# Supplementary material for: Detecting Key Functional Components Group and Speculating the Potential Mechanism of Xiao-Xu-Ming Decoction in Treating Stroke
Source: Front Cell Dev Biol. 2022 May 12;10:753425. doi: 10.3389/fcell.2022.753425 (PMC9136080; doi:10.3389/fcell.2022.753425)
Supplement: Supplementary file 1 [file Table2.xlsx]

## Sheet: Table S2_Components of 12 Herbs
Herb	MOL_ID	molecule_name	mw	alogp	hdon	hacc	ob	caco2	bbb	DL_drug-likeness	FASA-	HL_halflife
CX	MOL000103	PHB	138.13	1.17	2	3	30.15	0.39	0.21	0.03	0.45	11.77
CX	MOL001055	5-isopropyl-2-methylbicyclo[3.1.0]hex-2-ene	136.26	2.87	0	0	47.19	1.82	2.18	0.04	0.29	11.44
CX	MOL000114	vanillic acid	168.16	1.15	2	4	35.47	0.43	0.09	0.04	0.34	11.62
CX	MOL000116	Nonanal	142.27	3.22	0	1	40.28	1.31	1.5	0.02	0.21	6.35
CX	MOL000117	Cymol	134.24	3.51	0	0	27.2	1.86	2.1	0.02	0.34
CX	MOL002085	alpha-Cubebene	204.39	4.17	0	0	16.73	1.83	2.1	0.11	0.25
CX	MOL000118	(L)-alpha-Terpineol	154.28	2.42	1	1	48.8	1.39	1.72	0.03	0.27	11.35
CX	MOL001201	(1R,5R,7S)-4,7-dimethyl-7-(4-methylpent-3-enyl)bicyclo[3.1.1]hept-3-ene	204.39	4.7	0	0	16.23	1.86	1.96	0.09	0.27
CX	MOL001210	(4S)-4-isopropylcyclohexene-1-carbaldehyde	152.26	2.86	0	1	40.36	1.36	1.69	0.03	0.28	1.98
CX	MOL000122	1,8-cineole	154.28	2.15	0	1	39.73	1.57	2.06	0.05	0.24	11.29
CX	MOL001223	(S)-2,2,3-Trimethylcyclopent-3-ene-1-acetaldehyde	152.26	2.19	0	1	45.18	1.32	1.71	0.03	0.31	11.43
CX	MOL000125	(-)-alpha-Pinene	136.26	2.87	0	0	46.25	1.85	2.3	0.05	0.25	11.42
CX	MOL000126	(-)-nopinene	136.26	2.93	0	0	44.84	1.8	2.12	0.05	0.27	11.32
CX	MOL001306	o-Acetyl-p-cresol	150.19	1.79	1	2	24.96	1.02	0.88	0.03	0.39
CX	MOL000131	EIC	280.5	6.39	1	2	41.9	1.16	0.9	0.14	0.25	7.5
CX	MOL001335	WLN: Q1R	108.15	1.23	1	1	58.68	1.08	1.27	0.01	0.38	11.87
CX	MOL001390	49070_FLUKA	222.41	3.2	1	1	85.51	1.29	1.46	0.12	0.24	12.06
CX	MOL001494	Mandenol	308.56	6.99	0	2	42	1.46	1.14	0.19	0.25	5.39
CX	MOL001579	germacrene	208.43	5.58	0	0	15.06	1.82	2.06	0.06	0.22
CX	MOL001641	METHYL LINOLEATE	294.53	6.64	0	2	41.93	1.44	1.08	0.17	0.21	6.05
CX	MOL000165	2-[(2S,5S,6S)-6,10-dimethylspiro[4.5]dec-9-en-2-yl]propan-2-ol	222.41	3.67	1	1	37.62	1.44	1.53	0.09	0.23	7.67
CX	MOL000172	Furol	96.09	0.99	0	2	34.35	1.08	1.51	0.01	0.2	4.53
CX	MOL001729	Crysophanol	254.25	2.76	2	4	18.64	0.62	-0.2	0.21	0.44
CX	MOL001744	uracil	112.1	-1.01	2	4	42.53	0.05	-0.08	0.02	0	11.77
CX	MOL001752	EUG	150.19	2.1	1	2	38.39	1.36	1.35	0.03	0.36	11.57
CX	MOL001787	ADO	267.28	-2.02	5	8	15.98	-1.56	-2.22	0.18	0.23
CX	MOL001788	adenine	135.15	-0.58	3	4	62.81	-0.3	-0.63	0.03	0	13.33
CX	MOL001819	METHYL PENTADECANOATE	256.48	6.16	0	2	18.82	1.37	1.28	0.1	0.17
CX	MOL000019	D-Camphene	136.26	2.93	0	0	34.98	1.81	2.19	0.04	0	11.29
CX	MOL000196	L-Bornyl acetate	196.32	2.35	0	2	65.52	1.29	1.59	0.08	0.23	6.94
CX	MOL000197	Myrcene	136.26	3.69	0	0	24.96	1.84	1.98	0.02	0.37
CX	MOL000198	(R)-linalool	154.28	2.74	1	1	39.8	1.33	1.36	0.02	0.32	6.48
CX	MOL000200	(S)-(+)-alpha-Phellandrene	136.26	3.25	0	0	27.9	1.87	2.2	0.02	0.29
CX	MOL000201	p-Ocimene	136.26	3.63	0	0	15.06	1.85	1.99	0.02	0.39
CX	MOL000202	Moslene	136.26	3.45	0	0	33.02	1.88	2.05	0.02	0.27	11.08
CX	MOL002028	(+)-beta-Phellandrene	136.26	3.31	0	0	40.3	1.83	2.2	0.02	0.3	11.28
CX	MOL000204	-cis-.beta.-Elemene diastereomer	204.39	4.79	0	0	28.62	1.85	2.09	0.06	0.33
CX	MOL002042	thymol	150.24	3.24	1	1	41.47	1.6	1.68	0.03	0.33	11.33
CX	MOL000207	Methyleugenol	178.25	2.81	0	2	73.36	1.47	1.41	0.04	0.27	2.92
CX	MOL000208	()-Aromadendrene	204.39	4.22	0	0	55.74	1.81	2.06	0.1	0.26	11.84
CX	MOL002096	(+)-ALPHA-FUNEBRENE	204.39	4.12	0	0	52.87	1.79	2.08	0.1	0.23	4.89
CX	MOL002097	gem-Dimethylcyclopentane	98.21	2.74	0	0	41.22	1.78	2.28	0.01	0.22	10.88
CX	MOL002098	3-Butylidene-7-hydroxyphthalide	204.24	2.74	1	3	62.68	1	0.9	0.08	0.37	4.66
CX	MOL002099	Senkyunolide-K	208.28	2.09	1	3	61.75	0.52	0.3	0.08	0.32	4.77
CX	MOL002100	(3Z,6S,7R)-3-butylidene-6-butyryl-7-hydroxy-4,5,6,7-tetrahydroisobenzofuran-1-one	278.38	2.69	1	4	3.41	0.08	-0.23	0.16	0.31
CX	MOL002101	Senkyunolide-N	226.3	1.57	2	4	37.27	-0.15	-0.45	0.1	0.27	4.33
CX	MOL002102	Levistolid A	380.52	4.97	0	4	2.15	0.94	0.45	0.82	0.27
CX	MOL002103	Senkyunolide-P	382.54	5.22	0	4	9.38	0.92	0.55	0.81	0.26
CX	MOL002104	Senkyunolide-Q	278.38	2.69	1	4	26.84	0.42	0.23	0.16	0.29
CX	MOL002105	Senkyunolide-R	240.28	0.22	3	5	13.14	-0.76	-1.42	0.11	0.31
CX	MOL002106	1,1-Diethoxybutane	146.26	1.89	0	2	29.28	1.3	1.52	0.01	0.19
CX	MOL002107	Valerophenone	162.25	3.15	0	1	42.58	1.46	1.53	0.03	0.35	19.74
CX	MOL002108	(1S,5S)-7,7-dimethyl-2-methylenebicyclo[3.1.1]hept-3-ene	134.24	2.48	0	0	37.71	1.8	2.17	0.05	0.31	11.46
CX	MOL002109	Z-6,8',7,3'-diligustilide	380.52	5.17	0	4	11.98	0.74	0.31	0.7	0.31
CX	MOL002110	Allocymene	136.26	3.58	0	0	14.89	1.85	1.91	0.02	0.38
CX	MOL002111	BdPh	188.24	3	0	2	42.44	1.32	1.27	0.07	0.39	5.64
CX	MOL002112	alpha-Selinene	218.42	4.96	0	0	31.81	1.82	2.14	0.1	0.28	9.15
CX	MOL002113	1,2,3,4,4a,7-Hexahydro-l,6-dimethyl-4-(1-methylethyl)-naphthalene	162.3	3.79	0	0	19.03	1.88	2.13	0.05	0.23
CX	MOL002114	augustic-acid	472.78	5.46	3	4	21.08	0.18	-0.38	0.74	0.27
CX	MOL002115	m-Ethyltoluene	120.21	3.26	0	0	50.77	1.87	2.01	0.02	0.36	11.42
CX	MOL002116	(1R,4S,5R)-4-isopropenyl-1,8-dimethylspiro[4.5]dec-8-ene	204.39	4.75	0	0	40.01	1.85	2.11	0.07	0.29	-0.49
CX	MOL002117	β-sesquiphellandrene	204.39	5.14	0	0	23.68	1.89	2.02	0.06	0.3
CX	MOL002118	(4aS,7S,8aR)-7-isopropenyl-4a-methyl-1-methylenedecalin	204.39	4.81	0	0	23.65	1.83	2.08	0.08	0.28
CX	MOL002119	Artemisia triene	136.26	3.24	0	0	42.1	1.84	2.07	0.02	0.37	11.16
CX	MOL002120	betea-CUBEBENE	204.39	4.22	0	0	32.16	1.82	2.13	0.11	0.26	6.68
CX	MOL002121	(1S,4E,8E,10R)-4,8,11,11-tetramethylbicyclo[8.1.0]undeca-4,8-diene	204.39	4.7	0	0	21.69	1.86	2.02	0.08	0.26
CX	MOL002122	(Z)-Ligustilide	188.24	3	0	2	53.72	1.3	1.25	0.07	0.38	5.61
CX	MOL002123	Chuanxiongol	218.27	2.57	1	3	22.19	0.94	0.57	0.1	0.32
CX	MOL002124	beta-asarone	208.28	2.74	0	3	35.61	1.45	1.24	0.06	0.15	4.46
CX	MOL002125	cis-Piperitol	154.28	2.66	1	1	43.26	1.27	1.49	0.03	0.27	10.86
CX	MOL002126	(1S,4R,5R)-1-isopropyl-4-methyl-4-bicyclo[3.1.0]hexanol	154.28	1.91	1	1	27.22	1.17	1.41	0.05	0
CX	MOL002127	Cnidilide	194.3	2.97	0	2	77.55	1.21	1.41	0.07	0.29	6.05
CX	MOL002128	1,3,8-p-Menthatriene	134.24	3.25	0	0	35.86	1.86	2.06	0.02	0.34	11.25
CX	MOL002129	CYCLODODECENE	166.34	5.03	0	0	47.89	1.84	2.18	0.03	0.2	11.51
CX	MOL002130	cyclohexane,1,1,2,3-tetramethyl-	140.3	3.7	0	0	48.08	1.77	2.16	0.03	0.23	11.49
CX	MOL002131	2,9-Dimethyldecane	170.38	5.44	0	0	9.93	1.82	2.08	0.02	0.2
CX	MOL002132	(2R,4aR)-2-isopropenyl-4a,8-dimethyl-2,3,4,5,6,7-hexahydro-1H-naphthalene	204.39	4.95	0	0	22.13	1.86	2.14	0.08	0.26
CX	MOL002133	1,5,5-trimethyl-6-methylenecyclohexene	136.26	3.25	0	0	46.08	1.83	2.17	0.03	0.3	11.62
CX	MOL002134	Isobutyrophenone	148.22	2.7	0	1	80.37	1.46	1.59	0.03	0.4	10.73
CX	MOL002135	Myricanone	356.45	4.1	2	5	40.6	0.67	-0.08	0.51	0.24	4.39
CX	MOL002136	neocnidilide	194.3	3.37	0	2	83.83	1.23	1.32	0.07	0.28	5.38
CX	MOL002137	OCT	114.26	4.02	0	0	29.72	1.78	2.02	0.01	0.19
CX	MOL002138	p-Cymen-8-ol	150.24	2.29	1	1	32.26	1.33	1.35	0.03	0.35	11.04
CX	MOL002139	APH	150.2	0.81	2	3	24.76	1.17	1.15	0.03	0.36
CX	MOL002140	Perlolyrine	264.3	3.2	2	3	65.95	0.88	0.15	0.27	0.21	12.62
CX	MOL002141	PLO	316.53	3.49	1	2	14.07	0.69	0.24	0.43	0.25
CX	MOL002142	sedanoic-acid	210.3	2.58	1	3	44.69	0.37	0.37	0.06	0.31	4.75
CX	MOL002143	senkyunolide-C	204.24	2.74	1	3	46.8	0.87	0.5	0.08	0.39	5.8
CX	MOL002144	senkyunolide-D	222.26	1.8	1	4	79.13	0.12	-0.07	0.1	0.37	5.37
CX	MOL002145	senkyunolide-E	204.24	1.9	1	3	34.4	0.55	0.06	0.08	0.39	7.18
CX	MOL002146	senkyunolide-F	206.26	1.84	1	3	40.35	0.61	0.35	0.08	0.36	7.36
CX	MOL002147	senkyunolide-J	226.3	1.57	2	4	21.14	0.02	-0.11	0.1	0.28
CX	MOL002148	senkyunolide-L	242.72	2.52	1	3	29.64	0.63	0.4	0.09	0.39
CX	MOL002149	senkyunolide-S	240.33	0.44	3	4	20.61	-0.46	-0.7	0.11	0.26
CX	MOL002150	1-Acetyl-beta-carboline	210.25	2.34	1	2	67.12	1.18	0.81	0.13	0.29	23.47
CX	MOL002151	senkyunone	326.52	6.32	0	2	47.66	1.15	0.5	0.24	0.34	2.42
CX	MOL002152	sinapic acid	224.23	1.6	2	5	64.15	0.48	-0.1	0.08	0.28	1.54
CX	MOL002153	1H-Cycloprop(e)azulen-7-ol, decahydro-1,1,7-trimethyl-4-methylene-, (1aR-(1aalpha,4aalpha,7beta,7abeta,7balpha))-	220.39	3.01	1	1	82.33	1.37	1.49	0.12	0.28	12.04
CX	MOL002154	trans-2-Nonen-1-ol	142.27	2.94	1	1	19.96	1.17	1.2	0.02	0.21
CX	MOL002177	trans-Piperitol	154.28	2.66	1	1	47.83	1.19	1.38	0.03	0.26	11.47
CX	MOL002156	TML	59.13	0.32	0	1	59.98	1.78	2.15	0	0.27	11.6
CX	MOL002157	wallichilide	412.57	4.82	0	5	42.31	0.82	0.73	0.71	0.24	6.85
CX	MOL002158	xiongterpene	574.87	8.12	2	5	23.77	0.44	-0.2	0.42	0.29
CX	MOL002159	1-Octanol,2,7-dimethyl-	158.32	3.37	1	1	24.43	1.25	1.3	0.02	0.18
CX	MOL002160	1-terpineol	154.28	2.42	1	1	49.83	1.24	1.34	0.03	0.26	11.11
CX	MOL002161	1-beta-ethylacrylate-7-aldehyde-beta-carboline	294.33	3.03	1	4	28.53	0.45	-0.6	0.31	0.29
CX	MOL002162	2-Propionylfuran	124.15	1.63	0	2	63.12	1.21	1.37	0.02	0.17	17.24
CX	MOL002163	WLN: 2VR	134.19	2.24	0	1	60.17	1.45	1.56	0.02	0.39	10.83
CX	MOL002164	2,2,3-Trimethylcyclopent-3-ene-1-carboxaldehyde	138.23	1.95	0	1	42.64	1.31	1.6	0.03	0.34	11.55
CX	MOL002165	methyl 2-pentanoylbenzoate	220.29	3.01	0	3	69.28	0.91	0.91	0.07	0.34	18.16
CX	MOL002166	ISOHEPTANE	100.23	3.36	0	0	59.94	1.81	2.25	0.01	0.22	10.67
CX	MOL002167	WLN: T5OJ BVO1	126.12	1.08	0	3	49.41	1.12	1.34	0.02	0.2	4.2
CX	MOL002168	2-Methyl-1-phenylpropene	132.22	3.23	0	0	20.17	1.89	1.96	0.02	0.42
CX	MOL002169	2-methyl-5-(1-methylene)-1,3-cyclohexadiene	106.18	2.17	0	0	39.91	1.83	2.12	0.03	0.33	11.52
CX	MOL002170	(4S,6S)-cis-Carveol	152.26	2.4	1	1	32.5	1.22	1.33	0.03	0.3	11.14
CX	MOL002171	2-Methylbenzoxazol	133.16	1.62	0	2	65.25	1.31	1.33	0.03	0.29	13.14
CX	MOL002172	(5S,6R)-5,6-dimethyltetrahydropyran-2-one	128.19	1.43	0	2	48.07	1.15	1.52	0.02	0.28	11.11
CX	MOL002173	3(S)-3-Butyl-4,5-dihydrophthalide	194.3	3.64	0	2	25.76	1.28	1.39	0.07	0.25
CX	MOL002174	3,4-epoxy-2,2,7,7-tetramethyl-octane	184.36	3.64	0	1	66.87	1.56	1.84	0.05	0.24	-11.1
CX	MOL002175	3-cyclohexen-1-ol	98.16	1.06	1	1	70.57	1.14	1.52	0.01	0.25	11.25
CX	MOL002176	Methyl 3-furoate	126.12	0.79	0	3	77.82	1.03	1.11	0.02	0.21	-3.37
CX	MOL002178	4,7-Dihydroxy-3-butylphthalide	222.26	2.72	2	4	106.09	0.69	0.44	0.1	0.34	4.63
CX	MOL002179	4-iodoindoline	245.07	2.29	1	1	26.88	1.79	1.89	0.03	0.46
CX	MOL002180	4-Octanone	128.24	2.46	0	1	19.37	1.37	1.55	0.01	0.22
CX	MOL002181	4-hydroxy-3-butylphthalide	206.26	2.99	1	3	70.31	0.9	0.69	0.08	0.36	4.81
CX	MOL002182	(-)-spathulenol	220.39	3.01	1	1	25.82	1.45	1.65	0.12	0.25
CX	MOL002183	5-Propyl-2-thiouracil	170.26	1.25	2	3	77.6	0.93	0.78	0.03	0.36	-2.8
CX	MOL002184	(6R)-6-butylcyclohepta-1,4-diene	150.29	3.93	0	0	31.69	1.85	2.18	0.02	0.25	5.7
CX	MOL002185	7-oxabicyclo-2.2.1-heptane,1-methyl-4-[1-methylethyl]-	154.28	2.28	0	1	60.92	1.53	1.92	0.04	0.24	10.96
CX	MOL002186	Aromadendrene oxide 2	220.39	3.08	0	1	65.1	1.56	1.82	0.14	0.2	1.94
CX	MOL002187	Amylbenzene	148.27	4.14	0	0	34.34	1.88	2.03	0.03	0.31	6.28
CX	MOL002188	Dimethyl D-malate	162.16	-0.45	1	5	11.47	0.11	-0.06	0.03	0.19
CX	MOL002189	dl-3n-butylphthalide	190.26	3.25	0	2	47.9	1.3	1.32	0.07	0.37	5.75
CX	MOL002190	Cedrene	204.39	4.18	0	0	51.14	1.82	2.12	0.11	0.24	5.04
CX	MOL002191	carotol	222.41	3.94	1	1	149.03	1.46	1.65	0.09	0.23	-2.29
CX	MOL002192	Coniferylfcrulate	356.4	3.64	2	6	4.54	0.67	-0.53	0.39	0.33
CX	MOL002193	Cerulignol	166.24	2.95	1	2	62.43	1.42	1.42	0.04	0.24	0.25
CX	MOL002194	Decahydro-1,6-bis(methylene)-4-(1-methylethyl)-naphthalene	204.39	4.85	0	0	28.34	1.84	2.09	0.08	0.29
CX	MOL003127	Germacrene D	204.39	5.14	0	0	19.22	1.83	2.02	0.06	0
CX	MOL002196	Hexaphenone	176.28	3.61	0	1	19.88	1.49	1.55	0.04	0.33
CX	MOL002197	(E,E)-1,3,5-Undecatriene	150.29	4.11	0	0	34.61	1.84	1.94	0.02	0.34	7.24
CX	MOL002198	Heptan	100.23	3.57	0	0	41.8	1.77	2.04	0	0.2	10.36
CX	MOL002199	L-valyl-L-valinc-achydride	214.35	0.47	4	4	40.18	-0.15	-0.52	0.05	0.29	3.43
CX	MOL002200	Levistolide-A	380.52	4.97	0	4	9.96	0.96	0.55	0.82	0.28
CX	MOL002201	cis-ligustilide	190.26	2.94	0	2	51.3	1.3	1.24	0.07	0.34	5.53
CX	MOL002202	tetramethylpyrazine	136.22	0.66	0	2	20.01	1.19	1.05	0.03	0.31
CX	MOL002203	Exceparl M-OL	296.55	7.09	0	2	31.9	1.39	1.08	0.16	0.17	5.43
CX	MOL002204	506-43-4	266.52	6.47	1	1	37.76	1.41	1.02	0.12	0.2	6.14
CX	MOL002205	Octatriacontane	535.16	17.71	0	0	7.91	1.99	1.23	0.37	0.16
CX	MOL002206	(2-amylphenyl)methanol	178.3	3.54	1	1	55.59	1.26	1.14	0.04	0.3	5.36
CX	MOL002207	1(3H)-Isobenzofuranone, 3-butyl-3a,4,5,6-tetrahydro-, cis-(-)-	194.3	3.37	0	2	65.03	1.25	1.38	0.07	0.27	5.13
CX	MOL002208	Senkyunolide A	192.28	3.19	0	2	26.56	1.3	1.34	0.07	0.31
CX	MOL002209	Senkyunolide G	208.28	2.54	1	3	39.52	0.63	0.48	0.08	0.33	6.13
CX	MOL002210	(3Z,6S,7S)-3-butylidene-6,7-dihydroxy-4,5,6,7-tetrahydroisobenzofuran-1-one	224.28	1.32	2	4	26.78	0	-0.23	0.1	0.29
CX	MOL000223	caffeic acid	180.17	1.37	3	4	25.76	0.21	-0.26	0.05	0.44
CX	MOL000234	L-Limonen	136.26	3.5	0	0	38.09	1.83	2.13	0.02	0.29	11.64
CX	MOL000024	alpha-humulene	204.39	5.04	0	0	22.98	1.88	2.08	0.06	0
CX	MOL000264	Tereben	136.26	3.64	0	0	29.62	1.86	2.11	0.02	0.28
CX	MOL000268	(1S,5S)-1-isopropyl-4-methylenebicyclo[3.1.0]hexane	136.26	2.93	0	0	46.21	1.83	2.18	0.04	0.31	11.47
CX	MOL000027	alpha-Curcumene	202.37	5.34	0	0	4.68	1.93	1.99	0.06	0
CX	MOL000270	CHEBI:7	136.26	2.87	0	0	45.2	1.84	2.15	0.04	0.27	11.44
CX	MOL000302	Undekansaeure	186.33	4.09	1	2	30.14	0.98	0.94	0.03	0	4.93
CX	MOL000034	2-[(1R,3S,4S)-3-isopropenyl-4-methyl-4-vinylcyclohexyl]propan-2-ol	222.41	3.7	1	1	19.03	1.37	1.46	0.07	0
CX	MOL000035	beta-Selinene	204.39	4.81	0	0	24.39	1.83	2.12	0.08	0
CX	MOL000357	Sitogluside	576.95	6.34	4	6	20.63	-0.14	-0.93	0.62	0.23
CX	MOL000359	sitosterol	414.79	8.08	1	1	36.91	1.32	0.87	0.75	0.22	5.37
CX	MOL000433	FA	441.45	0.01	7	13	68.96	-1.5	-2.59	0.71	0	24.81
CX	MOL000608	()-Terpinen-4-ol	154.28	2.55	1	1	81.41	1.36	1.66	0.03	0.25	10.81
CX	MOL000635	vanillin	152.16	1.31	1	3	52	0.68	0.41	0.03	0.33	11.79
CX	MOL000666	hexanal	100.18	1.85	0	1	55.71	1.25	1.52	0.01	0.23	10.96
CX	MOL000668	PENTYLFURAN	138.23	3.12	0	1	54.59	1.72	1.94	0.02	0.1	-1.96
CX	MOL000675	oleic acid	282.52	6.84	1	2	33.13	1.17	0.78	0.14	0.2	4.99
CX	MOL000069	palmitic acid	256.48	6.37	1	2	19.3	1.09	1	0.1	0
CX	MOL000698	(R)-(-)-alpha-Phellandrene	136.26	3.25	0	0	27.51	1.86	2.17	0.02	0.3
CX	MOL000705	WLN: VH6	114.21	2.31	0	1	19.59	1.29	1.49	0.01	0.23
CX	MOL000710	OYA	128.24	2.77	0	1	19.07	1.3	1.52	0.01	0.23
CX	MOL000712	o-Cymol	134.24	3.51	0	0	51.89	1.88	2.07	0.02	0.37	11.74
CX	MOL000842	sucrose	342.34	-4.31	8	11	7.17	-2.89	-6.67	0.23	0.2
CX	MOL000860	stearic acid	284.54	7.28	1	2	17.83	1.15	1.22	0.14	0.19
CX	MOL000864	MYS	212.47	7.22	0	0	13.98	1.81	1.92	0.05	0.15
CX	MOL000879	methyl palmitate	270.51	6.62	0	2	18.09	1.37	1.18	0.12	0.14
CX	MOL000886	tetradecane	198.44	6.76	0	0	15.94	1.79	1.78	0.04	0.15
CX	MOL000908	beta-elemene	204.39	4.79	0	0	25.63	1.84	2.07	0.06	0.33
CX	MOL000911	Terpilene	136.26	3.45	0	0	33.95	1.84	2.1	0.02	0.27	11.05
CX	MOL000922	(R)-p-Menth-1-en-4-ol	154.28	2.55	1	1	32.16	1.33	1.52	0.03	0.26	11.39
CX	MOL000932	alpha-Farnesene	204.39	5.46	0	0	21.7	1.97	1.89	0.05	0.32
CX	MOL000933	.gamma.-Bisabolene	204.39	5.47	0	0	20.78	1.94	1.98	0.06	0.28
CX	MOL000937	58870_FLUKA	204.39	4.36	0	0	49.01	1.82	2.08	0.1	0.22	12.47
CX	MOL000971	Ethylpalmitate	284.54	6.97	0	2	18.99	1.41	1.15	0.14	0.16
KXR	MOL010610	2-Hexenol	100.18	1.57	1	1	64.54	1.06	1.17	0.01	0.25	10.96
KXR	MOL010918	Aseanostatin P1	228.42	5.25	1	2	26.53	1.08	1.1	0.07	0.21
KXR	MOL010919	17-beta-estradiol	272.42	3.81	2	2	12.41	0.95	0.46	0.32	0.27
KXR	MOL010920	6-Oxooctanoic acid	158.22	1.16	1	3	8.34	0.26	-0.03	0.02	0.27
KXR	MOL010921	estrone	270.4	3.77	1	2	53.56	1.01	0.83	0.32	0.3	3.5
KXR	MOL010922	Diisooctyl succinate	342.58	5.99	0	4	31.62	0.72	0.13	0.23	0.2	1.98
KXR	MOL010923	11-docosenoic acid	338.64	8.66	1	2	28.56	1.21	0.74	0.26	0.2
KXR	MOL010924	[CHN]	27.03	0	0	1	22.09	1.42	2.17	0	0.34
KXR	MOL010925	Isooleic acid	282.52	6.84	1	2	33.13	1.15	0.87	0.14	0.21	4.96
KXR	MOL010926	2-Hydroxy-hexadecanoic acid	272.48	5.69	2	3	22.62	0.48	0.22	0.12	0.21
KXR	MOL010927	2-undecenoic acid	184.31	4.06	1	2	41.62	1.01	1.08	0.04	0.24	5.27
KXR	MOL000118	(L)-alpha-Terpineol	154.28	2.42	1	1	48.8	1.39	1.72	0.03	0.27	11.35
KXR	MOL000012	Arachic acid	312.6	8.19	1	2	16.66	1.18	1.09	0.19	0.18
KXR	MOL000120	dec-2-enal	154.28	3.66	0	1	18.55	1.4	1.59	0.02	0.27
KXR	MOL000123	geraniol	154.28	2.93	1	1	23.93	1.19	1.14	0.02	0.27
KXR	MOL000131	EIC	280.5	6.39	1	2	41.9	1.16	0.9	0.14	0.25	7.5
KXR	MOL001321	d-mandelonitrile	133.16	1.2	1	2	48.26	0.67	0.57	0.02	0.47	-1.87
KXR	MOL001366	MNN	133.16	1.2	1	2	48.36	0.68	0.56	0.02	0.47	-1.9
KXR	MOL001393	myristic acid	228.42	5.46	1	2	21.18	1.07	0.99	0.07	0.19
KXR	MOL001394	Oktadekan	254.56	8.58	0	0	9.81	1.83	1.83	0.09	0.14
KXR	MOL001399	TWT	310.68	10.41	0	0	8.37	1.85	1.64	0.18	0.13
KXR	MOL001401	HEXACOSANE	366.8	12.23	0	0	8.21	1.92	1.65	0.31	0.12
KXR	MOL001402	Octacosane	394.86	13.15	0	0	8.15	1.91	1.46	0.37	0.12
KXR	MOL001404	Pentatriacontane	493.07	16.34	0	0	7.97	1.91	1.48	0.42	0.11
KXR	MOL001442	phytol	296.6	7.34	1	1	33.82	1.23	0.85	0.13	0.22	2.34
KXR	MOL001501	Daturic acid	270.51	6.82	1	2	18.51	1.12	0.95	0.12	0.21
KXR	MOL001619	UPL	268.59	9.04	0	0	8.52	1.83	1.7	0.11	0.16
KXR	MOL001641	METHYL LINOLEATE	294.53	6.64	0	2	41.93	1.44	1.08	0.17	0.21	6.05
KXR	MOL001739	zoomaric acid	254.46	5.92	1	2	35.78	1.18	0.88	0.1	0.24	5.29
KXR	MOL001747	Tetracosane	338.74	11.32	0	0	8.28	1.88	1.62	0.24	0.15
KXR	MOL001817	Methyl stearate	298.57	7.53	0	2	16.8	1.41	1.29	0.16	0.16
KXR	MOL001894	Bicetyl	450.98	14.97	0	0	8.03	1.96	1.71	0.46	0.14
KXR	MOL001899	ZINC02169908	268.54	6.2	0	1	23.3	1.42	1.24	0.1	0.23
KXR	MOL000198	(R)-linalool	154.28	2.74	1	1	39.8	1.33	1.36	0.02	0.32	6.48
KXR	MOL002203	Exceparl M-OL	296.55	7.09	0	2	31.9	1.39	1.08	0.16	0.17	5.43
KXR	MOL001955	Heriguard	354.34	-0.42	6	9	11.93	-1.03	-1.71	0.33	0.37
KXR	MOL002211	11,14-eicosadienoic acid	308.56	7.3	1	2	39.99	1.22	0.76	0.2	0.23	5.6
KXR	MOL000222	terephthaldehyde	354.34	-0.42	6	9	11.93	-1.35	-2.09	0.33	0.37
KXR	MOL002229	HEPTACOSANE	380.83	12.69	0	0	8.18	1.88	1.8	0.36	0.18
KXR	MOL002363	beta-Ionone	192.33	3.22	0	1	20.63	1.41	1.47	0.05	0.3
KXR	MOL002372	(6Z,10E,14E,18E)-2,6,10,15,19,23-hexamethyltetracosa-2,6,10,14,18,22-hexaene	410.8	11.33	0	0	33.55	2.07	1.77	0.42	0.27	3.15
KXR	MOL002376	PENTACOSANE	352.77	11.78	0	0	8.25	1.9	1.85	0.27	0.14
KXR	MOL000256	Olein	885.61	20.93	0	6	27.27	0.97	-0.8	0.13	0.18
KXR	MOL002675	Hexenal	98.16	1.83	0	1	46.01	1.29	1.66	0.01	0.31	11.37
KXR	MOL002850	butylated hydroxytoluene	220.39	4.85	1	1	40.02	1.75	1.8	0.07	0.3	10.36
KXR	MOL000305	lauric acid	200.36	4.54	1	2	23.59	1.02	1.1	0.04	0
KXR	MOL003304	Hentriacontan	436.95	14.51	0	0	8.07	1.88	1.8	0.51	0.15
KXR	MOL000359	sitosterol	414.79	8.08	1	1	36.91	1.32	0.87	0.75	0.22	5.37
KXR	MOL000399	Docosanoate	340.66	9.11	1	2	15.69	1.21	0.91	0.26	0
KXR	MOL000432	linolenic acid	278.48	5.95	1	2	45.01	1.21	0.84	0.15	0	5.54
KXR	MOL000449	Stigmasterol	412.77	7.64	1	1	43.83	1.44	1	0.76	0.22	5.57
KXR	MOL004725	(5S)-5-hexyloxolan-2-one	170.28	3	0	2	19.71	1.24	1.3	0.03	0.22
KXR	MOL005030	gondoic acid	310.58	7.75	1	2	30.7	1.2	0.8	0.2	0.21	4.79
KXR	MOL001320	Amygdalin	457.48	-2.3	7	12	4.42	-1.91	-2.4	0.61	0.33
KXR	MOL000514	Nonacosane	408.89	13.6	0	0	8.12	1.92	1.54	0.39	0.16
KXR	MOL005521	phytane	282.62	8.68	0	0	13.86	1.81	1.83	0.11	0.2
KXR	MOL005570	inositol	180.18	-3.06	6	6	15.55	-2.05	-4.57	0.05	0.28
KXR	MOL000057	DIBP	278.38	3.92	0	4	49.63	0.85	0.68	0.13	0	3.94
KXR	MOL005973	pristane	268.59	8.22	0	0	3.43	1.83	1.94	0.09	0.2
KXR	MOL000608	()-Terpinen-4-ol	154.28	2.55	1	1	81.41	1.36	1.66	0.03	0.25	10.81
KXR	MOL000610	TRD	184.41	6.3	0	0	17.89	1.78	1.96	0.03	0.19
KXR	MOL006180	Tetratriacontane	479.04	15.88	0	0	7.99	1.96	1.32	0.43	0
KXR	MOL006221	prunasin	295.32	-0.55	4	7	26.9	-0.77	-1.11	0.18	0.34
KXR	MOL000666	hexanal	100.18	1.85	0	1	55.71	1.25	1.52	0.01	0.23	10.96
KXR	MOL000667	1-hexanol	102.2	1.88	1	1	22.04	1.08	1.21	0.01	0.19
KXR	MOL000675	oleic acid	282.52	6.84	1	2	33.13	1.17	0.78	0.14	0.2	4.99
KXR	MOL000676	DBP	278.38	4.2	0	4	64.54	0.8	0.56	0.13	0.34	5.41
KXR	MOL000069	palmitic acid	256.48	6.37	1	2	19.3	1.09	1	0.1	0
KXR	MOL000707	Heptenal	112.19	2.29	0	1	37.16	1.3	1.56	0.01	0.3	3.96
KXR	MOL000708	WLN: VHR	106.13	1.59	0	1	32.63	1.32	1.66	0.01	0.44	12.07
KXR	MOL000723	trans-2,4-decadienal	152.26	3.21	0	1	51.03	1.4	1.49	0.02	0.32	7.44
KXR	MOL007511	(5S)-5-ethyloxolan-2-one	114.16	1.18	0	2	75.69	1.12	1.4	0.01	0.28	11.08
KXR	MOL008159	TRIACONTANE	422.92	14.06	0	0	8.09	1.91	1.46	0.41	0.16
KXR	MOL008236	Tritriacontane	465.01	15.43	0	0	8.01	1.96	1.75	0.47	0.14
KXR	MOL000860	stearic acid	284.54	7.28	1	2	17.83	1.15	1.22	0.14	0.19
KXR	MOL000864	MYS	212.47	7.22	0	0	13.98	1.81	1.92	0.05	0.15
KXR	MOL000865	hexadecane	226.5	7.67	0	0	12.32	1.81	1.85	0.06	0.14
KXR	MOL000867	Heptadekan	240.53	8.13	0	0	8.64	1.84	1.87	0.07	0.14
KXR	MOL000868	LFA	282.62	9.5	0	0	8.46	1.83	1.8	0.13	0.13
KXR	MOL000869	Henicosane	296.65	9.95	0	0	8.41	1.84	1.8	0.15	0.13
KXR	MOL000879	methyl palmitate	270.51	6.62	0	2	18.09	1.37	1.18	0.12	0.14
KXR	MOL000880	Tricosane	324.71	10.86	0	0	8.33	1.85	1.68	0.21	0.13
KXR	MOL000886	tetradecane	198.44	6.76	0	0	15.94	1.79	1.78	0.04	0.15
KXR	MOL000953	CLR	386.73	7.38	1	1	37.87	1.43	1.13	0.68	0.2	4.52
KXR	MOL009727	LEVA	116.13	-0.42	1	3	21.65	0.02	-0.2	0.01	0.35
KXR	MOL000116	Nonanal	142.27	3.22	0	1	40.28	1.31	1.5	0.02	0.21	6.35
KXR	MOL000211	Mairin	456.78	6.52	2	3	55.38	0.73	0.22	0.78	0.26	8.87
KXR	MOL000244	()-Borneol	154.28	1.98	1	1	81.8	1.22	1.47	0.05	0.24	11.36
KXR	MOL000254	eugenol	164.22	2.55	1	2	56.24	1.35	1.32	0.04	0.32	0.92
KXR	MOL000492	(+)-catechin	290.29	1.92	5	6	54.83	-0.03	-0.73	0.24	0	0.61
KXR	MOL000511	ursolic acid	456.78	6.47	2	3	16.77	0.67	0.07	0.75	0.26
KXR	MOL000668	PENTYLFURAN	138.23	3.12	0	1	54.59	1.72	1.94	0.02	0.1	-1.96
KXR	MOL001285	octanol	130.26	2.8	1	1	21.06	1.16	1.23	0.01	0.17
KXR	MOL001335	WLN: Q1R	108.15	1.23	1	1	58.68	1.08	1.27	0.01	0.38	11.87
KXR	MOL001556	Isocaryophyllene	204.39	4.75	0	0	27.3	1.83	2.06	0.09	0.28
KXR	MOL001789	isoliquiritigenin	256.27	2.9	3	4	85.32	0.44	-0.41	0.15	0.46	17.66
KXR	MOL001972	Pulegone	152.26	2.75	0	1	51.6	1.39	1.74	0.03	0.26	11.19
KXR	MOL002193	Cerulignol	166.24	2.95	1	2	62.43	1.42	1.42	0.04	0.24	0.25
KXR	MOL002311	Glycyrol	366.39	4.85	2	6	90.78	0.71	-0.2	0.67	0.28	9.85
KXR	MOL002332	STOCK1N-53032	297.38	1.82	1	4	27.79	0.84	0.37	0.33	0.22
KXR	MOL003410	Ziziphin_qt	472.78	4.39	2	4	66.95	0.49	-0.12	0.62	0.24	10
KXR	MOL003509	Nonanol	144.29	3.25	1	1	33.19	1.17	1.15	0.01	0.18	6.07
KXR	MOL004355	Spinasterol	412.77	7.64	1	1	42.98	1.44	1.04	0.76	0.21	5.32
KXR	MOL004841	Licochalcone B	286.3	2.88	3	5	76.76	0.47	-0.46	0.19	0	17.02
KXR	MOL004876	Glycyram	823.04	2.42	8	16	19.62	-2.66	-2.86	0.11	0
KXR	MOL004903	liquiritin	418.43	0.66	5	9	65.69	-1.06	-1.93	0.74	0	17.96
KXR	MOL004908	Glabridin	324.4	3.95	2	4	53.25	0.97	0.36	0.47	0	0.03
KXR	MOL005017	Phaseol	336.36	4.87	2	5	78.77	0.76	-0.06	0.58	0	9.64
KXR	MOL005386	Vulgarin	264.35	1.31	1	4	29.21	0.03	-0.27	0.2	0.36
KXR	MOL007207	Machiline	285.37	2.83	3	4	79.64	0.78	0.09	0.24	0.27	3.7
KXR	MOL007330	MENTHOL	156.3	2.78	1	1	43.31	1.27	1.49	0.03	0.2	10.59
KXR	MOL007745	WLN: QVR BVQ	166.14	1.04	2	4	17.74	-0.05	-0.23	0.04	0.46
KXR	MOL012922	l-SPD	327.41	3.1	2	5	87.35	0.76	0.21	0.54	0.24	1.68
FZ	MOL000012	Arachic acid	312.6	8.19	1	2	16.66	1.18	1.09	0.19	0.18
FZ	MOL000131	EIC	280.5	6.39	1	2	41.9	1.16	0.9	0.14	0.25	7.5
FZ	MOL001393	myristic acid	228.42	5.46	1	2	21.18	1.07	0.99	0.07	0.19
FZ	MOL001744	uracil	112.1	-1.01	2	4	42.53	0.05	-0.08	0.02	0	11.77
FZ	MOL002089	mesaconitine	631.79	-1.33	3	12	8.7	-0.35	-0.95	0.25	0.2
FZ	MOL002093	benzoylmesaconine	589.75	-1.71	4	11	8.55	-0.52	-1.11	0.27	0.21
FZ	MOL002211	11,14-eicosadienoic acid	308.56	7.3	1	2	39.99	1.22	0.76	0.2	0.23	5.6
FZ	MOL002383	13-Deoxo-13 alpha-acetyloxy-1-deoxynortaxine I	583.79	3	4	9	25.68	-0.42	-1.01	0.79	0.28
FZ	MOL002384	14-Deoxy-11,12-didehydroandrographolide	332.48	2.1	2	4	13.6	0.09	-0.68	0.32	0.29
FZ	MOL002385	Delcorine	479.68	-0.94	1	8	7.52	0.4	0.42	0.36	0.09
FZ	MOL002386	Delphamine	453.64	-1.97	4	8	13.74	-0.04	-0.25	0.66	0.1
FZ	MOL002387	Delphin	627.58	-2.32	12	17	2.61	-3.16	-4.36	0.67	0.26
FZ	MOL002388	Delphin_qt	303.26	1.67	6	7	57.76	0.12	-0.66	0.28	0.35	1.43
FZ	MOL002389	Delsemine B	699.93	-0.72	5	13	18.32	-0.61	-1.07	0.18	0.22
FZ	MOL002390	Delsoline	467.67	-1.56	3	8	17.23	0.03	-0.43	0.63	0.1
FZ	MOL002391	Deltamine	465.65	-1.11	2	8	9.62	0.3	0.13	0.37	0.12
FZ	MOL002392	Deltoin	328.39	2.48	0	5	46.69	0.55	-0.12	0.37	0.32	7.7
FZ	MOL002393	Demethyldelavaine A	700.91	-0.12	4	13	34.52	-0.69	-1.19	0.18	0.23	26.05
FZ	MOL002394	Demethyldelavaine B	700.91	-0.12	4	13	34.52	-0.7	-1.01	0.18	0.22	26.75
FZ	MOL002395	Deoxyandrographolide	334.5	3.02	2	4	56.3	0.18	-0.49	0.31	0.27	2.79
FZ	MOL002396	14-acetyltalatisamine	463.68	0.06	1	7	13.64	0.15	-0.11	0.63	0.15
FZ	MOL002397	karakoline	377.58	-0.05	3	5	51.73	0.32	-0.03	0.73	0.15	11.1
FZ	MOL002398	Karanjin	292.3	2.94	0	4	69.56	1.22	0.62	0.34	0.26	13.15
FZ	MOL002399	TMPEA	211.29	1.21	2	4	47.54	0.64	0	0.06	0.15	3.52
FZ	MOL002400	Neojiangyouaconitine	601.81	0.28	2	10	9.83	0.01	-0.42	0.26	0.19
FZ	MOL002401	Neokadsuranic acid B	452.74	7.05	1	3	43.1	0.69	-0.01	0.85	0.29	12.05
FZ	MOL002402	Senbusine A	423.61	-1.67	4	7	22.26	-0.18	-0.52	0.71	0.13
FZ	MOL002403	Senbusine B	423.61	-1.3	4	7	14.54	-0.5	-0.82	0.71	0.14
FZ	MOL002404	Senbusine C	453.64	-1.83	4	8	19.29	-0.26	-0.43	0.66	0.14
FZ	MOL002405	Tamarixinol	446.84	12.07	1	2	12.18	1.54	1.07	0.59	0.2
FZ	MOL002406	2,7-Dideacetyl-2,7-dibenzoyl-taxayunnanine F	776.9	3.12	1	14	39.43	-0.75	-1.3	0.38	0.38	10.95
FZ	MOL002407	beiwutine	647.79	-2.3	4	13	14.88	-0.92	-1.31	0.24	0.21
FZ	MOL002408	benzoylaconine	603.78	-1.36	4	11	12.83	-0.48	-1.12	0.25	0.21
FZ	MOL002409	benzoylhypaconine	573.75	-0.48	3	10	8.7	-0.29	-0.74	0.29	0.24
FZ	MOL002410	benzoylnapelline	463.67	3.12	2	5	34.06	0.19	-0.38	0.53	0.31	15.72
FZ	MOL002411	chasmaconitine	613.82	0.82	1	10	8.65	0.39	-0.1	0.26	0.2
FZ	MOL002412	chasmanine	451.67	-0.85	2	7	15.77	0.45	0.26	0.67	0.08
FZ	MOL002413	coryneine	196.3	0.34	2	2	3.55	1.14	1.12	0.05	0.22
FZ	MOL002414	denudatine	343.56	2.25	2	3	16.55	0.87	0.57	0.67	0.24
FZ	MOL002415	6-Demethyldesoline	453.64	-1.97	4	8	51.87	-0.26	-0.57	0.66	0.12	13.14
FZ	MOL002416	deoxyaconitine	629.82	0.25	2	11	30.96	-0.23	-0.61	0.24	0.19	22.64
FZ	MOL002417	fuzitine	342.45	3.12	2	4	25.79	1.02	0.69	0.54	0.17
FZ	MOL002418	hetisine	329.48	-0.41	3	4	29.12	-0.56	-1.09	0.59	0.22
FZ	MOL002419	(R)-Norcoclaurine	271.34	2.57	4	4	82.54	0.63	0.03	0.21	0.34	3.85
FZ	MOL002420	hokbusine A	603.78	-1.3	3	11	21.74	-0.5	-1.05	0.26	0.22
FZ	MOL002421	ignavine	449.59	1.22	3	6	84.08	-0.07	-0.49	0.25	0.32	28.93
FZ	MOL002422	isotalatizidine	407.61	-0.73	3	6	50.82	-0.11	-0.62	0.73	0.14	11.59
FZ	MOL002423	jesaconitine	675.85	-0.99	3	13	33.41	-0.44	-1.16	0.19	0.19	26.06
FZ	MOL002424	Aconitine	645.82	-0.98	3	12	7.87	-0.58	-1.13	0.23	0.22
FZ	MOL002425	Zoba EG	109.14	0.82	3	2	66.14	0.56	0.31	0.02	0.39	12.01
FZ	MOL002426	neoline	437.64	-1.26	3	7	13.32	0.14	-0.14	0.69	0.13
FZ	MOL002427	Zoba 3GA	109.14	0.82	3	2	65.8	0.69	0.73	0.02	0.37	11.99
FZ	MOL002428	UNAL	109.14	0.82	3	2	67.62	0.51	0.2	0.02	0.39	11.94
FZ	MOL002429	Pyrrolezanthine	245.3	2.51	2	3	11.99	0.42	-0.03	0.12	0.26
FZ	MOL002430	Salsolinol	179.24	1.29	3	3	36.83	0.81	0.67	0.06	0.29	1.87
FZ	MOL002431	songorine	357.54	0.9	2	4	24.46	0.03	-0.27	0.72	0.26
FZ	MOL002432	talatizamine	421.64	-0.32	2	6	16.94	0.51	0.15	0.72	0.1
FZ	MOL002433	(3R,8S,9R,10R,13R,14S,17R)-3-hydroxy-4,4,9,13,14-pentamethyl-17-[(E,2R)-6-methyl-7-[(2R,3R,4S,5S,6R)-3,4,5-trihydroxy-6-[[(2R,3R,4S,5S,6R)-3,4,5-trihydroxy-6-(hydroxymethyl)oxan-2-yl]oxymethyl]oxan-2-yl]oxyhept-5-en-2-yl]-1,2,3,7,8,10,12,15,16,17-decahydr	781.1	2.2	8	13	41.52	-2.31	-3.18	0.22	0.25	10.51
FZ	MOL002434	Carnosifloside I_qt	456.78	5.69	2	3	38.16	0.28	-0.77	0.8	0.25	7
FZ	MOL002435	STOCK1N-53073	499.67	-3.4	5	10	8	-0.45	-0.9	0.58	0.12
FZ	MOL002436	Delavaconitine	497.69	1.38	2	7	9.91	0.3	-0.06	0.37	0.26
FZ	MOL002437	Delbruline	479.68	-0.94	1	8	13.6	0.3	0	0.36	0.11
FZ	MOL002438	Delbrusine	493.71	-0.54	0	8	7.51	0.68	0.44	0.33	0.09
FZ	MOL000359	sitosterol	414.79	8.08	1	1	36.91	1.32	0.87	0.75	0.22	5.37
FZ	MOL000538	hypaconitine	615.79	-0.1	2	11	31.39	-0.34	-0.78	0.26	0.21	19.87
SJ	MOL000117	Cymol	134.24	3.51	0	0	27.2	1.86	2.1	0.02	0.34
SJ	MOL000118	(L)-alpha-Terpineol	154.28	2.42	1	1	48.8	1.39	1.72	0.03	0.27	11.35
SJ	MOL000119	ZINC02040970	222.41	4.56	1	1	40.43	1.44	1.31	0.06	0.3	4.73
SJ	MOL001217	()-Bornyl acetate	196.32	2.35	0	2	65.55	1.3	1.59	0.08	0.22	6.94
SJ	MOL000122	1,8-cineole	154.28	2.15	0	1	39.73	1.57	2.06	0.05	0.24	11.29
SJ	MOL000123	geraniol	154.28	2.93	1	1	23.93	1.19	1.14	0.02	0.27
SJ	MOL000124	citral	152.26	3.19	0	1	22.52	1.33	1.43	0.02	0.33
SJ	MOL001254	(S)-p-Mentha-1,8-dien-7-al	150.24	2.67	0	1	39	1.36	1.57	0.03	0.31	2.22
SJ	MOL000127	Neral	152.26	3.19	0	1	19.48	1.36	1.51	0.02	0.34
SJ	MOL001566	calarene	204.39	4.12	0	0	52.16	1.82	2.04	0.11	0.23	-1.34
SJ	MOL000166	ZINC01609418	222.41	4.31	1	1	21.62	1.41	1.37	0.07	0.26
SJ	MOL000197	Myrcene	136.26	3.69	0	0	24.96	1.84	1.98	0.02	0.37
SJ	MOL000200	(S)-(+)-alpha-Phellandrene	136.26	3.25	0	0	27.9	1.87	2.2	0.02	0.29
SJ	MOL000201	p-Ocimene	136.26	3.63	0	0	15.06	1.85	1.99	0.02	0.39
SJ	MOL000202	Moslene	136.26	3.45	0	0	33.02	1.88	2.05	0.02	0.27	11.08
SJ	MOL002042	thymol	150.24	3.24	1	1	41.47	1.6	1.68	0.03	0.33	11.33
SJ	MOL000206	isoeugenol	164.22	2.5	1	2	70.1	1.38	1.28	0.04	0.33	0.65
SJ	MOL002117	β-sesquiphellandrene	204.39	5.14	0	0	23.68	1.89	2.02	0.06	0.3
SJ	MOL000234	L-Limonen	136.26	3.5	0	0	38.09	1.83	2.13	0.02	0.29	11.64
SJ	MOL002465	9-Octadecenoic acid (Z)-, 3-((6-O-alpha-D-galactopyranosyl-beta-D-galactopyranosyl)oxy)-2-hydroxypropyl ester, (S)-	680.93	3.69	8	14	10.02	-1.45	-1.99	0.48	0.21
SJ	MOL002467	6-gingerol	294.43	3.47	2	4	35.64	0.54	-0.08	0.16	0.23	3.05
SJ	MOL002483	1-(4-Hydroxy-3-methoxyphenyl)decan-5-one	278.43	4.58	1	3	7.55	0.93	0.45	0.14	0.24
SJ	MOL002494	6-gingesulfonic acid	358.5	3.05	2	6	8.56	0.11	-0.18	0.23	0.33
SJ	MOL002495	6-shogaol	276.41	4.55	1	3	31	1.07	0.49	0.14	0.25	4.07
SJ	MOL002496	Sulcatone	126.22	1.79	0	1	26.36	1.35	1.52	0.01	0.31
SJ	MOL002516	zingerone	194.25	1.63	1	3	25.23	0.87	0.48	0.05	0.29
SJ	MOL002522	beta-Rhodinol	156.3	3.05	1	1	38.05	1.19	1.12	0.02	0.24	5.19
SJ	MOL000264	Tereben	136.26	3.64	0	0	29.62	1.86	2.11	0.02	0.28
SJ	MOL000267	beta-Citronellol	156.3	3.05	1	1	38.89	1.2	1.14	0.02	0.24	5.21
SJ	MOL000268	(1S,5S)-1-isopropyl-4-methylenebicyclo[3.1.0]hexane	136.26	2.93	0	0	46.21	1.83	2.18	0.04	0.31	11.47
SJ	MOL002972	(4S)-1-methyl-4-(6-methylhepta-1,5-dien-2-yl)cyclohexene	204.39	5.33	0	0	20.3	1.89	1.99	0.06	0.28
SJ	MOL000305	lauric acid	200.36	4.54	1	2	23.59	1.02	1.1	0.04	0
SJ	MOL000358	beta-sitosterol	414.79	8.08	1	1	36.91	1.32	0.99	0.75	0.23	5.36
SJ	MOL003962	Geranyl propionate	210.35	3.98	0	2	25.58	1.37	1.32	0.05	0.29
SJ	MOL003993	TRIDECANONE	198.39	4.53	0	1	10.5	1.44	1.62	0.04	0.21
SJ	MOL005151	[(3S)-3,7-dimethylocta-1,6-dien-3-yl] acetate	196.32	3.12	0	2	36.84	1.4	1.51	0.04	0.27	5.5
SJ	MOL005554	i-Butanol	74.14	0.83	1	1	28.26	1.03	1.26	0	0.21
SJ	MOL000608	()-Terpinen-4-ol	154.28	2.55	1	1	81.41	1.36	1.66	0.03	0.25	10.81
SJ	MOL006119	2-methyltridec-1-ene	196.42	6.36	0	0	17.62	1.83	2.06	0.04	0.22
SJ	MOL006120	8-Gingerol	868.75	4.93	13	20	3.01	-2.34	-3.44	0.09	0.41
SJ	MOL006121	Dimethyldiethoxysilane	148.31	2.32	0	2	39.61	1.16	1.29	0.01	0.26	11.48
SJ	MOL006122	HEPTENE	98.21	3.17	0	0	50.67	1.79	2.12	0.01	0.28	10.77
SJ	MOL006123	zingiberol	222.41	4.18	1	1	37.24	1.36	1.25	0.07	0.28	4.43
SJ	MOL006124	elemol	220.44	5.19	0	0	19.41	1.83	2.11	0.07	0.3
SJ	MOL006125	Gingerdione	292.41	3.43	1	4	7.91	0.57	0	0.16	0.25
SJ	MOL006126	Hexahydrocurcumin	374.47	3.31	3	6	4.88	0.12	-0.92	0.41	0.25
SJ	MOL006127	6-Dehydrogingerdione	290.39	3.55	2	4	23.73	0.9	0.34	0.16	0.25
SJ	MOL006128	gingerglycolipid)A	676.89	1.65	8	14	25.31	-2.03	-2.85	0.4	0.26
SJ	MOL006129	6-methylgingediacetate2	394.56	4.55	0	6	48.73	0.55	-0.16	0.32	0.25	5.44
SJ	MOL006130	8-gingerdione	320.47	4.35	1	4	7.49	0.57	-0.2	0.22	0.26
SJ	MOL006131	8-gingerol	868.75	4.93	13	20	9.99	-1.91	-3.25	0.09	0.4
SJ	MOL006132	[5]-gingerol	280.4	3.02	2	4	8.11	0.41	-0.34	0.14	0.26
SJ	MOL006133	(E)-1-(4-hydroxy-3-methoxyphenyl)dodec-4-en-3-one	304.47	5.47	1	3	23.77	1.1	0.5	0.19	0.25
SJ	MOL000635	vanillin	152.16	1.31	1	3	52	0.68	0.41	0.03	0.33	11.79
SJ	MOL000066	alloaromadedrene	204.39	4.22	0	0	53.46	1.83	2.1	0.1	0	12.51
SJ	MOL000710	OYA	128.24	2.77	0	1	19.07	1.3	1.52	0.01	0.23
SJ	MOL000774	(-)-Citronellal	154.28	3.02	0	1	35.71	1.34	1.62	0.02	0.27	6.57
SJ	MOL000895	Zingiberene	204.39	5.08	0	0	18.8	1.91	2.01	0.06	0.3
SJ	MOL000908	beta-elemene	204.39	4.79	0	0	25.63	1.84	2.07	0.06	0.33
SJ	MOL000912	(2S)-heptan-2-ol	116.23	2.26	1	1	23.49	1.14	1.3	0.01	0.21
SJ	MOL000918	2-NONANONE	142.27	2.7	0	1	8.51	1.34	1.62	0.02	0.24
SJ	MOL000920	LINALOOL (D)	154.28	2.74	1	1	38.29	1.29	1.33	0.02	0.32	6.29
SJ	MOL000924	Mnk	170.33	3.62	0	1	17.66	1.4	1.64	0.03	0.22
SJ	MOL000932	alpha-Farnesene	204.39	5.46	0	0	21.7	1.97	1.89	0.05	0.32
SJ	MOL000012	Arachic acid	312.6	8.19	1	2	16.66	1.18	1.09	0.19	0.18
SJ	MOL000018	(+/-)-Isoborneol	154.28	1.98	1	1	86.98	1.27	1.6	0.05	0	11.36
SJ	MOL000023	Hemo-sol	136.26	3.5	0	0	39.84	1.83	2.12	0.02	0	11.68
SJ	MOL000025	α-Longipinene	204.39	4.12	0	0	53.26	1.83	2.14	0.12	0	12.06
SJ	MOL000027	alpha-Curcumene	202.37	5.34	0	0	4.68	1.93	1.99	0.06	0
SJ	MOL000029	beta-Humulene	204.39	5.09	0	0	26.87	1.82	2.01	0.06	0
SJ	MOL000032	beta-Eudesmol	222.41	3.72	1	1	26.09	1.32	1.38	0.1	0
SJ	MOL000034	2-[(1R,3S,4S)-3-isopropenyl-4-methyl-4-vinylcyclohexyl]propan-2-ol	222.41	3.7	1	1	19.03	1.37	1.46	0.07	0
SJ	MOL000035	beta-Selinene	204.39	4.81	0	0	24.39	1.83	2.12	0.08	0
SJ	MOL000037	γ-elemene	204.39	4.93	0	0	23.79	1.87	2.1	0.06	0
SJ	MOL000069	palmitic acid	256.48	6.37	1	2	19.3	1.09	1	0.1	0
SJ	MOL000114	vanillic acid	168.16	1.15	2	4	35.47	0.43	0.09	0.04	0.34	11.62
SJ	MOL000121	Decanal	156.3	3.68	0	1	29.81	1.34	1.44	0.02	0.2
SJ	MOL000125	(-)-alpha-Pinene	136.26	2.87	0	0	46.25	1.85	2.3	0.05	0.25	11.42
SJ	MOL000128	NERYLACETATE	196.32	3.31	0	2	25.94	1.28	1.28	0.04	0.27
SJ	MOL000130	CAM	152.26	1.94	0	1	67.17	1.29	1.71	0.05	0.27	11.34
SJ	MOL000131	EIC	280.5	6.39	1	2	41.9	1.16	0.9	0.14	0.25	7.5
SJ	MOL000169	alpha-Guaiene	204.39	4.99	0	0	25.93	1.81	2.09	0.07	0.26
SJ	MOL000171	Guaiol	222.41	3.91	1	1	38.77	1.36	1.47	0.09	0.22	6.2
SJ	MOL000196	L-Bornyl acetate	196.32	2.35	0	2	65.52	1.29	1.59	0.08	0.23	6.94
SJ	MOL000198	(R)-linalool	154.28	2.74	1	1	39.8	1.33	1.36	0.02	0.32	6.48
SJ	MOL000208	()-Aromadendrene	204.39	4.22	0	0	55.74	1.81	2.06	0.1	0.26	11.84
SJ	MOL000209	(1R,3aR,4R,7R)-7-isopropenyl-1,4-dimethyl-1,2,3,3a,4,5,6,7-octahydroazulene	204.39	4.8	0	0	28.59	1.87	2.13	0.07	0.26
SJ	MOL000244	()-Borneol	154.28	1.98	1	1	81.8	1.22	1.47	0.05	0.24	11.36
SJ	MOL000249	Methylcinnamate	162.2	2.15	0	2	18.42	1.3	1.3	0.04	0.37
SJ	MOL000252	farnesol	222.41	4.76	1	1	28.44	1.32	1.07	0.06	0.28
SJ	MOL000253	Styrene, 3,4-dimethyl-	132.22	3.35	0	0	32.41	1.9	2.03	0.02	0.44	11.48
SJ	MOL000254	eugenol	164.22	2.55	1	2	56.24	1.35	1.32	0.04	0.32	0.92
SJ	MOL000257	(-)-beta-Phellandrene	136.26	3.31	0	0	40.44	1.83	2.1	0.02	0.31	10.91
SJ	MOL000259	o-Thymol	150.24	3.24	1	1	43.28	1.58	1.71	0.03	0.33	11.29
SJ	MOL000266	beta-Cubebene	204.39	4.22	0	0	32.81	1.83	2.02	0.11	0.25	6.59
SJ	MOL000271	l-carvone	150.24	2.36	0	1	49.47	1.35	1.65	0.03	0.33	11.75
SJ	MOL000303	caprylic acid	144.24	2.72	1	2	16.4	0.9	1.02	0.02	0
SJ	MOL000432	linolenic acid	278.48	5.95	1	2	45.01	1.21	0.84	0.15	0	5.54
SJ	MOL000449	Stigmasterol	412.77	7.64	1	1	43.83	1.44	1	0.76	0.22	5.57
SJ	MOL000474	(-)-Epoxycaryophyllene	220.39	3.52	0	1	35.94	1.57	1.83	0.13	0	6.09
SJ	MOL000479	Farnesene	204.39	5.52	0	0	17.42	1.95	2.21	0.05	0
SJ	MOL000485	TMH	136.26	2.87	0	0	46.25	1.82	2.18	0.05	0	11.42
SJ	MOL000597	Neryl acetate	196.32	3.31	0	2	57.47	1.25	1.4	0.04	0.27	7.92
SJ	MOL000607	Dehydro-p-cymene	132.22	3.31	0	0	11.63	1.88	1.93	0.02	0.44
SJ	MOL000610	TRD	184.41	6.3	0	0	17.89	1.78	1.96	0.03	0.19
SJ	MOL000611	beta-Bourbonene	204.39	4.22	0	0	16.98	1.82	2.11	0.11	0.27
SJ	MOL000612	(-)-alpha-cedrene	204.39	4.12	0	0	55.56	1.81	2.16	0.1	0.24	4.82
SJ	MOL000615	delta-amorphene	204.39	4.94	0	0	17.95	1.85	1.99	0.08	0.24
SJ	MOL000663	lignoceric acid	368.72	10.02	1	2	14.9	1.24	1.01	0.33	0.17
SJ	MOL000666	hexanal	100.18	1.85	0	1	55.71	1.25	1.52	0.01	0.23	10.96
SJ	MOL000674	Farnesol acetate	264.45	5.14	0	2	21.97	1.44	1.21	0.11	0.27
SJ	MOL000676	DBP	278.38	4.2	0	4	64.54	0.8	0.56	0.13	0.34	5.41
SJ	MOL000698	(R)-(-)-alpha-Phellandrene	136.26	3.25	0	0	27.51	1.86	2.17	0.02	0.3
SJ	MOL000699	m-Cymol	134.24	3.51	0	0	48.85	1.88	2.1	0.02	0.34	11.33
SJ	MOL000700	Nerol	154.28	2.93	1	1	35.66	1.15	1.14	0.02	0.29	6.75
SJ	MOL000703	2-heptanone	114.21	1.79	0	1	46.56	1.31	1.57	0.01	0.25	10.58
SJ	MOL000712	o-Cymol	134.24	3.51	0	0	51.89	1.88	2.07	0.02	0.37	11.74
SJ	MOL000715	l-Menthone	154.28	2.6	0	1	57.9	1.35	1.7	0.03	0.24	10.57
SJ	MOL000776	OXA	46.08	-0.01	1	1	63.21	0.76	0.5	0	0.23	11.99
SJ	MOL000875	Cedrol	222.41	3.16	1	1	16.23	1.35	1.46	0.12	0.24
SJ	MOL000899	Furanodiene	216.35	4.63	0	1	45.11	1.77	1.95	0.1	0.25	-1.17
SJ	MOL000905	()-beta-Pinene	136.26	2.93	0	0	44.77	1.85	2.29	0.05	0.28	11.32
SJ	MOL000910	Germacron	218.37	4.33	0	1	32.5	1.33	1.53	0.07	0.33	7.22
SJ	MOL000911	Terpilene	136.26	3.45	0	0	33.95	1.84	2.1	0.02	0.27	11.05
SJ	MOL000914	(5S)-1-isopropyl-4-methylbicyclo[3.1.0]hex-3-ene	136.26	2.87	0	0	47.13	1.81	2.14	0.04	0.29	11.44
SJ	MOL000916	Car-3-ene	136.26	2.87	0	0	45.15	1.85	2.18	0.04	0.26	11.44
SJ	MOL000922	(R)-p-Menth-1-en-4-ol	154.28	2.55	1	1	32.16	1.33	1.52	0.03	0.26	11.39
SJ	MOL000926	cis-beta-farnesene	204.39	5.52	0	0	6.75	1.92	2.15	0.05	0.34
SJ	MOL000933	.gamma.-Bisabolene	204.39	5.47	0	0	20.78	1.94	1.98	0.06	0.28
SJ	MOL000935	Hepanal	204.39	4.36	0	0	53.83	1.86	2.17	0.1	0.24	11.92
SJ	MOL000936	Germacrene B	204.39	5.47	0	0	18.69	1.89	2.07	0.06	0.29
SJ	MOL000938	calarene	204.39	4.12	0	0	51.55	1.82	2.05	0.11	0.23	-1.19
SJ	MOL000942	(1R,4S,4aR,8aR)-4-isopropyl-1,6-dimethyl-3,4,4a,7,8,8a-hexahydro-2H-naphthalen-1-ol	222.41	3.78	1	1	31.67	1.32	1.3	0.09	0.24	6.87
SJ	MOL000943	epi-10- .gamma.-Eudesmol	222.41	3.86	1	1	28.1	1.47	1.74	0.1	0.21
SJ	MOL000980	(4S)-4-[(1Z)-1,5-dimethylhexa-1,4-dienyl]-1-methylcyclohexene	204.39	5.28	0	0	28.62	1.88	2.01	0.06	0.28
SJ	MOL001015	ZINC00388662	196.32	2.35	0	2	67.05	1.24	1.51	0.08	0.22	7.05
SJ	MOL001109	β-thujene	136.26	2.68	0	0	46.44	1.82	2.19	0.04	0.29	11.53
SJ	MOL001123	muurolene	204.39	4.75	0	0	19.5	1.84	2.16	0.08	0.25
SJ	MOL001129	l-Verbenone	150.24	1.94	0	1	50.66	1.26	1.53	0.06	0.32	11.56
SJ	MOL001168	(1S,2S)-2-isopropenyl-4-isopropylidene-1-methyl-1-vinylcyclohexane	204.39	4.93	0	0	34.47	1.87	2.11	0.06	0.32	8.95
SJ	MOL001179	(&#8722;)-Alloaromadendrene	204.39	4.22	0	0	54.04	1.81	2.07	0.1	0.23	12.06
SJ	MOL001180	γ-muurolene	204.39	4.8	0	0	21.53	1.84	2.05	0.08	0.25
SJ	MOL001191	(4aR,8aR)-3-isopropylidene-5,8a-dimethyl-1,2,4,4a,7,8-hexahydronaphthalene	204.39	4.89	0	0	20.56	1.88	2.14	0.08	0.26
SJ	MOL001211	cis-lanceol	220.39	4.24	1	1	35.94	1.33	1.17	0.07	0.27	2.79
SJ	MOL001245	(1S,5R)-7,7-dimethyl-4-bicyclo[3.1.1]hept-3-enecarboxaldehyde	150.24	2.04	0	1	41.25	1.34	1.66	0.06	0.29	11.47
SJ	MOL001285	octanol	130.26	2.8	1	1	21.06	1.16	1.23	0.01	0.17
SJ	MOL001304	2-ACETYLPYRROLE	109.14	0.96	1	1	58.37	1.16	1.42	0.01	0.12	17.58
SJ	MOL001390	49070_FLUKA	222.41	3.2	1	1	85.51	1.29	1.46	0.12	0.24	12.06
SJ	MOL001417	OCTENAL	126.22	2.74	0	1	19.41	1.34	1.59	0.01	0.28
SJ	MOL001556	Isocaryophyllene	204.39	4.75	0	0	27.3	1.83	2.06	0.09	0.28
SJ	MOL001602	1,4-cadinadiene	204.39	4.75	0	0	16.73	1.85	2.11	0.08	0.24
SJ	MOL001606	BB_NC-0668	204.39	4.75	0	0	35.57	1.83	2.02	0.08	0.27	7.23
SJ	MOL001608	delta-elemene	204.39	4.73	0	0	26.98	1.84	2.02	0.06	0.3
SJ	MOL001732	IFP	92.11	-1.41	3	3	72.87	-0.97	-2.63	0.01	0.2	11.45
SJ	MOL001771	poriferast-5-en-3beta-ol	414.79	8.08	1	1	36.91	1.45	1.14	0.75	0	5.07
SJ	MOL001772	Dihydro-beta-ionone	194.35	3.24	0	1	26.25	1.35	1.61	0.05	0.27
SJ	MOL001788	adenine	135.15	-0.58	3	4	62.81	-0.3	-0.63	0.03	0	13.33
SJ	MOL001843	HBA	122.13	1.32	1	2	29.98	0.82	0.63	0.02	0.43
SJ	MOL001867	Isovanillin	152.16	1.31	1	3	31.01	0.75	0.5	0.03	0.31	4.72
SJ	MOL001945	Majudin	216.2	2.19	0	4	42.21	0.94	0.69	0.13	0.21	-3.6
SJ	MOL002002	cis-Carveol	152.26	2.4	1	1	45.61	1.39	1.62	0.03	0.27	11.73
SJ	MOL002031	toluene	92.15	2.32	0	0	42.58	1.86	2.12	0.01	0.42	11.95
SJ	MOL002046	hexanoic acid	116.18	1.81	1	2	73.08	0.8	0.93	0.01	0.27	10.81
SJ	MOL002085	alpha-Cubebene	204.39	4.17	0	0	16.73	1.83	2.1	0.11	0.25
SJ	MOL002092	Antioxidant No. 33	206.36	4.36	1	1	26.74	1.68	1.81	0.06	0.28
SJ	MOL002126	(1S,4R,5R)-1-isopropyl-4-methyl-4-bicyclo[3.1.0]hexanol	154.28	1.91	1	1	27.22	1.17	1.41	0.05	0
SJ	MOL002129	CYCLODODECENE	166.34	5.03	0	0	47.89	1.84	2.18	0.03	0.2	11.51
SJ	MOL002138	p-Cymen-8-ol	150.24	2.29	1	1	32.26	1.33	1.35	0.03	0.35	11.04
SJ	MOL002153	1H-Cycloprop(e)azulen-7-ol, decahydro-1,1,7-trimethyl-4-methylene-, (1aR-(1aalpha,4aalpha,7beta,7abeta,7balpha))-	220.39	3.01	1	1	82.33	1.37	1.49	0.12	0.28	12.04
SJ	MOL002170	(4S,6S)-cis-Carveol	152.26	2.4	1	1	32.5	1.22	1.33	0.03	0.3	11.14
SJ	MOL002186	Aromadendrene oxide 2	220.39	3.08	0	1	65.1	1.56	1.82	0.14	0.2	1.94
SJ	MOL002335	beta-Gurjunene	204.39	4.22	0	0	51.36	1.81	2.07	0.1	0.26	12.07
SJ	MOL002363	beta-Ionone	192.33	3.22	0	1	20.63	1.41	1.47	0.05	0.3
SJ	MOL002379	PTL	86.15	1.4	0	1	59.53	1.21	1.52	0	0	11.32
SJ	MOL002453	(-)-Comphene	136.26	2.93	0	0	34.98	1.81	2.21	0.04	0.28	11.29
SJ	MOL002455	[(3S)-3,7-dimethyloct-6-enyl] acetate	198.34	3.43	0	2	22.68	1.31	1.38	0.04	0.24
SJ	MOL002459	(S)-5-Hydroxy-1-(4-hydroxy-3-methoxyphenyl)-3-tetradecanone	350.55	5.3	2	4	19.14	0.48	0.04	0.28	0.23
SJ	MOL002468	hexahydrocurcumin	374.47	3.31	3	6	4.88	0.36	-0.5	0.41	0.26
SJ	MOL002472	Neryl propionate	210.35	3.98	0	2	36.64	1.32	1.28	0.05	0.29	4.51
SJ	MOL002475	himachalene	204.39	4.89	0	0	17.59	1.87	2.11	0.08	0.24
SJ	MOL002478	(2R)-heptan-2-ol	116.23	2.26	1	1	24.38	1.13	1.25	0.01	0.22
SJ	MOL002482	()-beta-Citronellene	138.28	3.88	0	0	23.21	1.83	2.1	0.01	0.3
SJ	MOL002484	Isovaleral	86.15	1.19	0	1	44.71	1.2	1.6	0	0.27	11.36
SJ	MOL002493	6-gingediol	296.45	3.54	3	4	6.02	0.22	-0.58	0.16	0.25
SJ	MOL002497	(8)-Gingerol	322.49	4.39	2	4	7.01	0.56	-0.09	0.22	0.24
SJ	MOL002504	Peruviol	222.41	4.56	1	1	29.61	1.47	1.44	0.06	0.29
SJ	MOL002506	Gingerenone A	356.45	4.39	2	5	4.2	0.71	-0.37	0.38	0.3
SJ	MOL002513	Xanthorrhizol	218.37	5.07	1	1	32.1	1.72	1.64	0.07	0.32	3.5
SJ	MOL002526	3691-11-0	204.39	4.99	0	0	23.66	1.86	2.05	0.07	0.25
SJ	MOL002527	1,2-Dihydrocurcumin	370.43	3.38	3	6	5.91	0.58	-0.18	0.41	0.31
SJ	MOL002528	2,5-Dibutylfuran	180.32	4.38	0	1	30.76	1.64	1.81	0.04	0.15	1.72
SJ	MOL002573	β-patchoulene	204.39	4.32	0	0	50.69	1.79	2.16	0.11	0.22	14.26
SJ	MOL002624	Paradol	278.43	4.58	1	3	7.62	1.08	0.59	0.14	0.23
SJ	MOL002778	THZ	135.2	1.91	0	1	70.33	1.39	1.51	0.03	0.25	13.39
SJ	MOL002829	trans-p-2-Menthen-1-ol	154.28	2.36	1	1	40.91	1.18	1.34	0.03	0.27	10.72
SJ	MOL002854	(1R,2R,4R)-Dihydrocarveol	154.28	2.58	1	1	51.17	1.32	1.63	0.03	0.26	11.33
SJ	MOL003126	alpha cadinene	204.39	4.75	0	0	18.73	1.85	2.05	0.08	0
SJ	MOL003127	Germacrene D	204.39	5.14	0	0	19.22	1.83	2.02	0.06	0
SJ	MOL003358	Euxanthone	228.21	2.43	2	4	92.98	0.68	0.15	0.16	0	15.53
SJ	MOL003393	(1S,4S)-7-isopropylidene-1,4-dimethyl-2,3,4,5,6,8-hexahydro-1H-azulene	204.39	5.13	0	0	24.38	1.86	2.07	0.07	0.23
SJ	MOL003443	2-Decenal	154.28	3.66	0	1	18.56	1.38	1.67	0.02	0.28
SJ	MOL003480	Diepicedrene-1-oxide	220.39	3.14	0	1	102.2	1.54	1.83	0.15	0.23	5.07
SJ	MOL003536	T-Cadinol	222.41	3.78	1	1	28.59	1.41	1.47	0.09	0.24
SJ	MOL003537	T-Muurolol	222.41	3.78	1	1	30.41	1.36	1.44	0.09	0.23	7.11
SJ	MOL003545	aristolene	204.39	4.12	0	0	52.2	1.81	2.08	0.11	0	-1.3
SJ	MOL003575	α-Panasinsene	204.39	4.08	0	0	56.77	1.83	2.11	0.12	0	0.57
SJ	MOL003595	cis-p-2,8-Menthadien-1-ol	152.26	2.16	1	1	48.55	1.28	1.41	0.03	0.3	11.16
SJ	MOL003937	Naphthalene, 1,2,3,4,4a,5,6,8a-octahydro-7-methyl-4-methylene-1-(1-methylethyl)-, (1alpha,4abeta,8aalpha)-	204.39	4.8	0	0	20.21	1.87	2.06	0.08	0.26
SJ	MOL003978	(3R,6E,10E)-3,7,11,15-tetramethylhexadeca-1,6,10,14-tetraen-3-ol	290.54	6.39	1	1	45.45	1.53	1.32	0.14	0.29	4.37
SJ	MOL003984	2,6-dimethylocta-2,6-diene	138.28	4.03	0	0	21.75	1.87	2.06	0.01	0.29
SJ	MOL004031	(6S)-1-isopropyl-3-isopropylidene-6-methyl-6-vinylcyclohexene	204.39	4.88	0	0	21.72	1.88	2.09	0.06	0
SJ	MOL004266	ethyl (Z)-3-(4-methoxyphenyl)prop-2-enoate	206.26	2.49	0	3	32.18	1.06	1.01	0.06	0.28	7.83
SJ	MOL004419	globulol	222.41	3.2	1	1	19.94	1.31	1.43	0.12	0
SJ	MOL004480	acetic acid	60.06	-0.23	1	2	47.87	0.42	0.72	0	0.29	12.21
SJ	MOL004581	[(1R,5S)-7,7-dimethyl-4-bicyclo[3.1.1]hept-3-enyl]methyl acetate	194.3	2.16	0	2	24.6	1.22	1.43	0.08	0.22
SJ	MOL004671	ISOPULEGOL	154.28	2.58	1	1	50.72	1.24	1.42	0.03	0.26	11.05
SJ	MOL004680	cis-p-2-Menthen-1-ol	154.28	2.36	1	1	35.3	1.22	1.43	0.03	0.26	10.66
SJ	MOL004707	tau-cadinol	222.41	3.78	1	1	36.51	1.31	1.42	0.09	0.23	7.84
SJ	MOL004713	alpha-Eudesmol	222.41	3.67	1	1	25.02	1.31	1.29	0.1	0.25
SJ	MOL004717	(3R,4aR,8aR)-3-isopropenyl-5,8a-dimethyl-2,3,4,4a,7,8-hexahydro-1H-naphthalene	204.39	4.75	0	0	23.86	1.84	2.05	0.08	0.27
SJ	MOL004727	(1R,4aR,8aS)-1-isopropyl-7-methyl-4-methylene-2,3,4a,5,6,8a-hexahydro-1H-naphthalene	204.39	4.8	0	0	21.35	1.84	2.1	0.08	0.27
SJ	MOL004735	CHX	84.18	2.74	0	0	54.12	1.76	2.2	0.01	0.17	10.86
SJ	MOL004776	.alpha.-cis-bergamotene	204.39	4.7	0	0	28.67	1.86	2.11	0.09	0.27
SJ	MOL004832	WLN: 4OVR	178.25	3.01	0	2	48.41	1.31	1.42	0.04	0	7.28
SJ	MOL005075	Rhodinol (6CI)	156.3	3.1	1	1	33.78	1.18	1.16	0.02	0.25	5.26
SJ	MOL005078	(3S)-3,7-dimethyloct-6-enoic acid	170.28	2.97	1	2	51.45	1	1.06	0.03	0.3	6.09
SJ	MOL005534	trans-Verbenol	152.26	1.84	1	1	52.01	1.17	1.39	0.06	0.25	11.54
SJ	MOL005577	undecanal	170.33	4.13	0	1	22.9	1.38	1.41	0.03	0.2
SJ	MOL005743	Proximadiol	240.43	2.7	2	2	36.71	0.68	0.4	0.11	0	8.04
SJ	MOL005752	[(4R)-4-isopropenyl-1-cyclohexenyl]methanol	152.26	2.41	1	1	49.01	1.18	1.23	0.03	0	1.61
SJ	MOL005899	53111-25-4	204.39	4.7	0	0	46.62	1.86	2.14	0.08	0.25	5.14
SJ	MOL005926	Geranyl formate	182.29	3.27	0	2	20.99	1.28	1.3	0.03	0.31
SJ	MOL005964	β-panasinsene	204.39	4.13	0	0	56.28	1.77	2.06	0.12	0.25	0.61
SJ	MOL006292	δ-selinene	204.39	4.89	0	0	19.01	1.86	2.06	0.08	0.23
SJ	MOL007330	MENTHOL	156.3	2.78	1	1	43.31	1.27	1.49	0.03	0.2	10.59
SJ	MOL007521	2-ethenyl-1,1-dimethyl-3-methylene-cyclohexane	150.29	3.57	0	0	45.15	1.84	2.22	0.03	0.3	11.83
SJ	MOL007540	amomumoside_qt	170.28	0.81	2	2	75.79	0.49	0.13	0.06	0.22	11.51
SJ	MOL007548	(1S,4aS,8aS)-7-isopropyl-1,4a-dimethyl-2,3,4,5,6,8a-hexahydronaphthalen-1-ol	222.41	3.73	1	1	37.04	1.26	1.37	0.1	0.24	9.24
SJ	MOL007948	Limene	204.39	5.47	0	0	15.59	1.92	2.06	0.06	0.27
SJ	MOL008134	amylcyclopropane	112.24	3.45	0	0	34.42	1.78	2.13	0.01	0.23	0.65
SJ	MOL008165	2-Decanone	156.3	3.16	0	1	21.18	1.38	1.64	0.02	0.22
SJ	MOL008434	gamma-curcumene	204.39	5.28	0	0	23.49	1.92	2.1	0.06	0.28
SJ	MOL008698	Dihydrocapsaicin	307.48	4.33	2	4	47.07	0.98	0.47	0.19	0.22	2.98
SJ	MOL008990	2-[(1R)-4-methyl-1-cyclohex-3-enyl]propan-2-yl acetate	196.32	2.79	0	2	33.05	1.37	1.56	0.05	0.23	5.69
SJ	MOL009451	.alpha.-Carene	136.26	2.87	0	0	48.01	1.83	2.06	0.04	0.24	11.38
SJ	MOL009549	Ether	74.14	0.75	0	1	55.75	1.42	1.69	0	0.19	11.48
SJ	MOL010044	C09628	222.41	3.94	1	1	145.74	1.4	1.53	0.09	0.26	-2.06
SJ	MOL010120	(1S,4R,4aR,8aR)-1-isopropyl-4,7-dimethyl-2,3,4,5,6,8a-hexahydro-1H-naphthalen-4a-ol	222.41	3.91	1	1	62.54	1.49	1.65	0.09	0.24	5.48
SJ	MOL010123	ZINC00394787	116.18	1.27	0	2	40.15	1.15	1.43	0.01	0.24	11.12
SJ	MOL010380	()-alpha-Funebrene	204.39	4.12	0	0	49.41	1.81	2.13	0.1	0.24	5.06
SJ	MOL010597	Myrizylalkohol	452.95	13.29	1	1	10.35	1.52	0.67	0.46	0.14
SJ	MOL010822	ZINC04026824	220.39	3.08	1	1	68.97	1.23	1.39	0.12	0.24	4.96
SJ	MOL010947	(Z)-calamenene	202.37	5.04	0	0	17.75	1.87	2.04	0.08	0.28
SJ	MOL011148	bergamotene (Z,.alpha.,cis)	204.39	4.7	0	0	18.43	1.86	1.96	0.09	0.26
SJ	MOL011310	(1R,3S,5R)-6,6-dimethyl-2-methylene-3-norpinanol	152.26	1.83	1	1	54	1.21	1.5	0.06	0.27	11.39
SJ	MOL011544	ZINC02140511	204.39	4.18	0	0	15.11	1.78	2.04	0.11	0.24
SJ	MOL012344	(4aR,9aS)-2,9,9-trimethyl-5-methylene-4,4a,6,7,8,9a-hexahydro-3H-benzo[7]annulene	204.39	4.75	0	0	46.05	1.82	2.19	0.08	0.26	5.67
SJ	MOL012359	3-Cyclohexen-1-methanol	112.19	1.39	1	1	72.61	1.12	1.25	0.01	0.22	11.15
SJ	MOL012409	(2R-cis)-1,2,3,4,4a,5,6,7-Octahydro-alpha,alpha,4a,8-tetramethyl-2-naphthalenemethanol	222.41	3.86	1	1	24.28	1.33	1.47	0.1	0.23
SJ	MOL012415	1-cis,5-trans Germacrone	218.37	4.33	0	1	29.62	1.38	1.59	0.07	0.3
SJ	MOL012439	(1Z,4E,8E)-2,6,6,9-tetramethylcycloundeca-1,4,8-triene	204.39	5.04	0	0	22.83	1.84	2.07	0.06	0.28
SJ	MOL012590	Neric acid	168.26	3.14	1	2	30.37	1.04	1.02	0.03	0.31	6.46
SJ	MOL012774	4-(2,6,6-trimethyl-2-cyclohexen-1-yl)-2-butanone	194.35	3.04	0	1	18.42	1.4	1.53	0.05	0.29
SJ	MOL013263	.alpha.-Myrcene	136.26	3.74	0	0	30.35	1.82	2.07	0.02	0.4	5.79
SJ	MOL013268	cis-Pinene hydrate	154.28	1.91	1	1	65.35	1.32	1.66	0.06	0.24	11.26
SJ	MOL000019	D-Camphene	136.26	2.93	0	0	34.98	1.81	2.19	0.04	0	11.29
SJ	MOL000913	tricyclene	136.26	2.3	0	0	36.11	1.8	2.22	0.07	0.25	11.36
SJ	MOL000968	beta-Bisabolene	204.39	5.33	0	0	29.59	1.88	2.13	0.06	0.29
SJ	MOL001600	copaene	204.39	4.17	0	0	29.47	1.81	2.04	0.12	0.22
SJ	MOL002470	Isogingerenone-B	386.48	4.37	2	6	3.8	0.79	0.05	0.46	0.23
SJ	MOL002488	6-Gingerdione	292.41	3.85	2	4	8.87	0.75	0.22	0.16	0.27
SJ	MOL002490	6-gingediacetate	380.53	4.3	1	6	6.71	0.55	-0.3	0.29	0.25
SJ	MOL002502	copaene	204.39	4.17	0	0	24.08	1.81	2.06	0.12	0.23
SJ	MOL002507	Gingerenone B	386.48	4.37	2	6	3.79	0.77	-0.29	0.46	0.24
SJ	MOL002508	Gingerenone-C	326.42	4.41	2	4	4.39	0.82	-0.08	0.3	0.34
FJ	MOL001123	muurolene	204.39	4.75	0	0	19.5	1.84	2.16	0.08	0.25
FJ	MOL001168	(1S,2S)-2-isopropenyl-4-isopropylidene-1-methyl-1-vinylcyclohexane	204.39	4.93	0	0	34.47	1.87	2.11	0.06	0.32	8.95
FJ	MOL001217	()-Bornyl acetate	196.32	2.35	0	2	65.55	1.3	1.59	0.08	0.22	6.94
FJ	MOL001390	49070_FLUKA	222.41	3.2	1	1	85.51	1.29	1.46	0.12	0.24	12.06
FJ	MOL001606	BB_NC-0668	204.39	4.75	0	0	35.57	1.83	2.02	0.08	0.27	7.23
FJ	MOL000170	guaiene	204.39	5.13	0	0	28.21	1.83	2.03	0.07	0.23
FJ	MOL000019	D-Camphene	136.26	2.93	0	0	34.98	1.81	2.19	0.04	0	11.29
FJ	MOL002002	cis-Carveol	152.26	2.4	1	1	45.61	1.39	1.62	0.03	0.27	11.73
FJ	MOL002326	2,2,2-triethoxyethanol	178.26	1.23	1	4	33.73	0.58	-0.1	0.03	0.22	11.41
FJ	MOL002327	Fenfangjine D	605.76	6.73	1	7	13.26	1.07	0.35	0.11	0.19
FJ	MOL002328	Feralolide	344.34	2.36	4	7	1.37	-0.2	-0.95	0.39	0.41
FJ	MOL002329	Javanicin	508.52	-1.24	0	12	17.38	-0.86	-1.34	0.78	0.34
FJ	MOL002330	TNP00326	622.82	7.22	0	8	35.74	1.12	0.44	0.1	0.19	5.65
FJ	MOL002331	N-Methylflindersine	241.31	1.72	0	3	32.36	1.35	1.1	0.18	0.33	0.41
FJ	MOL002332	STOCK1N-53032	297.38	1.82	1	4	27.79	0.84	0.37	0.33	0.22
FJ	MOL002333	Tetraneurin A	322.39	0.7	1	6	35.4	0.04	-0.27	0.31	0.31	4.54
FJ	MOL002334	Homocresol	152.21	2.49	1	2	35.9	1.36	1.42	0.03	0.27	11.24
FJ	MOL002335	beta-Gurjunene	204.39	4.22	0	0	51.36	1.81	2.07	0.1	0.26	12.07
FJ	MOL002336	farnesane	212.47	6.6	0	0	3.13	1.82	1.97	0.04	0.21
FJ	MOL002337	longipinocarvone	218.37	3.04	0	1	44.85	1.35	1.54	0.14	0.28	7.24
FJ	MOL002338	136458-42-9	220.39	3.01	1	1	80.86	1.42	1.62	0.12	0.26	12.34
FJ	MOL002339	9-Oxofarnesol	236.39	3.62	1	2	58.75	0.93	0.78	0.07	0.27	7.98
FJ	MOL007930	hesperidin	610.62	-0.48	8	15	13.33	-2.03	-2.7	0.67	0.31
FJ	MOL002341	Hesperetin	302.3	2.28	3	6	70.31	0.37	-0.25	0.27	0.33	15.78
FJ	MOL002342	(+)-Limacine	608.79	6.97	1	8	11.73	1.1	0.41	0.11	0.21
FJ	MOL002343	tetrandrine	622.82	7.22	0	8	26.64	1.02	0.44	0.1	0.22
FJ	MOL002344	cyclanoline	342.45	3.19	2	4	2.64	0.96	0.27	0.57	0.16
FJ	MOL002345	Aristololactum	293.29	2.35	1	5	24.15	0.83	-0.01	0.58	0.33
FJ	MOL002346	Betaine	341.29	2.9	1	7	24.8	0.36	-0.35	0.55	0.05
FJ	MOL002347	(R)-Allantoin	158.14	-1.76	5	7	96.9	-0.99	-1.37	0.03	0.39	11.33
FJ	MOL002348	aristolene	204.39	4.12	0	0	54.17	1.81	2.11	0.11	0.23	-1.35
FJ	MOL002349	ZINC05225089	218.37	3.61	0	1	28.16	1.37	1.45	0.1	0.33
FJ	MOL002351	3-Hexenol	100.18	1.44	1	1	62.74	1.05	1.1	0.01	0.26	11.06
FJ	MOL002352	Berbamine	608.79	6.97	1	8	27.61	0.87	0.28	0.11	0.23
FJ	MOL002353	Curine	594.76	6.72	2	8	10.59	0.67	-0.07	0.11	0.27
FJ	MOL002354	Cissampareine	606.77	6.67	1	8	9.23	0.77	0.04	0.11	0.2
FJ	MOL002355	Cycleaneonine	622.82	6.97	1	8	27.26	0.95	0.29	0.1	0.18
FJ	MOL002356	Dichotomitin	358.32	2.07	2	8	12.63	0.44	-0.38	0.55	0.23
FJ	MOL002357	ZINC04568391	222.41	3.16	1	1	14.74	1.3	1.48	0.12	0.22
FJ	MOL002358	Faradiol	428.77	5.93	2	2	15.49	0.9	0.47	0.77	0.23
FJ	MOL000244	()-Borneol	154.28	1.98	1	1	81.8	1.22	1.47	0.05	0.24	11.36
FJ	MOL000358	beta-sitosterol	414.79	8.08	1	1	36.91	1.32	0.99	0.75	0.23	5.36
FJ	MOL000615	delta-amorphene	204.39	4.94	0	0	17.95	1.85	1.99	0.08	0.24
FJ	MOL000671	()-Menthol	156.3	2.78	1	1	59.33	1.27	1.42	0.03	0.22	11.03
FJ	MOL000695	patchouli alcohol	222.41	3.43	1	1	101.96	1.4	1.58	0.14	0.21	12.64
FJ	MOL000708	WLN: VHR	106.13	1.59	0	1	32.63	1.32	1.66	0.01	0.44	12.07
FJ	MOL000764	magnoflorine	342.45	3.12	2	4	26.69	1.09	0.61	0.55	0.14
FJ	MOL000794	menisperine	356.48	1.93	1	4	26.17	1.18	0.62	0.59	0
FJ	MOL000873	CYH	98.16	1.17	0	1	74.99	1.21	1.77	0.01	0.22	11.11
FJ	MOL000935	Hepanal	204.39	4.36	0	0	53.83	1.86	2.17	0.1	0.24	11.92
HQ	MOL000122	1,8-cineole	154.28	2.15	0	1	39.73	1.57	2.06	0.05	0.24	11.29
HQ	MOL001300	PEL	122.18	1.55	1	1	44.03	1.11	1.13	0.02	0.37	-2.41
HQ	MOL001689	acacetin	284.28	2.59	2	5	34.97	0.67	-0.05	0.24	0.35	17.25
HQ	MOL000173	wogonin	284.28	2.59	2	5	30.68	0.79	0.04	0.23	0.32	17.75
HQ	MOL013068	Oroxindin	459.41	0.21	4	11	7.07	-1.68	-2.15	0.77	0.04
HQ	MOL000018	(+/-)-Isoborneol	154.28	1.98	1	1	86.98	1.27	1.6	0.05	0	11.36
HQ	MOL000198	(R)-linalool	154.28	2.74	1	1	39.8	1.33	1.36	0.02	0.32	6.48
HQ	MOL000219	BOX	121.12	0.76	0	2	31.55	0.54	0.84	0.02	0.11	12.07
HQ	MOL000228	(2R)-7-hydroxy-5-methoxy-2-phenylchroman-4-one	270.3	2.82	1	4	55.23	0.87	0.26	0.2	0.34	17.02
HQ	MOL000024	alpha-humulene	204.39	5.04	0	0	22.98	1.88	2.08	0.06	0
HQ	MOL000254	eugenol	164.22	2.55	1	2	56.24	1.35	1.32	0.04	0.32	0.92
HQ	MOL002560	chrysin	254.25	2.6	2	4	22.61	0.7	0.01	0.18	0.42
HQ	MOL002573	β-patchoulene	204.39	4.32	0	0	50.69	1.79	2.16	0.11	0.22	14.26
HQ	MOL002714	baicalein	270.25	2.33	3	5	33.52	0.63	-0.05	0.21	0.36	16.25
HQ	MOL002737	scutellarein	286.25	2.07	4	6	18.97	0.31	-0.54	0.24	0.35
HQ	MOL002908	5,8,2'-Trihydroxy-7-methoxyflavone	300.28	2.32	3	6	37.01	0.76	-0.07	0.27	0.28	16.17
HQ	MOL002909	5,7,2,5-tetrahydroxy-8,6-dimethoxyflavone	376.34	2.02	4	9	33.82	0.35	-0.59	0.45	0.19	15.94
HQ	MOL002910	Carthamidin	288.27	2.03	4	6	41.15	0.16	-0.42	0.24	0.36	15.81
HQ	MOL002911	2,6,2',4'-tetrahydroxy-6'-methoxychaleone	302.3	2.62	4	6	69.04	-0.07	-0.32	0.22	0.34	21.89
HQ	MOL002912	Dihydrobaicalin	448.41	0.6	6	11	20.85	-0.84	-1.42	0.75	0.34
HQ	MOL002913	Dihydrobaicalin_qt	272.27	2.3	3	5	40.04	0.56	0.18	0.21	0.36	16.13
HQ	MOL002914	Eriodyctiol (flavanone)	288.27	2.03	4	6	41.35	0.05	-0.66	0.24	0.39	15.88
HQ	MOL002915	Salvigenin	328.34	2.82	1	6	49.07	0.86	-0.03	0.33	0.21	15.87
HQ	MOL002916	2-(2,6-dihydroxyphenyl)-3,5,7-trihydroxy-chromone	302.25	1.5	5	7	16.44	0.07	-0.42	0.27	0.43
HQ	MOL002917	5,2',6'-Trihydroxy-7,8-dimethoxyflavone	330.31	2.3	3	7	45.05	0.48	-0.11	0.33	0.25	16.37
HQ	MOL002918	Ganhuangenin	346.31	2.03	4	8	1.34	0.28	-0.57	0.37	0.25
HQ	MOL002919	Viscidulin III	346.31	1.74	4	8	14.36	0.27	-0.27	0.37	0.27
HQ	MOL000169	alpha-Guaiene	204.39	4.99	0	0	25.93	1.81	2.09	0.07	0.26
HQ	MOL002921	(2S,3R,4R,5R,6S)-2-[(2R,3R,4S,5R,6R)-3,5-dihydroxy-2-[2-(3-hydroxy-4-methoxy-phenyl)ethoxy]-6-methylol-tetrahydropyran-4-yl]oxy-6-methyl-tetrahydropyran-3,4,5-triol	476.53	-1.34	7	12	12.69	-1.62	-2.27	0.67	0.26
HQ	MOL002922	5-(2-hydroxyethyl)-2-methoxyphenol	168.21	1.26	2	3	31.95	0.6	0.21	0.04	0.26	4.07
HQ	MOL002923	darendoside B	476.53	-1.46	7	12	10.75	-1.59	-2	0.59	0.24
HQ	MOL002924	darendoside B_qt	330.37	-0.6	5	8	10.05	-0.74	-1.11	0.22	0.23
HQ	MOL002925	5,7,2',6'-Tetrahydroxyflavone	286.25	2.07	4	6	37.01	0.18	-0.56	0.24	0.38	18
HQ	MOL002926	dihydrooroxylin A	286.3	2.55	2	5	38.72	0.71	0.03	0.23	0.29	17.58
HQ	MOL002927	Skullcapflavone II	374.37	2.54	2	8	69.51	0.68	-0.07	0.44	0.2	16.14
HQ	MOL002928	oroxylin a	284.28	2.59	2	5	41.37	0.76	0.13	0.23	0.29	17.15
HQ	MOL002929	salidroside	300.34	-0.47	5	7	7.01	-0.82	-1.41	0.2	0.3
HQ	MOL002930	Tyrosol	138.18	1.28	2	2	33.81	0.65	0.25	0.02	0.36	-2.55
HQ	MOL002931	scutellarin	462.39	0.37	7	12	2.64	-1.08	-2.13	0.79	0.36
HQ	MOL002932	Panicolin	314.31	2.57	2	6	76.26	0.84	0.31	0.29	0.24	16.78
HQ	MOL002933	5,7,4'-Trihydroxy-8-methoxyflavone	300.28	2.32	3	6	36.56	0.46	-0.4	0.27	0.31	16.93
HQ	MOL002934	NEOBAICALEIN	374.37	2.54	2	8	104.34	0.74	-0.19	0.44	0.18	16.5
HQ	MOL002935	Baicalin	460.42	0.84	6	11	29.53	-1.1	-1.97	0.77	0.37
HQ	MOL002936	5,8-Dihydroxy-6,7-dimethoxyflavone	314.31	2.57	2	6	5.74	0.97	0.09	0.29	0.28
HQ	MOL002937	DIHYDROOROXYLIN	286.3	2.55	2	5	66.06	0.67	0.13	0.23	0.31	17.17
HQ	MOL000357	Sitogluside	576.95	6.34	4	6	20.63	-0.14	-0.93	0.62	0.23
HQ	MOL000358	beta-sitosterol	414.79	8.08	1	1	36.91	1.32	0.99	0.75	0.23	5.36
HQ	MOL000359	sitosterol	414.79	8.08	1	1	36.91	1.32	0.87	0.75	0.22	5.37
HQ	MOL000396	(+)-Syringaresinol	418.48	2.1	2	8	3.29	0.47	-0.34	0.72	0
HQ	MOL000458	campesterol	400.76	7.97	1	1	5.57	1.6	1.41	0.72	0.22
HQ	MOL000525	Norwogonin	270.25	2.33	3	5	39.4	0.6	-0.17	0.21	0.39	16.93
HQ	MOL000552	5,2'-Dihydroxy-6,7,8-trimethoxyflavone	344.34	2.55	2	7	31.71	0.93	0	0.35	0.22	16.47
HQ	MOL000612	(-)-alpha-cedrene	204.39	4.12	0	0	55.56	1.81	2.16	0.1	0.24	4.82
HQ	MOL000007	Cosmetin	432.41	0.43	6	10	9.68	-1.08	-2.26	0.74	0.32
HQ	MOL000709	(S)-Matsutake alcohol	128.24	2.53	1	1	40.11	1.19	1.35	0.01	0.28	5.62
HQ	MOL000715	l-Menthone	154.28	2.6	0	1	57.9	1.35	1.7	0.03	0.24	10.57
HQ	MOL000008	apigenin	270.25	2.33	3	5	23.06	0.43	-0.61	0.21	0.41
HQ	MOL003127	Germacrene D	204.39	5.14	0	0	19.22	1.83	2.02	0.06	0
HQ	MOL000035	beta-Selinene	204.39	4.81	0	0	24.39	1.83	2.12	0.08	0
HQ	MOL000069	palmitic acid	256.48	6.37	1	2	19.3	1.09	1	0.1	0
HQ	MOL000073	ent-Epicatechin	290.29	1.92	5	6	48.96	0.02	-0.64	0.24	0.34	0.63
HQ	MOL000131	EIC	280.5	6.39	1	2	41.9	1.16	0.9	0.14	0.25	7.5
HQ	MOL000303	caprylic acid	144.24	2.72	1	2	16.4	0.9	1.02	0.02	0
HQ	MOL000449	Stigmasterol	412.77	7.64	1	1	43.83	1.44	1	0.76	0.22	5.57
HQ	MOL000610	TRD	184.41	6.3	0	0	17.89	1.78	1.96	0.03	0.19
HQ	MOL000654	Methyl montanate	438.87	12.09	0	2	13.2	1.51	0.99	0.48	0.14
HQ	MOL000669	(S)-camphor	152.26	1.94	0	1	21.68	1.28	1.74	0.05	0.28
HQ	MOL000676	DBP	278.38	4.2	0	4	64.54	0.8	0.56	0.13	0.34	5.41
HQ	MOL000708	WLN: VHR	106.13	1.59	0	1	32.63	1.32	1.66	0.01	0.44	12.07
HQ	MOL000714	Hyacinthin	120.16	1.52	0	1	38.65	1.31	1.58	0.02	0.43	-2.04
HQ	MOL000717	d-isomenthone	154.28	2.6	0	1	61.2	1.35	1.74	0.03	0.23	10.86
HQ	MOL000771	p-coumaric acid	164.17	1.64	2	3	43.29	0.46	0.13	0.04	0.45	4.43
HQ	MOL000789	jatrorrizine	338.41	3.4	1	4	19.65	1.28	0.36	0.59	0
HQ	MOL000860	stearic acid	284.54	7.28	1	2	17.83	1.15	1.22	0.14	0.19
HQ	MOL000864	MYS	212.47	7.22	0	0	13.98	1.81	1.92	0.05	0.15
HQ	MOL000867	Heptadekan	240.53	8.13	0	0	8.64	1.84	1.87	0.07	0.14
HQ	MOL000868	LFA	282.62	9.5	0	0	8.46	1.83	1.8	0.13	0.13
HQ	MOL000869	Henicosane	296.65	9.95	0	0	8.41	1.84	1.8	0.15	0.13
HQ	MOL000870	HEXATRIACONTANE	507.1	16.8	0	0	7.95	1.99	1.61	0.41	0.11
HQ	MOL000879	methyl palmitate	270.51	6.62	0	2	18.09	1.37	1.18	0.12	0.14
HQ	MOL000885	Dodekan	170.38	5.85	0	0	17.74	1.79	1.96	0.02	0.16
HQ	MOL001132	longipinene	204.39	4.12	0	0	17.01	1.84	2.1	0.12	0.23
HQ	MOL001386	Methyl laurate	214.39	4.79	0	2	21.75	1.32	1.24	0.05	0.15
HQ	MOL001392	Methyl myristate	242.45	5.71	0	2	19.68	1.36	1.19	0.08	0.14
HQ	MOL001393	myristic acid	228.42	5.46	1	2	21.18	1.07	0.99	0.07	0.19
HQ	MOL001458	coptisine	320.34	3.25	0	4	30.67	1.21	0.32	0.86	0.26	9.33
HQ	MOL001490	bis[(2S)-2-ethylhexyl] benzene-1,2-dicarboxylate	390.62	7.57	0	4	43.59	0.98	0.68	0.35	0.28	3.02
HQ	MOL001506	Supraene	410.8	11.33	0	0	33.55	2.08	1.73	0.42	0.27	2.72
HQ	MOL001578	Hypnon	120.16	1.57	0	1	48.19	1.36	1.54	0.02	0.45	25.2
HQ	MOL001817	Methyl stearate	298.57	7.53	0	2	16.8	1.41	1.29	0.16	0.16
HQ	MOL001818	Methyl palmitelaidate	268.49	6.17	0	2	34.61	1.4	1.22	0.12	0.17	5.58
HQ	MOL001889	Methyl linolelaidate	294.53	6.64	0	2	41.93	1.46	1.11	0.17	0.2	5.78
HQ	MOL001972	Pulegone	152.26	2.75	0	1	51.6	1.39	1.74	0.03	0.26	11.19
HQ	MOL002027	Methyl behenate	354.69	9.36	0	2	14.96	1.45	1.2	0.29	0.16
HQ	MOL002046	hexanoic acid	116.18	1.81	1	2	73.08	0.8	0.93	0.01	0.27	10.81
HQ	MOL002137	OCT	114.26	4.02	0	0	29.72	1.78	2.02	0.01	0.19
HQ	MOL002202	tetramethylpyrazine	136.22	0.66	0	2	20.01	1.19	1.05	0.03	0.31
HQ	MOL002378	UND	156.35	5.39	0	0	17.15	1.79	2.02	0.02	0.18
HQ	MOL002819	catalpol	362.37	-3.77	6	10	5.07	-1.72	-2.33	0.44	0.22
HQ	MOL002879	Diop	390.62	7.44	0	4	43.59	0.79	0.26	0.39	0.28	3.6
HQ	MOL002897	epiberberine	336.39	3.45	0	4	43.09	1.17	0.4	0.78	0.19	6.1
HQ	MOL003050	nonanoic acid	158.27	3.17	1	2	40.51	0.92	1.08	0.02	0.23	4.15
HQ	MOL003055	heptadecyloxirane	282.57	7.61	0	1	12.44	1.67	1.7	0.15	0.15
HQ	MOL003393	(1S,4S)-7-isopropylidene-1,4-dimethyl-2,3,4,5,6,8-hexahydro-1H-azulene	204.39	5.13	0	0	24.38	1.86	2.07	0.07	0.23
HQ	MOL003475	9-Cedranone	220.39	3.02	0	1	67.6	1.26	1.47	0.12	0.27	4.99
HQ	MOL003535	1,1,6-trimethyl-2H-naphthalene	172.29	3.84	0	0	24.94	1.88	1.99	0.06	0.34
HQ	MOL003568	Patchoulene	204.39	4.32	0	0	49.06	1.82	2.17	0.11	0	14.1
HQ	MOL003920	Methyl icosanoate	326.63	8.44	0	2	15.79	1.43	1.12	0.22	0.15
HQ	MOL004464	MEHQ	124.15	1.55	1	2	43.98	1.27	1.33	0.02	0.32	11.69
HQ	MOL004682	Methyl octylate	158.27	2.97	0	2	18.71	1.23	1.32	0.02	0.18
HQ	MOL004684	methyl (E)-octadec-2-enoate	296.55	7.51	0	2	29.84	1.42	1.4	0.17	0.18
HQ	MOL005021	Mipax	194.2	1.54	0	4	57.4	0.64	0.63	0.06	0	5.56
HQ	MOL005224	TETRATETRACONTANE	619.34	20.44	0	0	7.82	2.04	1.22	0.25	0.16
HQ	MOL005272	13-Tetradecenyl acetate	254.46	5.52	0	2	36.76	1.36	1.06	0.1	0.2	5.71
HQ	MOL005368	Methyl tricosanoate	368.72	9.81	0	2	14.61	1.43	1.08	0.33	0.16
HQ	MOL005402	Methyl margarate	284.54	7.08	0	2	17.41	1.37	1.25	0.14	0.17
HQ	MOL005577	undecanal	170.33	4.13	0	1	22.9	1.38	1.41	0.03	0.2
HQ	MOL005841	TBP	266.36	3.64	0	4	27.76	1.18	0.9	0.06	0
HQ	MOL006219	Clorius	136.16	1.69	0	2	45.99	1.25	1.41	0.02	0.4	-2.16
HQ	MOL006312	Azulol	198.33	4.91	0	0	15.15	1.94	1.83	0.07	0.38
HQ	MOL006370	5-o-caffeoylquinic acid	354.34	-0.42	6	9	19.61	-1.39	-2.08	0.33	0.36
HQ	MOL007197	DFA	169.24	3.38	1	1	31.13	1.85	1.87	0.05	0.49	7.72
HQ	MOL007792	Isomartynoside	652.71	0.89	7	15	13.98	-1.6	-2.44	0.56	0.29
HQ	MOL008151	METHYL NONADECANOATE	312.6	7.99	0	2	16.27	1.4	1.18	0.19	0.15
HQ	MOL008206	Moslosooflavone	298.31	2.84	1	5	44.09	1.01	0.54	0.25	0.26	17.02
HQ	MOL008595	methyl henicosanoate	340.66	8.9	0	2	15.36	1.42	1.17	0.26	0.15
HQ	MOL008615	Methyl 9-oxononanoate	186.28	2.17	0	3	24.02	0.62	0.17	0.04	0.2
HQ	MOL009520	3,8-dimethylundecane	184.41	5.89	0	0	4.72	1.81	2.02	0.03	0.2
HQ	MOL009730	methyl icos-11-enoate	324.61	8	0	2	29.49	1.43	1.19	0.23	0.18
HQ	MOL009734	Methyl lignocerate	382.75	10.27	0	2	14.27	1.47	0.94	0.37	0.13
HQ	MOL010206	Methyl isoheptadecanoate	284.54	6.87	0	2	21.72	1.39	1.28	0.14	0.16
HQ	MOL010415	11,13-Eicosadienoic acid, methyl ester	322.59	7.55	0	2	39.28	1.46	1.24	0.23	0.21	5.44
HQ	MOL010563	Methyl (Z)-cinnamate	162.2	2.15	0	2	37.2	1.31	1.56	0.04	0.35	7.75
HQ	MOL011081	Linolenic acid methyl ester	292.51	6.2	0	2	46.15	1.51	1.18	0.17	0.23	5.9
HQ	MOL011322	Diisobutyl succinate	230.34	2.48	0	4	39.54	0.69	0.29	0.06	0.25	4.81
HQ	MOL012240	2',3',5,7-tetrahydroxyflavone	286.25	2.07	4	6	25.75	0.36	-0.6	0.24	0.38
HQ	MOL012245	5,7,4'-trihydroxy-6-methoxyflavanone	302.3	2.28	3	6	36.63	0.43	-0.32	0.27	0.28	16.12
HQ	MOL012246	5,7,4'-trihydroxy-8-methoxyflavanone	302.3	2.28	3	6	74.24	0.37	-0.43	0.26	0.31	16.85
HQ	MOL012266	rivularin	344.34	2.55	2	7	37.94	0.65	-0.13	0.37	0.21	16.25
HQ	MOL012267	Scutevulin	300.28	2.32	3	6	20.67	0.64	-0.13	0.27	0.29
HQ	MOL012564	3,7-dimethylnonane	156.35	4.98	0	0	15.31	1.8	2.12	0.02	0.21
HQ	MOL013062	BZQ	182.23	3.23	0	1	58.62	1.44	1.52	0.06	0.49	21.31
HQ	MOL013161	METHYL HEXACOSANOATE	410.81	11.18	0	2	13.68	1.49	1.11	0.43	0.15
FF	MOL000011	(2R,3R)-3-(4-hydroxy-3-methoxy-phenyl)-5-methoxy-2-methylol-2,3-dihydropyrano[5,6-h][1,4]benzodioxin-9-one	386.38	2.49	2	8	68.83	0.21	-0.53	0.66	0.26	3.39
FF	MOL011387	heptadeca-1,8-dien-4,6-diyn-3,10-diol	260.41	4.58	2	2	53.86	0.63	-0.63	0.11	0.37	5.02
FF	MOL000114	vanillic acid	168.16	1.15	2	4	35.47	0.43	0.09	0.04	0.34	11.62
FF	MOL000116	Nonanal	142.27	3.22	0	1	40.28	1.31	1.5	0.02	0.21	6.35
FF	MOL011729	11-hydroxy-sec-o-beta-d-glucosylhamaudol	472.49	-0.31	7	12	16.62	-1.7	-2.64	0.77	0.23
FF	MOL011730	11-hydroxy-sec-o-beta-d-glucosylhamaudol_qt	292.31	0.88	3	6	50.24	-0.27	-1.23	0.27	0.23	12.71
FF	MOL011731	3'-O-Acetylhamaudol	318.35	2.14	1	6	26.21	0.5	-0.01	0.34	0.27
FF	MOL011732	anomalin	426.5	5.05	0	7	59.65	0.56	-0.02	0.66	0.35	1.59
FF	MOL001945	Majudin	216.2	2.19	0	4	42.21	0.94	0.69	0.13	0.21	-3.6
FF	MOL011734	Cimifugin	306.34	1.13	2	6	13.49	-0.09	-1.09	0.29	0.18
FF	MOL011735	deltoin	328.39	3.96	0	5	14.25	0.83	0.2	0.36	0.31
FF	MOL011736	3'-O-angeloylhamaudol	358.42	3.69	1	6	12.01	0.47	-0.07	0.45	0.3
FF	MOL011737	divaricatacid	320.32	1.34	2	7	87	-0.18	-1.05	0.32	0.25	14.83
FF	MOL011738	divaricataester,a	264.3	1.29	0	5	64.02	0.18	-0.03	0.13	0.3	11.32
FF	MOL011739	divaricataester,b	346.41	2.56	1	6	26.1	0.55	-0.11	0.39	0.27
FF	MOL011740	divaricatol	334.35	1.25	2	7	31.65	-0.13	-1.09	0.38	0.24	13.41
FF	MOL011741	fangfengalpyrimidine	296.36	-1.27	3	7	15.37	-1.11	-1.51	0.24	0.27
FF	MOL011742	fraxidin	220.24	1.46	1	4	42.22	0.89	0.48	0.1	0.26	0.59
FF	MOL011743	hamaudol	276.31	1.76	2	5	21.46	0.37	-0.29	0.24	0.25
FF	MOL001941	Ammidin	270.3	3.65	0	4	34.55	1.13	0.92	0.22	0.28	-1.35
FF	MOL011745	isofraxidin	220.24	1.46	1	4	39.75	0.85	0.5	0.1	0.24	2.12
FF	MOL011746	isopimpinellin	246.23	2.17	0	5	43.14	0.87	0.54	0.17	0.17	-2.97
FF	MOL011747	ledebouriellol	374.42	2.8	2	7	32.05	0.07	-0.81	0.51	0.27	14.57
FF	MOL011748	nodakenetin	230.28	3.18	0	3	68.62	1.08	0.91	0.15	0.28	1.75
FF	MOL011749	phelloptorin	300.33	3.64	0	5	43.39	0.9	0.43	0.28	0.24	-1.74
FF	MOL011750	prim-o-beta-d-glucosylcimifugin	486.52	-0.06	6	12	27	-1.52	-2.45	0.79	0.21
FF	MOL001950	psoralen	186.17	2.2	0	3	33.06	1.05	1.06	0.1	0.27	-2.67
FF	MOL011752	sec-o-beta-d-glucosylhamaudol	456.49	0.58	6	11	15.08	-1.29	-1.96	0.75	0.26
FF	MOL011753	5-O-Methylvisamminol	290.34	2.02	1	5	37.99	0.54	-0.1	0.25	0.23	14.67
FF	MOL011754	4-hydroxy-9-methoxyfuro[3,2-g]chromen-7-one	232.2	1.92	1	5	31.78	0.75	0.5	0.15	0.22	-0.36
FF	MOL011755	5-methoxy-8-hydroxypsoralen	232.2	1.92	1	5	48.4	0.59	0.27	0.15	0.24	-2.45
FF	MOL011756	7-octen-4-ol	128.24	2.39	1	1	33.99	1.11	1.24	0.01	0.26	4.63
FF	MOL001953	Uvadex	216.2	2.19	0	4	35.3	1.05	0.93	0.13	0.25	-1.87
FF	MOL001787	ADO	267.28	-2.02	5	8	15.98	-1.56	-2.22	0.18	0.23
FF	MOL001940	Falcarindiol	260.41	4.71	2	2	39.3	0.37	-0.36	0.11	0.35	4.56
FF	MOL001944	Marmesin	246.28	2.03	1	4	50.28	0.52	0.07	0.18	0.3	-0.09
FF	MOL001946	Ammijin	408.44	0.28	4	9	15.48	-0.9	-1.43	0.69	0.28
FF	MOL002029	()-Cuparene	202.37	4.72	0	0	38.26	1.88	2.15	0.07	0.3	-2.24
FF	MOL002644	Phellopterin	300.33	3.64	0	5	40.19	0.98	0.48	0.28	0.24	-1.64
FF	MOL000003	MTL	182.2	-2.94	6	6	17.73	-1.58	-4.07	0.03	0.18
FF	MOL000032	beta-Eudesmol	222.41	3.72	1	1	26.09	1.32	1.38	0.1	0
FF	MOL000357	Sitogluside	576.95	6.34	4	6	20.63	-0.14	-0.93	0.62	0.23
FF	MOL000359	sitosterol	414.79	8.08	1	1	36.91	1.32	0.87	0.75	0.22	5.37
FF	MOL000373	(2S)-4-methoxy-7-methyl-2-[1-methyl-1-[(2S,3R,4S,5S,6R)-3,4,5-trihydroxy-6-methylol-tetrahydropyran-2-yl]oxy-ethyl]-2,3-dihydrofuro[3,2-g]chromen-5-one	452.5	0.27	4	10	5.38	-0.8	-1.14	0.81	0
FF	MOL000040	Scopoletol	192.18	1.62	1	4	27.77	0.71	0.3	0.08	0
FF	MOL000663	lignoceric acid	368.72	10.02	1	2	14.9	1.24	1.01	0.33	0.17
FF	MOL000666	hexanal	100.18	1.85	0	1	55.71	1.25	1.52	0.01	0.23	10.96
FF	MOL000710	OYA	128.24	2.77	0	1	19.07	1.3	1.52	0.01	0.23
FF	MOL007502	NSC692928	244.41	5.68	1	1	43.31	1.44	0.66	0.1	0.35	6.66
FF	MOL000968	beta-Bisabolene	204.39	5.33	0	0	29.59	1.88	2.13	0.06	0.29
FF	MOL000018	(+/-)-Isoborneol	154.28	1.98	1	1	86.98	1.27	1.6	0.05	0	11.36
FF	MOL000023	Hemo-sol	136.26	3.5	0	0	39.84	1.83	2.12	0.02	0	11.68
FF	MOL000035	beta-Selinene	204.39	4.81	0	0	24.39	1.83	2.12	0.08	0
FF	MOL000069	palmitic acid	256.48	6.37	1	2	19.3	1.09	1	0.1	0
FF	MOL000115	Undecenal	168.31	4.11	0	1	39.35	1.43	1.61	0.03	0.25	7.11
FF	MOL000117	Cymol	134.24	3.51	0	0	27.2	1.86	2.1	0.02	0.34
FF	MOL000118	(L)-alpha-Terpineol	154.28	2.42	1	1	48.8	1.39	1.72	0.03	0.27	11.35
FF	MOL000120	dec-2-enal	154.28	3.66	0	1	18.55	1.4	1.59	0.02	0.27
FF	MOL000122	1,8-cineole	154.28	2.15	0	1	39.73	1.57	2.06	0.05	0.24	11.29
FF	MOL000125	(-)-alpha-Pinene	136.26	2.87	0	0	46.25	1.85	2.3	0.05	0.25	11.42
FF	MOL000128	NERYLACETATE	196.32	3.31	0	2	25.94	1.28	1.28	0.04	0.27
FF	MOL000129	Acetate C-8	172.3	3.18	0	2	18.43	1.24	1.28	0.03	0.18
FF	MOL000131	EIC	280.5	6.39	1	2	41.9	1.16	0.9	0.14	0.25	7.5
FF	MOL000162	beta-Chamigrene	204.39	4.71	0	0	31.99	1.82	2.07	0.08	0	8.59
FF	MOL000172	Furol	96.09	0.99	0	2	34.35	1.08	1.51	0.01	0.2	4.53
FF	MOL000173	wogonin	284.28	2.59	2	5	30.68	0.79	0.04	0.23	0.32	17.75
FF	MOL000196	L-Bornyl acetate	196.32	2.35	0	2	65.52	1.29	1.59	0.08	0.23	6.94
FF	MOL000197	Myrcene	136.26	3.69	0	0	24.96	1.84	1.98	0.02	0.37
FF	MOL000198	(R)-linalool	154.28	2.74	1	1	39.8	1.33	1.36	0.02	0.32	6.48
FF	MOL000202	Moslene	136.26	3.45	0	0	33.02	1.88	2.05	0.02	0.27	11.08
FF	MOL000234	L-Limonen	136.26	3.5	0	0	38.09	1.83	2.13	0.02	0.29	11.64
FF	MOL000264	Tereben	136.26	3.64	0	0	29.62	1.86	2.11	0.02	0.28
FF	MOL000266	beta-Cubebene	204.39	4.22	0	0	32.81	1.83	2.02	0.11	0.25	6.59
FF	MOL000268	(1S,5S)-1-isopropyl-4-methylenebicyclo[3.1.0]hexane	136.26	2.93	0	0	46.21	1.83	2.18	0.04	0.31	11.47
FF	MOL000271	l-carvone	150.24	2.36	0	1	49.47	1.35	1.65	0.03	0.33	11.75
FF	MOL000302	Undekansaeure	186.33	4.09	1	2	30.14	0.98	0.94	0.03	0	4.93
FF	MOL000303	caprylic acid	144.24	2.72	1	2	16.4	0.9	1.02	0.02	0
FF	MOL000305	lauric acid	200.36	4.54	1	2	23.59	1.02	1.1	0.04	0
FF	MOL000358	beta-sitosterol	414.79	8.08	1	1	36.91	1.32	0.99	0.75	0.23	5.36
FF	MOL000431	coumarin	146.15	1.9	0	2	29.17	1.2	1.3	0.04	0
FF	MOL000474	(-)-Epoxycaryophyllene	220.39	3.52	0	1	35.94	1.57	1.83	0.13	0	6.09
FF	MOL000597	Neryl acetate	196.32	3.31	0	2	57.47	1.25	1.4	0.04	0.27	7.92
FF	MOL000602	FUM	116.08	-0.01	2	4	17.74	-0.59	-0.99	0.01	0.39
FF	MOL000614	osthol	244.31	3.74	0	3	38.75	1.15	0.85	0.13	0.32	2.67
FF	MOL000615	delta-amorphene	204.39	4.94	0	0	17.95	1.85	1.99	0.08	0.24
FF	MOL000661	PENTACOSANOIC ACID	382.75	10.47	1	2	14.57	1.26	0.96	0.37	0.17
FF	MOL000667	1-hexanol	102.2	1.88	1	1	22.04	1.08	1.21	0.01	0.19
FF	MOL000668	PENTYLFURAN	138.23	3.12	0	1	54.59	1.72	1.94	0.02	0.1	-1.96
FF	MOL000675	oleic acid	282.52	6.84	1	2	33.13	1.17	0.78	0.14	0.2	4.99
FF	MOL000676	DBP	278.38	4.2	0	4	64.54	0.8	0.56	0.13	0.34	5.41
FF	MOL000699	m-Cymol	134.24	3.51	0	0	48.85	1.88	2.1	0.02	0.34	11.33
FF	MOL000705	WLN: VH6	114.21	2.31	0	1	19.59	1.29	1.49	0.01	0.23
FF	MOL000708	WLN: VHR	106.13	1.59	0	1	32.63	1.32	1.66	0.01	0.44	12.07
FF	MOL000709	(S)-Matsutake alcohol	128.24	2.53	1	1	40.11	1.19	1.35	0.01	0.28	5.62
FF	MOL000716	trans-2-nonenal	140.25	3.2	0	1	19.18	1.37	1.59	0.02	0.27
FF	MOL000723	trans-2,4-decadienal	152.26	3.21	0	1	51.03	1.4	1.49	0.02	0.32	7.44
FF	MOL000724	Geranylacetone	194.35	3.62	0	1	18.66	1.5	1.55	0.04	0.29
FF	MOL000860	stearic acid	284.54	7.28	1	2	17.83	1.15	1.22	0.14	0.19
FF	MOL000879	methyl palmitate	270.51	6.62	0	2	18.09	1.37	1.18	0.12	0.14
FF	MOL000905	()-beta-Pinene	136.26	2.93	0	0	44.77	1.85	2.29	0.05	0.28	11.32
FF	MOL000914	(5S)-1-isopropyl-4-methylbicyclo[3.1.0]hex-3-ene	136.26	2.87	0	0	47.13	1.81	2.14	0.04	0.29	11.44
FF	MOL000918	2-NONANONE	142.27	2.7	0	1	8.51	1.34	1.62	0.02	0.24
FF	MOL000922	(R)-p-Menth-1-en-4-ol	154.28	2.55	1	1	32.16	1.33	1.52	0.03	0.26	11.39
FF	MOL000974	cuminal	148.22	2.78	0	1	38.29	1.39	1.61	0.03	0.36	1.94
FF	MOL001110	cis-beta-Ocimene	136.26	3.63	0	0	25.38	1.85	2.03	0.02	0.34
FF	MOL001114	2-[(1R)-2,2,3-trimethyl-1-cyclopent-3-enyl]ethanal	152.26	2.19	0	1	45.71	1.31	1.66	0.03	0.29	11.62
FF	MOL001121	19894-97-4	152.26	1.78	1	1	49.98	1.25	1.5	0.06	0.21	11.55
FF	MOL001123	muurolene	204.39	4.75	0	0	19.5	1.84	2.16	0.08	0.25
FF	MOL001129	l-Verbenone	150.24	1.94	0	1	50.66	1.26	1.53	0.06	0.32	11.56
FF	MOL001227	Decyl acetate	200.36	4.09	0	2	25.07	1.28	1.33	0.04	0.16
FF	MOL001245	(1S,5R)-7,7-dimethyl-4-bicyclo[3.1.1]hept-3-enecarboxaldehyde	150.24	2.04	0	1	41.25	1.34	1.66	0.06	0.29	11.47
FF	MOL001390	49070_FLUKA	222.41	3.2	1	1	85.51	1.29	1.46	0.12	0.24	12.06
FF	MOL001393	myristic acid	228.42	5.46	1	2	21.18	1.07	0.99	0.07	0.19
FF	MOL001396	PENTADECYLIC ACID	242.45	5.91	1	2	20.18	1.08	0.88	0.08	0.18
FF	MOL001487	FITONE	268.54	6.2	0	1	6.67	1.5	1.44	0.1	0.22
FF	MOL001494	Mandenol	308.56	6.99	0	2	42	1.46	1.14	0.19	0.25	5.39
FF	MOL001556	Isocaryophyllene	204.39	4.75	0	0	27.3	1.83	2.06	0.09	0.28
FF	MOL001578	Hypnon	120.16	1.57	0	1	48.19	1.36	1.54	0.02	0.45	25.2
FF	MOL001640	NON	172.3	3.63	1	2	26.74	0.96	1.06	0.03	0.22
FF	MOL001641	METHYL LINOLEATE	294.53	6.64	0	2	41.93	1.44	1.08	0.17	0.21	6.05
FF	MOL001863	METHYL ISOPALMITATE	270.51	6.41	0	2	9.42	1.38	1.23	0.11	0.16
FF	MOL001889	Methyl linolelaidate	294.53	6.64	0	2	41.93	1.46	1.11	0.17	0.2	5.78
FF	MOL001942	isoimperatorin	270.3	3.65	0	4	45.46	0.97	0.66	0.23	0.27	-1.44
FF	MOL001949	panaxynol	244.41	5.68	1	1	42.44	1.52	1.03	0.1	0.32	7.14
FF	MOL002024	(1S,4R)-1,7,7-trimethylbicyclo[2.2.1]hept-2-ene	136.26	2.63	0	0	39.62	1.8	2.21	0.04	0.25	11.28
FF	MOL002033	cis-Thujopsene	204.39	4.08	0	0	56.43	1.84	2.24	0.12	0.25	-1.45
FF	MOL002137	OCT	114.26	4.02	0	0	29.72	1.78	2.02	0.01	0.19
FF	MOL002138	p-Cymen-8-ol	150.24	2.29	1	1	32.26	1.33	1.35	0.03	0.35	11.04
FF	MOL002153	1H-Cycloprop(e)azulen-7-ol, decahydro-1,1,7-trimethyl-4-methylene-, (1aR-(1aalpha,4aalpha,7beta,7abeta,7balpha))-	220.39	3.01	1	1	82.33	1.37	1.49	0.12	0.28	12.04
FF	MOL002198	Heptan	100.23	3.57	0	0	41.8	1.77	2.04	0	0.2	10.36
FF	MOL002207	1(3H)-Isobenzofuranone, 3-butyl-3a,4,5,6-tetrahydro-, cis-(-)-	194.3	3.37	0	2	65.03	1.25	1.38	0.07	0.27	5.13
FF	MOL002378	UND	156.35	5.39	0	0	17.15	1.79	2.02	0.02	0.18
FF	MOL002379	PTL	86.15	1.4	0	1	59.53	1.21	1.52	0	0	11.32
FF	MOL002453	(-)-Comphene	136.26	2.93	0	0	34.98	1.81	2.21	0.04	0.28	11.29
FF	MOL002480	Methylbutenol	86.15	0.84	1	1	54.58	1.12	1.32	0.01	0.33	11.47
FF	MOL002520	.beta.-Fenchyl acetate, exo-	196.32	2.49	0	2	108.68	1.27	1.62	0.07	0.22	-2.37
FF	MOL002972	(4S)-1-methyl-4-(6-methylhepta-1,5-dien-2-yl)cyclohexene	204.39	5.33	0	0	20.3	1.89	1.99	0.06	0.28
FF	MOL003040	Amylol	88.17	1.43	1	1	76.16	1.02	1.14	0	0.2	11.03
FF	MOL003050	nonanoic acid	158.27	3.17	1	2	40.51	0.92	1.08	0.02	0.23	4.15
FF	MOL003453	ZINC02571348	142.27	2.99	1	1	39.15	1.21	1.31	0.02	0.24	3.1
FF	MOL003493	naphthalene	128.18	2.74	0	0	27.55	1.87	1.92	0.03	0.49
FF	MOL003547	Azaron	208.28	2.74	0	3	38.39	1.42	1.18	0.06	0	4.55
FF	MOL003561	isopimpinellin	246.23	2.17	0	5	25.93	0.94	0.5	0.17	0
FF	MOL003588	Prangenidin	270.3	3.79	1	4	36.31	0.91	0.5	0.22	0.29	-2.39
FF	MOL003937	Naphthalene, 1,2,3,4,4a,5,6,8a-octahydro-7-methyl-4-methylene-1-(1-methylethyl)-, (1alpha,4abeta,8aalpha)-	204.39	4.8	0	0	20.21	1.87	2.06	0.08	0.26
FF	MOL003951	Benzyl isovalerate	192.28	2.98	0	2	58.44	1.32	1.41	0.05	0.36	4.09
FF	MOL004284	2-Nonadecanone	282.57	7.27	0	1	14.38	1.52	1.53	0.14	0.19
FF	MOL004294	Perillen	150.24	3.25	0	1	19.74	1.8	1.94	0.03	0.2
FF	MOL004480	acetic acid	60.06	-0.23	1	2	47.87	0.42	0.72	0	0.29	12.21
FF	MOL004667	fraxetin	208.18	1.35	2	5	23.04	0.51	0.36	0.09	0.28
FF	MOL004682	Methyl octylate	158.27	2.97	0	2	18.71	1.23	1.32	0.02	0.18
FF	MOL004687	2-octanone	128.24	2.25	0	1	19.29	1.35	1.57	0.01	0.25
FF	MOL004727	(1R,4aR,8aS)-1-isopropyl-7-methyl-4-methylene-2,3,4a,5,6,8a-hexahydro-1H-naphthalene	204.39	4.8	0	0	21.35	1.84	2.1	0.08	0.27
FF	MOL004775	Isobergapten	216.2	2.19	0	4	34.75	0.96	0.49	0.13	0.19	-3.86
FF	MOL004783	nonane	128.29	4.48	0	0	29.23	1.75	1.95	0.01	0.19
FF	MOL004793	Marmesine	246.28	2.03	1	4	84.77	0.43	-0.19	0.18	0.3	0.16
FF	MOL005274	Neohexane	86.2	2.65	0	0	37.81	1.77	2.16	0.01	0.25	11.05
FF	MOL005402	Methyl margarate	284.54	7.08	0	2	17.41	1.37	1.25	0.14	0.17
FF	MOL005723	Phytodolor	222.21	1.6	1	5	52.32	0.76	0.44	0.1	0	2.21
FF	MOL005786	Byakangelicin	334.35	1.7	2	7	27.67	-0.09	-0.81	0.35	0.22
FF	MOL007514	methyl icosa-11,14-dienoate	322.59	7.55	0	2	39.67	1.47	1.1	0.23	0.18	5.24
FF	MOL007545	lanceol	220.39	4.24	1	1	37.54	1.28	1.26	0.07	0.26	4.96
FF	MOL008743	1-Tridecyne	180.37	6.49	0	0	17.67	1.91	2.04	0.03	0.25
FF	MOL009356	Tectochrysin	268.28	2.85	1	4	9.57	0.97	0.27	0.2	0.33
FF	MOL010120	(1S,4R,4aR,8aR)-1-isopropyl-4,7-dimethyl-2,3,4,5,6,8a-hexahydro-1H-naphthalen-4a-ol	222.41	3.91	1	1	62.54	1.49	1.65	0.09	0.24	5.48
FF	MOL010244	(2S)-Flavanone	224.27	3.1	0	2	64.04	1.14	1.05	0.13	0.44	21.83
FF	MOL010705	2-Decenol	156.3	3.4	1	1	29.92	1.19	1.09	0.02	0.22
FF	MOL010947	(Z)-calamenene	202.37	5.04	0	0	17.75	1.87	2.04	0.08	0.28
FF	MOL011648	METHYL 10-OCTADECENOATE	296.55	7.09	0	2	31.9	1.42	1.18	0.17	0.2	5.57
FF	MOL011860	d-Dihydrocarvone	152.26	2.4	0	1	62.94	1.36	1.63	0.03	0.3	10.99
FF	MOL012462	2-Octenal, 2-butyl-	182.34	4.56	0	1	18.43	1.44	1.42	0.03	0.24
FF	MOL013077	Decursin	328.39	3.96	0	5	39.27	0.77	0.25	0.38	0.29	-1.77
FF	MOL013176	2-[(2S)-7-oxo-2,3-dihydrofuro[4,5-g]chromen-2-yl]propan-2-yl (E)-2-methylbut-2-enoate	328.39	3.96	0	5	17.32	0.82	0.16	0.36	0.33
RS	MOL001212	Loxanol V	214.44	5.53	1	1	14.19	1.27	0.98	0.05	0.14
RS	MOL001218	Pisol	186.38	4.62	1	1	18.5	1.23	1.06	0.03	0.14
RS	MOL001312	9-HEXADECENOIC ACID	254.46	5.92	1	2	35.78	1.1	0.85	0.1	0.2	5.61
RS	MOL001392	Methyl myristate	242.45	5.71	0	2	19.68	1.36	1.19	0.08	0.14
RS	MOL001396	PENTADECYLIC ACID	242.45	5.91	1	2	20.18	1.08	0.88	0.08	0.18
RS	MOL001641	METHYL LINOLEATE	294.53	6.64	0	2	41.93	1.44	1.08	0.17	0.21	6.05
RS	MOL001706	2,6-dimethyl-3,7-octadiene-2,6-diol	170.28	1.33	2	2	52.4	0.47	0.51	0.03	0.33	6.57
RS	MOL001738	MLI	104.07	-0.44	2	4	21.69	-0.23	-0.25	0.01	0.44
RS	MOL001817	Methyl stearate	298.57	7.53	0	2	16.8	1.41	1.29	0.16	0.16
RS	MOL001818	Methyl palmitelaidate	268.49	6.17	0	2	34.61	1.4	1.22	0.12	0.17	5.58
RS	MOL001819	METHYL PENTADECANOATE	256.48	6.16	0	2	18.82	1.37	1.28	0.1	0.17
RS	MOL001949	panaxynol	244.41	5.68	1	1	42.44	1.52	1.03	0.1	0.32	7.14
RS	MOL001965	Dauricine (8CI)	624.84	7.22	1	8	23.65	0.9	0.03	0.37	0.22
RS	MOL002121	(1S,4E,8E,10R)-4,8,11,11-tetramethylbicyclo[8.1.0]undeca-4,8-diene	204.39	4.7	0	0	21.69	1.86	2.02	0.08	0.26
RS	MOL002136	neocnidilide	194.3	3.37	0	2	83.83	1.23	1.32	0.07	0.28	5.38
RS	MOL002137	OCT	114.26	4.02	0	0	29.72	1.78	2.02	0.01	0.19
RS	MOL002307	20-Hexadecanoylingenol	586.94	7.38	3	6	28.2	0.3	-0.04	0.68	0.24
RS	MOL002312	[(3S,4R,5R)-5-[[(2R,3S,4S,5R,6S)-6-(2-acetyl-5-methoxyphenoxy)-3,4,5-trihydroxyoxan-2-yl]methoxy]-3,4-dihydroxyoxolan-3-yl]methyl 3,4,5-trihydroxybenzoate	612.59	-0.79	8	16	5.61	-2.17	-3.07	0.63	0.34
RS	MOL002323	L-Adenosine	267.28	-2.02	5	8	18.06	-1.42	-1.99	0.18	0.22
RS	MOL002377	Kaempferol-3-arabofuranoside	418.38	0.19	6	10	2.73	-1.08	-2.01	0.65	0.34
RS	MOL002526	3691-11-0	204.39	4.99	0	0	23.66	1.86	2.05	0.07	0.25
RS	MOL002669	Campesteryl ferulate	576.94	9.86	1	4	22.1	1.1	0.06	0.59	0.26
RS	MOL000269	Elemicin	208.28	2.79	0	3	21.94	1.41	1.28	0.06	0.2
RS	MOL002879	Diop	390.62	7.44	0	4	43.59	0.79	0.26	0.39	0.28	3.6
RS	MOL000029	beta-Humulene	204.39	5.09	0	0	26.87	1.82	2.01	0.06	0
RS	MOL000449	Stigmasterol	412.77	7.64	1	1	43.83	1.44	1	0.76	0.22	5.57
RS	MOL003346	Psuedohypericin	520.46	3.8	7	9	16.94	-0.2	-1.61	0.07	0.34
RS	MOL000358	beta-sitosterol	414.79	8.08	1	1	36.91	1.32	0.99	0.75	0.23	5.36
RS	MOL000036	beta-caryophyllene	204.39	4.75	0	0	29.7	1.83	2.07	0.09	0
RS	MOL003648	Inermin	284.28	2.44	1	5	65.83	0.91	0.36	0.54	0.3	11.73
RS	MOL003845	Folinic acid	473.5	-0.04	8	14	23.6	-1.7	-2.58	0.74	0.34
RS	MOL003902	methyl (Z)-icos-11-enoate	324.61	8	0	2	29.49	1.41	1.11	0.23	0.16
RS	MOL004100	N-Salicylidene-salicylamine	227.28	2.9	2	3	95.46	1.12	0.48	0.11	0	3.84
RS	MOL004174	epsilon-Cadinene	204.39	4.85	0	0	16.41	1.82	2.12	0.08	0.29
RS	MOL000422	kaempferol	286.25	1.77	4	6	41.88	0.26	-0.55	0.24	0	14.74
RS	MOL004237	δ-elemene	204.39	4.73	0	0	25.99	1.84	2.1	0.06	0.31
RS	MOL004275	(1R,4E,7E,11R)-1,5,9,9-tetramethyl-12-oxabicyclo[9.1.0]dodeca-4,7-diene	220.39	3.8	0	1	23.66	1.58	1.77	0.1	0.29
RS	MOL004492	Chrysanthemaxanthin	584.96	8.24	2	3	38.72	0.51	-0.98	0.58	0.3	17.47
RS	MOL004498	12-O-Nicotinoylisolineolone	469.63	1.32	3	7	20.7	-0.54	-1.19	0.83	0.31
RS	MOL004647	TDA	214.39	5	1	2	22.32	1.04	0.89	0.05	0.21
RS	MOL005155	ginsenoside Ro_qt	455.77	5.74	1	3	17.62	0.38	0.05	0.76	0.04
RS	MOL005269	(+)-Maalioxide	222.41	3.47	0	1	55.93	1.59	1.93	0.13	0.22	16.64
RS	MOL005270	n-Heptadecanol	256.53	6.9	1	1	12.97	1.31	0.98	0.09	0.15
RS	MOL005271	1-HEXADECYNE	222.46	7.86	0	0	3.94	1.89	1.87	0.06	0.23
RS	MOL005272	13-Tetradecenyl acetate	254.46	5.52	0	2	36.76	1.36	1.06	0.1	0.2	5.71
RS	MOL005273	16-Oxoseratenediol	456.78	5.52	2	3	15.1	0.4	-0.25	0.75	0.24
RS	MOL005274	Neohexane	86.2	2.65	0	0	37.81	1.77	2.16	0.01	0.25	11.05
RS	MOL005275	2,3,4-Trimethyldecane	184.41	5.69	0	0	16.15	1.82	2.08	0.03	0.21
RS	MOL005276	2,3,8-Trimethyldecane	184.41	5.69	0	0	5.51	1.79	1.95	0.03	0.22
RS	MOL005277	2,6,10,15-tetramethylheptadecane	296.65	9.13	0	0	13.73	1.85	1.86	0.13	0.19
RS	MOL005278	2-METHYLTRIDECANE	198.44	6.55	0	0	5.75	1.81	1.9	0.04	0.18
RS	MOL005279	ginsenoside-Rh1	638.98	2.87	7	9	3.86	-1.17	-2.14	0.57	0.25
RS	MOL005280	ginsenoside-Rh1_qt	476.82	4.62	4	4	20.13	-0.02	-0.9	0.78	0.24
RS	MOL005281	20(S)-Ginsenoside-Rh1	638.98	2.87	7	9	3.94	-1.1	-2.04	0.57	0.25
RS	MOL005282	20(S)-Ginsenoside-Rh1_qt	476.82	4.62	4	4	20.13	0.17	-0.56	0.78	0.24
RS	MOL005283	20(S)-ginsenoside-Rg2	785.14	2.02	9	13	10.09	-1.94	-2.78	0.26	0.23
RS	MOL005284	(3S,5R,6S,8R,9R,10R,12R,13R,14R,17S)-17-[(2S)-2-hydroxy-6-methylhept-5-en-2-yl]-4,4,8,10,14-pentamethyl-2,3,5,6,7,9,11,12,13,15,16,17-dodecahydro-1H-cyclopenta[a]phenanthrene-3,6,12-triol	476.82	4.62	4	4	20.13	0.01	-0.82	0.78	0.25
RS	MOL005285	20(s)-protopanaxadiol	460.82	5.79	3	3	29.69	0.57	-0.07	0.77	0.23
RS	MOL005286	20(R)-ginsenoside Rg2	785.14	2.02	9	13	10.09	-1.96	-2.95	0.26	0.27
RS	MOL005287	20-(S)-Ginsenoside-Rg3	785.14	2.3	9	13	13.69	-1.65	-2.47	0.22	0.24
RS	MOL005288	20-(S)-Ginsenoside-Rg3_qt	460.82	5.79	3	3	29.69	0.55	-0.12	0.77	0.24
RS	MOL005289	3,4-Dimethylheptane	128.29	4.07	0	0	46.67	1.78	2.05	0.01	0.24	11.02
RS	MOL005290	3,5-Dimethyl-p-anisic acid	180.22	2.39	1	3	61.11	0.75	0.56	0.05	0.34	2.11
RS	MOL005291	3-O-beta-D-Glucuronopyranosyl gypsogenin	646.9	4.05	5	10	8.68	-0.78	-1.37	0.32	0.27
RS	MOL005292	3-O-beta-D-Glucuronopyranosyl gypsogenin_qt	470.76	5.59	2	4	23.72	0.22	-0.4	0.75	0.26
RS	MOL005293	3-Ethyl-3-methylheptane	142.32	4.48	0	0	37.33	1.81	2.16	0.02	0.23	10.45
RS	MOL005294	3-methylheptane	114.26	3.82	0	0	37.1	1.8	2.18	0.01	0.22	10.55
RS	MOL005295	3-methylundecane	170.38	5.64	0	0	6.57	1.79	1.96	0.02	0.19
RS	MOL005296	4-Methyldodecane	184.41	6.1	0	0	6.39	1.81	2.05	0.03	0.17
RS	MOL005297	5-Isobutylnonane	184.41	5.89	0	0	6.08	1.82	2.1	0.03	0.2
RS	MOL005298	5-heptadec-12-enylresorcinol	346.61	8.64	2	2	3.29	1.38	0.79	0.32	0.25
RS	MOL005299	5-methyl-tetradecane	212.47	7.01	0	0	16.15	1.83	2.02	0.05	0.18
RS	MOL005300	6'-Malonylginsenoside Rd1	1195.51	-1.03	15	26	6.7	-4.21	-5.39	0.03	0.29
RS	MOL005301	6'-Malonylginsenoside Rd1_qt1	460.82	5.79	3	3	29.69	0.56	-0.13	0.77	0.25
RS	MOL005302	7-(beta-Xylosyl)cephalomannine	962.15	1.97	6	18	27.33	-1.67	-2.25	0.17	0.32
RS	MOL005303	7-Tetradecyne	194.4	6.44	0	0	20.07	1.93	1.81	0.04	0.19
RS	MOL005304	7alpha-L-Rhamnosyl-6-methoxylutcolin	462.44	1.03	6	11	15.03	-0.69	-1.99	0.79	0.29
RS	MOL005305	Nepetin	316.28	2.05	4	7	26.75	0.37	-0.78	0.31	0.27
RS	MOL005306	Acetal	118.2	0.78	0	2	26.4	1.25	1.46	0.01	0.23
RS	MOL005307	Adenosine triphosphate	491.22	-4.3	8	16	8.23	-3.1	-3.75	0.58	0.38
RS	MOL005308	Aposiopolamine	271.34	1.39	1	4	66.65	0.66	0.4	0.22	0.35	3.54
RS	MOL005309	Araloside A	927.21	1.74	10	18	16.96	-3.32	-3.74	0.06	0.26
RS	MOL005310	(4aS,6aR,6aS,6bR,8aR,10S,12aR,14bR)-10-hydroxy-2,2,6a,6b,9,9,12a-heptamethyl-1,3,4,5,6,6a,7,8,8a,10,11,12,13,14b-tetradecahydropicene-4a-carboxylic acid	456.78	6.42	2	3	14.36	0.6	0.1	0.76	0.25
RS	MOL005311	Argininyl-fructosyl-glucose	498.56	-4.63	13	16	0.74	-3.12	-3.75	0.62	0.25
RS	MOL005312	Argininyl-fructosyl-glucose_qt	336.4	-2.88	10	11	11.25	-1.74	-2.3	0.22	0.25
RS	MOL005313	5-[(3aS,6R,6aR)-2-keto-1,3,3a,4,6,6a-hexahydrothieno[3,4-d]imidazol-6-yl]valeric acid	244.35	0.65	3	5	75.75	-0.04	-0.28	0.1	0.32	3.72
RS	MOL005314	Celabenzine	379.55	2.29	2	5	101.88	0.77	0.05	0.49	0.35	8.15
RS	MOL005315	(R)-()-Citronellal	154.28	3.02	0	1	50.78	1.37	1.61	0.02	0.28	5.35
RS	MOL005316	MAV	194.16	-2.31	5	7	56.17	-2.14	-4.77	0.06	0.34	11.27
RS	MOL005317	Deoxyharringtonine	515.66	3.13	1	9	39.27	0.19	-0.25	0.81	0.23	7.9
RS	MOL005318	Dianthramine	289.26	2.05	5	7	40.45	-0.23	-0.97	0.2	0.42	5.14
RS	MOL005319	Ditertbutyl phthalate	278.38	3.4	0	4	43.67	1.13	1.13	0.13	0.33	-1.91
RS	MOL005320	arachidonate	304.52	6.41	1	2	45.57	1.27	0.58	0.2	0.26	7.56
RS	MOL005321	Frutinone A	264.24	2.7	0	4	65.9	0.89	0.46	0.34	0.47	19.1
RS	MOL005322	Gamma-Selinene	204.39	4.95	0	0	22.58	1.84	2.11	0.08	0.26
RS	MOL005323	ginsenoside La	783.12	1.84	8	13	17.74	-1.9	-3.25	0.14	0.24
RS	MOL005324	ginsenoside La_qt	458.8	5.33	2	3	15.7	0.65	0.04	0.78	0.24
RS	MOL005325	ginsenoside Ro	957.24	1.23	11	19	1.98	-2.86	-3.92	0.05	0.26
RS	MOL005326	Ginsenoside-Ra0	1271.62	-2.94	18	28	7.3	-5.56	-6.76	0.01	0.22
RS	MOL005327	Gypnoside V_qt	460.82	5.79	3	3	29.69	0.3	-0.57	0.77	0.25
RS	MOL005328	Ginsenoside-Ra1	1211.56	-1.92	16	26	7.09	-4.51	-6.41	0.02	0.22
RS	MOL005329	Ginsenoside-Ra2	1211.56	-1.92	16	26	7.62	-4.43	-6.28	0.02	0.24
RS	MOL005330	Ginsenoside-Ra3	1241.59	-2.43	17	27	7.19	-4.67	-6.3	0.02	0.26
RS	MOL005331	ginsenoside Rb1	1109.46	-1.2	15	23	6.24	-3.99	-5.6	0.04	0.23
RS	MOL005332	(3R,5R,8R,9R,10R,12R,13R,14R,17S)-17-[(2S)-2-hydroxy-6-methylhept-5-en-2-yl]-4,4,8,10,14-pentamethyl-2,3,5,6,7,9,11,12,13,15,16,17-dodecahydro-1H-cyclopenta[a]phenanthrene-3,12-diol	460.82	5.79	3	3	29.69	0.35	-0.54	0.77	0.25
RS	MOL005333	ginsenoside-Rb2	1079.43	-0.69	14	22	6.02	-3.92	-5.43	0.04	0.26
RS	MOL005334	(3S,5R,8R,9R,10R,12R,13R,14R,17S)-17-[(2S)-2-hydroxy-6-methylhept-5-en-2-yl]-4,4,8,10,14-pentamethyl-2,3,5,6,7,9,11,12,13,15,16,17-dodecahydro-1H-cyclopenta[a]phenanthrene-3,12-diol	460.82	5.79	3	3	29.69	0.37	-0.52	0.77	0.24
RS	MOL005335	Gypenoside LXIX	1079.43	-0.69	14	22	7.73	-3.58	-5.38	0.04	0.24
RS	MOL005336	ginsenoside-Rc	1079.43	-0.69	14	22	8.16	-3.97	-5.69	0.04	0.25
RS	MOL005337	(2S,3R,4S,5S,6R)-2-[(2S)-2-[(3S,5R,8R,9R,10R,12R,13R,14R,17S)-3-[(2R,3R,4S,5S,6R)-4,5-dihydroxy-6-(hydroxymethyl)-3-[(2S,3R,4S,5S,6R)-3,4,5-trihydroxy-6-(hydroxymethyl)oxan-2-yl]oxyoxan-2-yl]oxy-12-hydroxy-4,4,8,10,14-pentamethyl-2,3,5,6,7,9,11,12,13,15,1	947.3	0.55	12	18	5.5	-3.17	-4.47	0.09	0.24
RS	MOL005338	Ginsenoside Re	947.3	0.27	12	18	4.27	-3.2	-4.39	0.12	0.25
RS	MOL011400	ginsenoside rf	801.14	1.13	10	14	17.74	-2.23	-3.35	0.24	0.27
RS	MOL005340	(3S,5R,6S,8R,9R,10R,12R,13R,14R,17S)-17-[(2R)-2-hydroxy-6-methylhept-5-en-2-yl]-4,4,8,10,14-pentamethyl-2,3,5,6,7,9,11,12,13,15,16,17-dodecahydro-1H-cyclopenta[a]phenanthrene-3,6,12-triol	476.82	4.62	4	4	20.13	0.21	-0.43	0.78	0.24
RS	MOL005341	Sanchinoside C1	801.14	1.13	10	14	10.04	-2.27	-3.5	0.28	0.24
RS	MOL005342	Ginsenoside-Rg3	785.14	2.3	9	13	17.75	-2.02	-2.75	0.22	0.25
RS	MOL005343	Ginsenoside-Rg3_qt	460.82	5.79	3	3	29.69	0.31	-0.58	0.77	0.26
RS	MOL005344	ginsenoside rh2	622.98	4.04	6	8	36.32	-0.51	-1.38	0.56	0.24	11.08
RS	MOL005345	(2R,3S,4S,5R,6R)-2-(hydroxymethyl)-6-[[(3S,5R,8R,9R,10R,12R,13R,14R,17S)-12-hydroxy-4,4,8,10,14-pentamethyl-17-[(2Z)-6-methylhepta-2,5-dien-2-yl]-2,3,5,6,7,9,11,12,13,15,16,17-dodecahydro-1H-cyclopenta[a]phenanthren-3-yl]oxy]oxane-3,4,5-triol	604.96	5.01	5	7	12.09	-0.35	-1.11	0.59	0.25
RS	MOL005346	Ginsenoside-Rh3_qt	442.8	6.76	2	2	13.09	0.97	0.42	0.76	0.26
RS	MOL005347	Ginsenoside-Rh4	620.96	3.84	6	8	5.22	-0.73	-1.65	0.6	0.25
RS	MOL005348	Ginsenoside-Rh4_qt	458.8	5.59	3	3	31.11	0.5	-0.18	0.78	0.25	6.97
RS	MOL005349	Ginsenoside-Rs1	1121.47	-0.31	13	23	6.27	-3.69	-5.37	0.04	0.24
RS	MOL005350	Ginsenoside-Rs2	1121.47	-0.31	13	23	8.14	-4.03	-5.58	0.04	0.24
RS	MOL005351	Ginsenoyne A	258.39	4.3	1	2	66.22	0.99	0.02	0.13	0.36	5.14
RS	MOL005352	Ginsenoyne B	294.85	4.74	2	2	39.79	0.79	-0.1	0.13	0.42	5.82
RS	MOL005353	Ginsenoyne C	276.41	3.53	3	3	43.38	0.15	-0.81	0.13	0.36	5.5
RS	MOL005354	Ginsenoyne D	262.43	4.94	1	2	19.32	1.07	0.28	0.13	0.31
RS	MOL005355	Ginsenoyne E	258.39	4.93	0	2	36.53	1.05	0.46	0.13	0.37	6.72
RS	MOL005356	Girinimbin	263.36	4.6	1	1	61.22	1.72	1.22	0.31	0.33	8.17
RS	MOL005357	Gomisin B	514.62	2.73	1	9	31.99	0.6	0.18	0.83	0.19	7.81
RS	MOL005358	L-erythro-isocitric acid	192.14	-1.34	4	7	32.95	-1.46	-1.71	0.04	0.41	11.65
RS	MOL005359	D-erythro-Isocitric acid	192.14	-1.34	4	7	65.43	-1.67	-2.22	0.04	0.4	11.43
RS	MOL005360	malkangunin	432.56	1.84	2	7	57.71	0.22	-0.17	0.63	0.3	4.09
RS	MOL005361	Malonylginsenoside Rc	1165.48	-0.52	14	25	7.84	-4.27	-5.65	0.03	0.25
RS	MOL005362	Malonylginsenoside Rc_qt1	460.82	5.79	3	3	29.69	0.45	-0.44	0.77	0.25
RS	MOL005363	Malonylginsenoside Rd	1033.35	0.71	12	21	8.84	-3.72	-4.76	0.07	0.28
RS	MOL005364	Malonylginsenoside Rd_qt	460.82	5.79	3	3	29.69	0.47	-0.23	0.77	0.26
RS	MOL005365	MAL	342.34	-4.26	8	11	1.8	-2.7	-6.56	0.24	0.21
RS	MOL005366	Malvic acid	280.5	6.44	1	2	30.99	1.22	0.81	0.15	0.21	3.74
RS	MOL005367	GUP	180.18	-2.51	5	6	43.04	-1.82	-4.46	0.04	0.26	11.1
RS	MOL005368	Methyl tricosanoate	368.72	9.81	0	2	14.61	1.43	1.08	0.33	0.16
RS	MOL005369	Mycosinol	214.23	1.46	1	3	82.12	0.87	-0.05	0.09	0.42	5.67
RS	MOL005370	NN-Dimethyldecanamide	199.38	3.44	0	2	55.5	1.51	1.72	0.04	0.14	3.58
RS	MOL005371	Nonacosanediol-6,8	188.35	2.79	2	2	17.79	0.56	0.2	0.03	0.22
RS	MOL005372	notoginsenoside R2	771.11	1.64	9	13	17.74	-2.22	-3.12	0.28	0.25
RS	MOL005373	notoginsenoside R2_qt	476.82	4.62	4	4	20.13	0.2	-0.49	0.78	0.24
RS	MOL005374	Notoginsenoside R6	963.3	-0.62	13	19	4.7	-3.46	-4.39	0.12	0.24
RS	MOL005375	Stearyl acetate	312.6	7.74	0	2	16.27	1.39	1.06	0.19	0.15
RS	MOL005376	Panaxadiol	460.82	5.46	2	3	33.09	0.82	0.23	0.79	0.22	6.34
RS	MOL007500	panaxatriol	476.82	4.29	3	4	15.42	0.52	-0.07	0.79	0.22
RS	MOL005378	Panaxytriol	278.43	3.92	3	3	33.76	0.06	-0.98	0.13	0.33	3.74
RS	MOL005379	Pancratistatin	325.3	-1.94	6	9	13.13	-1.17	-1.79	0.46	0.32
RS	MOL005380	Pandamine	552.79	3.87	4	9	16.15	0.11	-0.34	0.79	0.35
RS	MOL005381	2-Formylpyrrole	95.11	0.97	1	1	41.58	1.12	1.44	0.01	0.14	4.34
RS	MOL005382	Ramalic acid	346.36	3.77	3	7	6	0.35	-0.13	0.3	0.33
RS	MOL005383	Methylselenocysteine	182.1	-0.27	3	3	35.74	0.01	-0.13	0.01	0.43	11.69
RS	MOL005384	suchilactone	368.41	3.73	0	6	57.52	0.82	0.28	0.56	0.28	9.03
RS	MOL005385	Suffruticoside A_qt1	302.26	-0.93	6	9	13.9	-1.35	-2.1	0.2	0.35
RS	MOL005386	Vulgarin	264.35	1.31	1	4	29.21	0.03	-0.27	0.2	0.36
RS	MOL006651	Trifolirhizin	446.44	0.54	4	10	7.62	-0.83	-1.58	0.79	0.28
RS	MOL005388	Undecane, 3,6-dimethyl	184.41	5.89	0	0	12.85	1.79	2.03	0.03	0.21
RS	MOL005389	PANGAMIC ACID	436.62	1.11	5	10	10.08	-0.92	-0.96	0.32	0.31
RS	MOL005390	3-[[(2S)-2,4-dihydroxy-3,3-dimethylbutanoyl]amino]propanoic acid	219.27	-0.98	4	6	21.29	-0.85	-1.25	0.06	0.29
RS	MOL005391	(Z,Z)-alpha-farnesene	204.39	5.46	0	0	8.47	1.92	1.85	0.05	0.36
RS	MOL005392	alpha-Guttiferin	452.59	6.41	3	6	4.43	0.59	0.24	0.65	0.3
RS	MOL000908	beta-elemene	204.39	4.79	0	0	25.63	1.84	2.07	0.06	0.33
RS	MOL005394	(Z)-2-methyl-5-[(1S,2R,4R)-2-methyl-3-methylene-2-norbornanyl]pent-2-en-1-ol	220.39	3.66	1	1	35.28	1.28	1.25	0.09	0.27	1.94
RS	MOL000035	beta-Selinene	204.39	4.81	0	0	24.39	1.83	2.12	0.08	0
RS	MOL005396	cis-Widdrol alpha-epoxide	238.41	2.6	1	2	69.04	1.07	1	0.15	0.22	6.86
RS	MOL005397	Dammarane	414.84	9.53	0	0	19.73	1.81	1.81	0.7	0.22
RS	MOL005398	alexandrin	576.95	6.34	4	6	20.63	-0.1	-0.79	0.63	0.22
RS	MOL005399	alexandrin_qt	414.79	8.08	1	1	36.91	1.3	0.88	0.75	0.23	5.53
RS	MOL005400	ginsenoside Rg5	767.12	3.31	8	12	6.15	-1.92	-2.83	0.23	0.26
RS	MOL005401	ginsenoside Rg5_qt	442.8	6.8	2	2	39.56	0.88	0.21	0.79	0.24	5.65
RS	MOL005402	Methyl margarate	284.54	7.08	0	2	17.41	1.37	1.25	0.14	0.17
RS	MOL005403	oleanane	412.82	8.66	0	0	6.69	1.83	1.92	0.76	0.22
RS	MOL005404	p-Glucosyloxymandelonitrile	298.37	-0.47	5	6	12.12	-0.92	-1.61	0.18	0.27
RS	MOL000628	darutoside	574.93	5.89	4	6	21.32	-0.26	-0.96	0.63	0.22
RS	MOL000066	alloaromadedrene	204.39	4.22	0	0	53.46	1.83	2.1	0.1	0	12.51
RS	MOL000676	DBP	278.38	4.2	0	4	64.54	0.8	0.56	0.13	0.34	5.41
RS	MOL000069	palmitic acid	256.48	6.37	1	2	19.3	1.09	1	0.1	0
RS	MOL000749	Linoleic	280.5	6.39	1	2	41.9	1.23	0.81	0.14	0.23	5.27
RS	MOL000787	Fumarine	353.4	2.95	0	6	59.26	0.56	-0.13	0.83	0.3	23.46
RS	MOL000864	MYS	212.47	7.22	0	0	13.98	1.81	1.92	0.05	0.15
RS	MOL000874	paeonol	166.19	1.29	1	3	28.79	0.93	0.84	0.04	0.32
RS	MOL000879	methyl palmitate	270.51	6.62	0	2	18.09	1.37	1.18	0.12	0.14
RS	MOL000886	tetradecane	198.44	6.76	0	0	15.94	1.79	1.78	0.04	0.15
RS	MOL000935	Hepanal	204.39	4.36	0	0	53.83	1.86	2.17	0.1	0.24	11.92
RS	MOL000942	(1R,4S,4aR,8aR)-4-isopropyl-1,6-dimethyl-3,4,4a,7,8,8a-hexahydro-2H-naphthalen-1-ol	222.41	3.78	1	1	31.67	1.32	1.3	0.09	0.24	6.87
RS	MOL000968	beta-Bisabolene	204.39	5.33	0	0	29.59	1.88	2.13	0.06	0.29
RS	MOL000103	PHB	138.13	1.17	2	3	30.15	0.39	0.21	0.03	0.45	11.77
RS	MOL000169	alpha-Guaiene	204.39	4.99	0	0	25.93	1.81	2.09	0.07	0.26
RS	MOL000359	sitosterol	414.79	8.08	1	1	36.91	1.32	0.87	0.75	0.22	5.37
RS	MOL000867	Heptadekan	240.53	8.13	0	0	8.64	1.84	1.87	0.07	0.14
RS	MOL000868	LFA	282.62	9.5	0	0	8.46	1.83	1.8	0.13	0.13
RS	MOL000885	Dodekan	170.38	5.85	0	0	17.74	1.79	1.96	0.02	0.16
RS	MOL002850	butylated hydroxytoluene	220.39	4.85	1	1	40.02	1.75	1.8	0.07	0.3	10.36
RS	MOL012644	caryophellene	204.39	4.75	0	0	23.79	1.84	2.08	0.09	0.28
RS	MOL012667	ginsenoside-Rh3	618.99	5.47	5	7	12.18	-0.22	-1.11	0.53	0.24
RS	MOL012676	protopanaxadiol	460.82	5.79	3	3	29.69	0.42	-0.33	0.77	0.24
BS	MOL000106	PYG	126.12	1.03	3	3	22.98	0.69	0.79	0.02	0.4
BS	MOL001218	Pisol	186.38	4.62	1	1	18.5	1.23	1.06	0.03	0.14
BS	MOL001246	(1R)-()-Nopinone	138.23	1.52	0	1	57.86	1.23	1.6	0.05	0.28	11.1
BS	MOL001393	myristic acid	228.42	5.46	1	2	21.18	1.07	0.99	0.07	0.19
BS	MOL001396	PENTADECYLIC ACID	242.45	5.91	1	2	20.18	1.08	0.88	0.08	0.18
BS	MOL001402	Octacosane	394.86	13.15	0	0	8.15	1.91	1.46	0.37	0.12
BS	MOL001644	Dodecanal	184.36	4.59	0	1	21.52	1.4	1.42	0.03	0.19
BS	MOL001801	salicylic acid	138.13	1.17	2	3	32.13	0.63	0.63	0.03	0.43	12
BS	MOL001888	2,2-dimethylcyclohexanol	128.24	2.09	1	1	82.54	1.22	1.6	0.02	0.2	11.06
BS	MOL001889	Methyl linolelaidate	294.53	6.64	0	2	41.93	1.46	1.11	0.17	0.2	5.78
BS	MOL001890	octadec-9-ene	252.54	8.14	0	0	19.5	1.87	1.84	0.09	0.19
BS	MOL001891	9-methylenefluorene	178.24	3.55	0	0	26.87	1.95	1.78	0.09	0.54
BS	MOL001892	Dipropyl phthalate	250.32	3.29	0	4	66.3	0.78	0.71	0.1	0.35	5.7
BS	MOL001893	BU3	90.14	-0.14	2	2	34.87	0.19	-0.01	0.01	0.28	11.25
BS	MOL001894	Bicetyl	450.98	14.97	0	0	8.03	1.96	1.71	0.46	0.14
BS	MOL001895	Dibutylphenol	206.36	4.36	1	1	38.9	1.73	1.87	0.06	0.3	10.76
BS	MOL001896	bicyclo[3.1.1]hept-2-ene-2-methanol, 6,6-dimethyl-	152.26	1.78	1	1	49.79	1.23	1.34	0.06	0.21	11.54
BS	MOL001897	()-trans-Myrtanol	154.28	1.97	1	1	49.66	1.17	1.37	0.06	0.21	11.13
BS	MOL001898	Acetyl oxide	102.1	-0.19	0	3	45.13	0.65	0.77	0.01	0.23	11.84
BS	MOL001899	ZINC02169908	268.54	6.2	0	1	23.3	1.42	1.24	0.1	0.23
BS	MOL001900	Pulchinenoside A_qt	472.78	5.43	3	4	16.91	0.12	-0.58	0.77	0.25
BS	MOL001901	24-Methylenecycloartanol	440.83	7.86	1	1	10.4	1.42	1.13	0.79	0.25
BS	MOL001902	3β,23-dihydroxy-oleana-11,13(18)-dien-28-oic acid	470.76	5.08	3	4	21.53	0.1	-0.62	0.75	0.24
BS	MOL001903	3β-hydroxy-11-oxo-olean-12-en-28-oic acid	470.76	5.49	2	4	13.49	0.21	-0.2	0.74	0.27
BS	MOL001904	2 - methyl - 3 - (2 - propenyl) - phenol	148.22	3.06	1	1	52.06	1.64	1.81	0.03	0.39	4.7
BS	MOL001905	3β-hydroxy-oleana-11,13(18)-dien-28-oic acid?	454.76	6.17	2	3	17.11	0.55	-0.13	0.76	0.26
BS	MOL001906	Methylgallate	184.16	0.88	3	5	30.91	0.26	0.06	0.05	0.32	5.67
BS	MOL001907	Progallin A	198.19	1.23	3	5	25.61	0.33	0.11	0.06	0.34
BS	MOL001908	(Z)-(1S,5R)-beta-pinen-10-yl-beta-vicianoside	446.55	-1.28	6	10	5.74	-1.56	-1.89	0.67	0.23
BS	MOL001909	(Z)-(1S,5R)-beta-pinen-10-yl-beta-vicianoside_qt	152.26	2.05	1	1	50.32	1.52	1.93	0.06	0.22	11.47
BS	MOL001910	11alpha,12alpha-epoxy-3beta-23-dihydroxy-30-norolean-20-en-28,12beta-olide	470.71	3.91	2	5	64.77	0.09	-0.59	0.38	0.27	2.62
BS	MOL001911	albiflorin R1	480.51	-1.91	5	11	21.29	-1.53	-1.98	0.82	0.35
BS	MOL001912	albiflorin R1_qt	318.35	-0.17	2	6	26.18	-0.46	-0.85	0.34	0.4
BS	MOL001913	propyl (2R)-2-hydroxypropanoate	132.18	0.81	1	3	25.5	0.44	0.35	0.01	0.29
BS	MOL001914	gallotannin	1701.27	8.18	25	46	7.36	-5.47	-7.15	0.03	0.49
BS	MOL001915	paeonoside	610.57	-2.22	10	16	3.47	-2.71	-3.73	0.71	0.29
BS	MOL000561	Astragalin	448.41	-0.32	7	11	14.03	-1.34	-1.97	0.74	0.34
BS	MOL001917	(3S,3aR,5S,6S,7aR)-5,6-dihydroxy-3,6-dimethyl-3,3a,4,5,7,7a-hexahydrobenzofuran-2-one	200.26	-0.08	2	4	96.64	-0.16	-0.69	0.07	0.29	13.6
BS	MOL001918	paeoniflorgenone	318.35	0.79	1	6	87.59	-0.09	-0.56	0.37	0.37	7.45
BS	MOL001919	(3S,5R,8R,9R,10S,14S)-3,17-dihydroxy-4,4,8,10,14-pentamethyl-2,3,5,6,7,9-hexahydro-1H-cyclopenta[a]phenanthrene-15,16-dione	358.52	2.69	2	4	43.56	0	-0.41	0.53	0.35	4.34
BS	MOL009092	Pentagalloylglucose	940.72	3.69	15	26	3.01	-3.08	-4.17	0.21	0.45
BS	MOL001921	Lactiflorin	462.49	-0.57	3	10	49.12	-1.13	-1.76	0.8	0.34	7.26
BS	MOL001922	2-Hexyl-1-decanol	242.5	6.31	1	1	17.08	1.29	1.03	0.07	0.17
BS	MOL001923	[(3S,3aR,6S,7aR)-6-hydroxy-6-methyl-2,5-dioxo-3a,4,7,7a-tetrahydro-3H-benzofuran-3-yl]methyl benzoate	318.35	0.84	1	6	17.84	-0.17	-0.66	0.3	0.41
BS	MOL001924	paeoniflorin	480.51	-1.28	5	11	53.87	-1.47	-1.86	0.79	0.34	13.88
BS	MOL001925	paeoniflorin_qt	318.35	0.46	2	6	68.18	-0.34	-0.73	0.4	0.39	8.81
BS	MOL001926	1,2,3,6-tetra-O-galloylglucose	788.62	-0.25	17	22	3.01	-2.97	-4.03	0.34	0.39
BS	MOL001927	albiflorin	480.51	-1.33	5	11	12.09	-1.54	-2.19	0.77	0.36
BS	MOL001928	albiflorin_qt	318.35	0.42	2	6	66.64	-0.49	-0.88	0.33	0.41	6.54
BS	MOL001929	alexandrin	576.95	6.34	4	6	20.63	-0.29	-0.98	0.62	0.24
BS	MOL001930	benzoyl paeoniflorin	584.62	0.81	4	12	31.27	-0.69	-1.24	0.75	0.29	-1.85
BS	MOL001931	4-Chlorobutyric acid	122.56	0.87	1	2	85.82	0.74	0.85	0.01	0.44	11.6
BS	MOL001932	galloylpaeoniflorin	632.62	-0.04	7	15	3.03	-1.77	-2.78	0.42	0.36
BS	MOL001933	oxypaeoniflorin	496.51	-1.55	6	12	21.88	-1.88	-2.41	0.78	0.34
BS	MOL001934	(3R,3aR,6S,7aR)-6-hydroxy-3,6-dimethyl-3a,4,7,7a-tetrahydro-3H-benzofuran-2,5-dione	198.24	-0.12	1	4	104.94	-0.08	-0.32	0.08	0.35	13.69
BS	MOL001935	(3aR,6S,7aR)-6-hydroxy-6-methyl-3-methylene-3a,4,7,7a-tetrahydrobenzofuran-2,5-dione	196.22	-0.1	1	4	97.79	-0.01	-0.13	0.08	0.39	13.98
BS	MOL001936	cis-5-Octen-1-ol	128.24	2.35	1	1	31.84	1.16	1.15	0.01	0.23	5.4
BS	MOL001937	24253-30-3	98.16	1.16	0	1	74.2	1.33	1.57	0.01	0.32	11.36
BS	MOL000211	Mairin	456.78	6.52	2	3	55.38	0.73	0.22	0.78	0.26	8.87
BS	MOL000219	BOX	121.12	0.76	0	2	31.55	0.54	0.84	0.02	0.11	12.07
BS	MOL000263	oleanolic acid	456.78	6.42	2	3	29.02	0.59	0.07	0.76	0.25
BS	MOL000358	beta-sitosterol	414.79	8.08	1	1	36.91	1.32	0.99	0.75	0.23	5.36
BS	MOL000359	sitosterol	414.79	8.08	1	1	36.91	1.32	0.87	0.75	0.22	5.37
BS	MOL000422	kaempferol	286.25	1.77	4	6	41.88	0.26	-0.55	0.24	0	14.74
BS	MOL000492	(+)-catechin	290.29	1.92	5	6	54.83	-0.03	-0.73	0.24	0	0.61
BS	MOL000513	3,4,5-trihydroxybenzoic acid	170.13	0.63	4	5	31.69	-0.09	-0.54	0.04	0.41	11.78
BS	MOL000551	Hederagenol	472.78	5.33	3	4	22.42	0.1	-0.51	0.74	0.23
BS	MOL000610	TRD	184.41	6.3	0	0	17.89	1.78	1.96	0.03	0.19
BS	MOL000612	(-)-alpha-cedrene	204.39	4.12	0	0	55.56	1.81	2.16	0.1	0.24	4.82
BS	MOL000676	DBP	278.38	4.2	0	4	64.54	0.8	0.56	0.13	0.34	5.41
BS	MOL000775	EEE	88.12	0.37	0	2	45.02	1.07	1.26	0	0.21	11.64
BS	MOL000860	stearic acid	284.54	7.28	1	2	17.83	1.15	1.22	0.14	0.19
BS	MOL000867	Heptadekan	240.53	8.13	0	0	8.64	1.84	1.87	0.07	0.14
BS	MOL000868	LFA	282.62	9.5	0	0	8.46	1.83	1.8	0.13	0.13
BS	MOL000869	Henicosane	296.65	9.95	0	0	8.41	1.84	1.8	0.15	0.13
BS	MOL000874	paeonol	166.19	1.29	1	3	28.79	0.93	0.84	0.04	0.32
BS	MOL000875	Cedrol	222.41	3.16	1	1	16.23	1.35	1.46	0.12	0.24
BS	MOL000357	Sitogluside	576.95	6.34	4	6	20.63	-0.14	-0.93	0.62	0.23
BS	MOL000842	sucrose	342.34	-4.31	8	11	7.17	-2.89	-6.67	0.23	0.2
BS	MOL000876	(6R,10R)-6,10,14-trimethylpentadecan-2-one	268.54	6.2	0	1	23.3	1.41	1.35	0.1	0.23
BS	MOL001219	Satol	268.54	6.91	1	1	27.27	1.34	0.97	0.11	0.17
BS	MOL004480	acetic acid	60.06	-0.23	1	2	47.87	0.42	0.72	0	0.29	12.21
BS	MOL005089	Oxypaeoniflorin	496.51	-1.55	6	12	8.38	-1.62	-2.33	0.78	0.33
BS	MOL007465	10-Methylnonadecane	282.62	9.29	0	0	10.28	1.84	1.79	0.12	0.16
BS	MOL008707	Ethylisobutyrate	116.18	1.5	0	2	83.67	1.24	1.49	0.01	0.27	11.14
GC	MOL000105	protocatechuic acid	154.13	0.9	3	4	25.37	0.1	-0.17	0.04	0.43
GC	MOL001097	o-xylene	106.18	2.8	0	0	45.55	1.85	2.08	0.01	0.41	11.86
GC	MOL001098	m-xylene	106.18	2.8	0	0	47.43	1.83	2.02	0.01	0.39	11.82
GC	MOL001099	p-xylene	106.18	2.8	0	0	48.74	1.83	2.06	0.01	0.39	11.71
GC	MOL000118	(L)-alpha-Terpineol	154.28	2.42	1	1	48.8	1.39	1.72	0.03	0.27	11.35
GC	MOL000012	Arachic acid	312.6	8.19	1	2	16.66	1.18	1.09	0.19	0.18
GC	MOL001484	Inermine	284.28	2.44	1	5	75.18	0.89	0.4	0.54	0.3	11.72
GC	MOL001543	Vicenin-2	594.57	-2.45	11	15	3.42	-3.15	-3.87	0.78	0.32
GC	MOL001599	α-cubebol	208.38	3.28	1	1	64.81	1.32	1.43	0.09	0.26	7.24
GC	MOL001696	Morusin	420.49	4.94	3	6	11.52	0.51	-0.22	0.76	0.31
GC	MOL001737	ICO	161.17	1.73	2	2	33.86	0.82	0.63	0.05	0.3	-7.7
GC	MOL001789	isoliquiritigenin	256.27	2.9	3	4	85.32	0.44	-0.41	0.15	0.46	17.66
GC	MOL001792	DFV	256.27	2.57	2	4	32.76	0.51	-0.29	0.18	0.42	17.89
GC	MOL001850	Izoforon	138.23	2.06	0	1	44.98	1.28	1.66	0.03	0.32	11.4
GC	MOL000211	Mairin	456.78	6.52	2	3	55.38	0.73	0.22	0.78	0.26	8.87
GC	MOL002137	OCT	114.26	4.02	0	0	29.72	1.78	2.02	0.01	0.19
GC	MOL002166	ISOHEPTANE	100.23	3.36	0	0	59.94	1.81	2.25	0.01	0.22	10.67
GC	MOL002198	Heptan	100.23	3.57	0	0	41.8	1.77	2.04	0	0.2	10.36
GC	MOL002311	Glycyrol	366.39	4.85	2	6	90.78	0.71	-0.2	0.67	0.28	9.85
GC	MOL000239	Jaranol	314.31	2.09	2	6	50.83	0.61	-0.22	0.29	0.29	15.5
GC	MOL002547	21987_FLUKA	136.26	2.68	0	0	40.92	1.84	2.14	0.04	0.26	11.22
GC	MOL002565	Medicarpin	270.3	2.66	1	4	49.22	1	0.53	0.34	0.31	8.46
GC	MOL000263	oleanolic acid	456.78	6.42	2	3	29.02	0.59	0.07	0.76	0.25
GC	MOL002678	EB	106.18	2.77	0	0	49.38	1.83	2.15	0.01	0.38	11.76
GC	MOL002693	nicotiflorin	594.57	-1.18	9	15	3.64	-1.77	-2.55	0.73	0.3
GC	MOL002844	Pinocembrin	256.27	2.57	2	4	64.72	0.61	0.12	0.18	0.43	17.96
GC	MOL002850	butylated hydroxytoluene	220.39	4.85	1	1	40.02	1.75	1.8	0.07	0.3	10.36
GC	MOL002943	BuOH	74.14	0.97	1	1	22.02	0.94	1.05	0	0.21
GC	MOL003218	Neouralenol	370.38	3.36	5	7	12.76	0.24	-0.75	0.46	0.37
GC	MOL000354	isorhamnetin	316.28	1.76	4	7	49.6	0.31	-0.54	0.31	0.32	14.34
GC	MOL000359	sitosterol	414.79	8.08	1	1	36.91	1.32	0.87	0.75	0.22	5.37
GC	MOL003656	Lupiwighteone	338.38	3.92	3	5	51.64	0.68	-0.23	0.37	0.36	15.63
GC	MOL003662	7,4'-Dihydroxyflavone	254.25	2.6	2	4	19.18	0.56	-0.16	0.18	0.43
GC	MOL003686	Narcissoside	624.6	-1.19	9	16	5.09	-2.14	-2.74	0.65	0
GC	MOL003896	7-Methoxy-2-methyl isoflavone	266.31	3.36	0	3	42.56	1.16	0.56	0.2	0.33	16.89
GC	MOL000392	formononetin	268.28	2.58	1	4	69.67	0.78	0.02	0.21	0	17.04
GC	MOL003985	2-Caren-10-al	150.24	2.04	0	1	44.74	1.37	1.63	0.05	0.28	11.47
GC	MOL000040	Scopoletol	192.18	1.62	1	4	27.77	0.71	0.3	0.08	0
GC	MOL000415	rutin	610.57	-1.45	10	16	3.2	-1.93	-2.75	0.68	0
GC	MOL000417	Calycosin	284.28	2.32	2	5	47.75	0.52	-0.43	0.24	0	17.1
GC	MOL000422	kaempferol	286.25	1.77	4	6	41.88	0.26	-0.55	0.24	0	14.74
GC	MOL004328	naringenin	272.27	2.3	3	5	59.29	0.28	-0.37	0.21	0.4	16.98
GC	MOL000437	Hirsutrin	464.41	-0.59	8	12	1.86	-1.66	-2.31	0.77	0
GC	MOL000445	8-Prenylwighteone	406.51	5.78	3	5	23.22	0.93	0	0.54	0.33
GC	MOL004589	Methylheptane	114.26	3.82	0	0	28.65	1.79	2.12	0.01	0.21
GC	MOL000467	Castanin	298.31	2.57	1	5	23.54	0.77	-0.1	0.27	0
GC	MOL004723	beta-Terpinene	136.26	3.5	0	0	42.29	1.85	2.12	0.02	0.29	11.21
GC	MOL000475	anethole	148.22	2.77	0	1	32.49	1.75	1.81	0.03	0	1.68
GC	MOL004801	2',7-Dihydroxy-4'-methoxyisoflavan-7-O-β-d-glucopyranoside	434.48	0.59	5	9	10.46	-1.02	-1.82	0.73	0.31
GC	MOL004802	(E)-1-butoxyhex-2-ene	156.3	3.31	0	1	41.72	1.5	1.56	0.02	0	6.68
GC	MOL004803	3-Hydroxyglabrol	408.53	5.73	3	5	4.73	0.48	-0.31	0.58	0.33
GC	MOL004804	18beta-glycyrrhetinic acid	470.76	5.49	2	4	22.05	0.1	-0.53	0.74	0
GC	MOL004805	(2S)-2-[4-hydroxy-3-(3-methylbut-2-enyl)phenyl]-8,8-dimethyl-2,3-dihydropyrano[2,3-f]chromen-4-one	390.51	5.48	1	4	31.79	1	0.25	0.72	0.35	14.82
GC	MOL004806	euchrenone	406.56	6.35	1	4	30.29	1.09	0.39	0.57	0	15.89
GC	MOL004807	glucuronic acid	194.16	-2.31	5	7	46.18	-2.05	-4.58	0.06	0	11.13
GC	MOL004808	glyasperin B	370.43	4.02	3	6	65.22	0.47	-0.09	0.44	0	16.1
GC	MOL004809	glyasperin E	444.51	6.41	2	6	4.12	0.69	-0.41	0.75	0
GC	MOL004810	glyasperin F	354.38	2.97	3	6	75.84	0.43	-0.15	0.54	0	15.64
GC	MOL004811	Glyasperin C	356.45	4.73	3	5	45.56	0.71	0.07	0.4	0	3.13
GC	MOL004812	glyasperins D	370.48	4.99	2	5	29.91	0.89	0.25	0.43	0
GC	MOL004813	glyasperins Z	340.45	5	2	4	4.17	1.09	0.53	0.36	0
GC	MOL004814	Isotrifoliol	298.26	2.99	2	6	31.94	0.53	-0.25	0.42	0	7.91
GC	MOL004815	(E)-1-(2,4-dihydroxyphenyl)-3-(2,2-dimethylchromen-6-yl)prop-2-en-1-one	322.38	3.96	2	4	39.62	0.66	-0.12	0.35	0	16.16
GC	MOL004816	(2R)-1-[2,4-dihydroxy-5-(3-methylbut-2-enyl)phenyl]-2-hydroxy-3-[4-hydroxy-3-(3-methylbut-2-enyl)phenyl]propan-1-one	410.55	5.96	4	5	1.06	0.33	-0.35	0.48	0
GC	MOL004817	kanzonols K	436.54	5.76	3	6	0.97	0.76	0.05	0.66	0
GC	MOL004818	kanzonols L	490.64	7.04	3	6	0.98	0.7	0.11	0.78	0
GC	MOL004819	kanzonols T	440.53	4.41	5	7	17.87	0.05	-0.66	0.67	0
GC	MOL004820	kanzonols W	336.36	3.63	2	5	50.48	0.63	0.04	0.52	0	0.15
GC	MOL004821	kanzonols X	394.55	6.61	3	4	7.56	1.1	0.34	0.56	0
GC	MOL004822	(E)-1-(2,4-dihydroxyphenyl)-3-[4-hydroxy-3-(3-methylbut-2-enyl)phenyl]prop-2-en-1-one	324.4	4.76	3	4	1.04	0.55	-0.22	0.27	0
GC	MOL004823	licoagropin	320.46	5.77	0	2	27.14	1.63	1.08	0.51	0
GC	MOL004824	(2S)-6-(2,4-dihydroxyphenyl)-2-(2-hydroxypropan-2-yl)-4-methoxy-2,3-dihydrofuro[3,2-g]chromen-7-one	384.41	2.96	3	7	60.25	0	-0.76	0.63	0	4.31
GC	MOL004825	glyinflanin A	408.53	6.05	4	5	1.06	0.69	0.03	0.48	0.38
GC	MOL005812	naringin	580.59	-0.46	8	14	6.92	-1.99	-3	0.78	0.31
GC	MOL004827	Semilicoisoflavone B	352.36	2.85	3	6	48.78	0.45	-0.33	0.55	0	17.02
GC	MOL004828	Glepidotin A	338.38	3.9	3	5	44.72	0.79	0.06	0.35	0	16.09
GC	MOL004829	Glepidotin B	340.4	3.88	3	5	64.46	0.46	-0.09	0.34	0	15.98
GC	MOL004830	Octadiene	110.22	3.19	0	0	34.53	1.81	2.07	0.01	0	3.75
GC	MOL004831	(E)-1-[2,4-dihydroxy-3-(3-methylbut-2-enyl)phenyl]-3-[4-hydroxy-3-(3-methylbut-2-enyl)phenyl]prop-2-en-1-one	392.53	6.61	3	4	1.02	0.81	0.01	0.45	0.37
GC	MOL004832	WLN: 4OVR	178.25	3.01	0	2	48.41	1.31	1.42	0.04	0	7.28
GC	MOL004833	Phaseolinisoflavan	324.4	3.95	2	4	32.01	1.01	0.46	0.45	0	2.66
GC	MOL004834	3-(2-hydroxy-4-methoxyphenyl)-2H-chromen-7-ol	270.3	2.96	2	4	4.66	0.89	0.16	0.21	0
GC	MOL004835	Glypallichalcone	284.33	3.4	1	4	61.6	0.76	0.23	0.19	0	17.01
GC	MOL004836	echinatin	270.3	3.15	2	4	66.58	0.38	-0.18	0.17	0	19.56
GC	MOL004837	Karenzu DK2	224.27	3.16	0	2	62.26	0.94	0.64	0.1	0	33.72
GC	MOL004838	8-(6-hydroxy-2-benzofuranyl)-2,2-dimethyl-5-chromenol	308.35	4.2	2	4	58.44	1	0.34	0.38	0.34	8.71
GC	MOL004839	(1S,2S)-1,2-dimethylcyclopentane	98.21	2.79	0	0	41.78	1.78	2.26	0.01	0	10.93
GC	MOL004840	Liconeolignan	354.43	5.23	2	5	4.41	1	0.04	0.4	0
GC	MOL004841	Licochalcone B	286.3	2.88	3	5	76.76	0.47	-0.46	0.19	0	17.02
GC	MOL004842	licochalcone C	338.43	5.01	2	4	4.44	0.63	0.05	0.29	0
GC	MOL004843	licochalconeD	354.43	4.74	3	5	1.01	0.47	0.06	0.34	0
GC	MOL004844	glabrol	392.53	6.28	2	4	4.25	0.84	0.06	0.54	0
GC	MOL004845	apioglycyrrhizin	779.03	2.54	7	14	17.8	-1.91	-2.67	0.14	0
GC	MOL004846	apioglycyrrhizin_qt	470.76	5.49	2	4	23.73	0.1	-0.56	0.74	0
GC	MOL004847	2,2-DIMETHYLPENTANE	100.23	3.11	0	0	55.33	1.79	2.11	0.01	0	11
GC	MOL004848	licochalcone G	354.43	4.35	3	5	49.25	0.64	-0.04	0.32	0.35	15.75
GC	MOL004849	3-(2,4-dihydroxyphenyl)-8-(1,1-dimethylprop-2-enyl)-7-hydroxy-5-methoxy-coumarin	368.41	4.03	3	6	59.62	0.4	-0.23	0.43	0	0.69
GC	MOL004850	liquoric acid	484.74	4.05	2	5	25.44	-0.01	-0.52	0.55	0
GC	MOL004851	Licoflavone	322.38	4.46	2	4	18.75	0.82	-0.31	0.33	0
GC	MOL004852	7-hydroxy-2-[4-hydroxy-3-(3-methylbut-2-enyl)phenyl]-6-(3-methylbut-2-enyl)chromone	390.51	6.32	2	4	4.44	0.88	-0.17	0.56	0
GC	MOL004853	Licoflavonol	354.38	3.63	4	6	8.75	0.49	-0.3	0.4	0
GC	MOL004385	Yinyanghuo D	338.38	4.19	3	5	13.99	0.61	-0.53	0.38	0
GC	MOL004855	Licoricone	382.44	4.16	2	6	63.58	0.53	-0.14	0.47	0	16.37
GC	MOL004856	Gancaonin A	352.41	4.17	2	5	51.08	0.8	0.13	0.4	0	16.82
GC	MOL004857	Gancaonin B	368.41	3.91	3	6	48.79	0.58	-0.1	0.45	0	16.49
GC	MOL004858	Gancaonin C	354.38	2.83	4	6	2.87	0.14	-0.87	0.42	0
GC	MOL004859	2,3-dimethylhexane	114.26	3.61	0	0	46.24	1.78	2.16	0.01	0	11.01
GC	MOL000486	Prunetin	284.28	2.32	2	5	5.41	0.65	-0.25	0.24	0
GC	MOL004860	licorice glycoside E	693.71	1.59	7	14	32.89	-2.06	-2.8	0.27	0.31	25.39
GC	MOL004861	Gancaonin D	384.41	2.81	4	7	2.72	-0.11	-0.93	0.51	0
GC	MOL004862	(2R)-2-[3,4-dihydroxy-5-(3-methylbut-2-enyl)phenyl]-5,7-dihydroxy-8-(3-methylbut-2-enyl)chroman-4-one	424.53	5.74	4	6	1.21	0.51	-0.35	0.63	0
GC	MOL004863	3-(3,4-dihydroxyphenyl)-5,7-dihydroxy-8-(3-methylbut-2-enyl)chromone	354.38	3.65	4	6	66.37	0.52	-0.13	0.41	0	15.81
GC	MOL004864	5,7-dihydroxy-3-(4-methoxyphenyl)-8-(3-methylbut-2-enyl)chromone	352.41	4.17	2	5	30.49	0.9	0.21	0.41	0	14.99
GC	MOL004865	5,7-dihydroxy-3-(2-hydroxy-4-methoxy-phenyl)-6-(3-methylbut-2-enyl)chromone	368.41	3.91	3	6	2.47	0.58	-0.14	0.45	0
GC	MOL004866	2-(3,4-dihydroxyphenyl)-5,7-dihydroxy-6-(3-methylbut-2-enyl)chromone	354.38	3.92	4	6	44.15	0.48	-0.28	0.41	0	16.77
GC	MOL004867	Gancaonin P	370.38	3.36	5	7	1.41	0.27	-0.4	0.45	0
GC	MOL004868	Gancaonin Q	406.51	6.05	3	5	8.98	0.86	-0.01	0.6	0
GC	MOL004869	Gancaonin R	382.54	6.9	4	4	1.26	1.03	0.25	0.37	0
GC	MOL004870	Gancaonin S	382.54	6.9	4	4	1.26	0.98	0.18	0.38	0
GC	MOL004871	(3S)-2,3-dimethylpentane	100.23	3.16	0	0	35.57	1.78	2.23	0.01	0	11.19
GC	MOL004872	gancaonin T	398.54	5.45	4	5	1.04	0.5	-0.43	0.53	0
GC	MOL004873	Gancaonin U	380.52	6.59	4	4	14.53	1.08	0.6	0.53	0
GC	MOL004874	Gancaonin V	312.39	4.74	4	4	1.24	0.73	0.04	0.34	0
GC	MOL004875	3-[4,6-dihydroxy-2-methoxy-3-(3-methylbut-2-enyl)phenyl]-7-hydroxy-chromone	368.41	3.91	3	6	2.47	0.43	-0.3	0.44	0
GC	MOL004876	Glycyram	823.04	2.42	8	16	19.62	-2.66	-2.86	0.11	0
GC	MOL004877	Licoricidin	424.58	6.59	3	5	0.99	0.96	0.3	0.62	0
GC	MOL004878	Glycycoumarin	368.41	4.42	3	6	23.56	0.52	-0.24	0.44	0
GC	MOL004879	Glycyrin	382.44	4.67	2	6	52.61	0.59	-0.13	0.47	0	1.31
GC	MOL004880	5,6,7,8-Tetrahydro-2,4-dimethylquinoline	161.27	2.97	0	1	49.77	1.64	1.7	0.05	0	-2.84
GC	MOL004881	(E)-1-[2,4-dihydroxy-3-(3-methylbut-2-enyl)phenyl]-3-(2,4-dihydroxyphenyl)prop-2-en-1-one	340.4	4.49	4	5	1.36	0.5	-0.22	0.3	0.38
GC	MOL004882	Licocoumarone	340.4	4.98	3	5	33.21	0.84	0.06	0.36	0	9.66
GC	MOL004883	Licoisoflavone	354.38	3.65	4	6	41.61	0.37	-0.27	0.42	0	16.09
GC	MOL004884	Licoisoflavone B	352.36	2.85	3	6	38.93	0.46	-0.18	0.55	0	15.73
GC	MOL004885	licoisoflavanone	354.38	2.97	3	6	52.47	0.39	-0.22	0.54	0	15.67
GC	MOL004886	licorice-saponin C2	807.04	3.1	8	15	59.66	-2.28	-2.89	0.11	0	3.56
GC	MOL004887	licorice-saponin C2_qt	454.76	6.17	2	3	17.33	0.48	-0.3	0.76	0
GC	MOL004888	licorice-saponin F3	983.18	1.32	10	21	17.68	-2.82	-3.47	0.03	0
GC	MOL004889	licorice-saponin F3_qt	454.76	5.93	1	3	27.53	0.74	0.07	0.64	0
GC	MOL004890	(4S)-2,4-dimethylhexane	114.26	3.61	0	0	37.13	1.77	2.19	0.01	0	10.95
GC	MOL004891	shinpterocarpin	322.38	3.46	1	4	80.3	1.1	0.68	0.73	0.32	6.5
GC	MOL004892	licorice-saponin G2	839.04	1.33	9	17	6.39	-2.01	-2.84	0.11	0
GC	MOL004893	licorice-saponin G2_qt	486.76	4.4	3	5	22.78	-0.27	-0.74	0.72	0
GC	MOL004894	licorice-saponin H2	823.04	2.42	8	16	44.37	-2.08	-2.83	0.11	0	5.09
GC	MOL004895	licorice-saponin H2_qt	470.76	5.49	2	4	22.91	0.01	-0.48	0.74	0
GC	MOL004896	licorice-saponin J2	825.06	2.26	9	16	6.25	-2.25	-2.84	0.11	0
GC	MOL004897	licorice-saponin J2_qt	472.78	5.33	3	4	28.3	0.04	-0.82	0.74	0
GC	MOL004898	(E)-3-[3,4-dihydroxy-5-(3-methylbut-2-enyl)phenyl]-1-(2,4-dihydroxyphenyl)prop-2-en-1-one	340.4	4.49	4	5	46.27	0.41	-0.4	0.31	0.43	15.24
GC	MOL004899	licorice-saponin B2	809.06	3.35	8	15	58.55	-2.4	-2.96	0.11	0.3	4.24
GC	MOL004900	licorice-saponin K2	823.04	2.01	9	16	7.82	-2.64	-3.25	0.11	0
GC	MOL004901	licorice-saponin K2_qt	470.76	5.08	3	4	27.79	0.05	-0.67	0.75	0
GC	MOL004902	glycyrrhetol	456.78	5.28	2	3	14.66	0.36	-0.26	0.75	0
GC	MOL004903	liquiritin	418.43	0.66	5	9	65.69	-1.06	-1.93	0.74	0	17.96
GC	MOL004904	licopyranocoumarin	384.41	3.04	3	7	80.36	0.13	-0.62	0.65	0	0.08
GC	MOL004905	3,22-Dihydroxy-11-oxo-delta(12)-oleanene-27-alpha-methoxycarbonyl-29-oic acid	512.75	4.37	1	6	34.32	-0.06	-0.75	0.55	0	3.56
GC	MOL004906	Hispaglabridin B	390.51	5	1	4	22.94	1.18	0.62	0.88	0.31
GC	MOL004907	Glyzaglabrin	298.26	2.1	2	6	61.07	0.34	-0.2	0.35	0	21.2
GC	MOL004908	Glabridin	324.4	3.95	2	4	53.25	0.97	0.36	0.47	0	0.03
GC	MOL004909	glabrolide	468.74	5	1	4	17.46	0.29	-0.48	0.61	0
GC	MOL004910	Glabranin	324.4	4.42	2	4	52.9	0.97	0.31	0.31	0	16.24
GC	MOL004911	Glabrene	322.38	3.77	2	4	46.27	0.99	0.04	0.44	0	3.63
GC	MOL004912	Glabrone	336.36	3.12	2	5	52.51	0.59	-0.11	0.5	0	16.09
GC	MOL004913	1,3-dihydroxy-9-methoxy-6-benzofurano[3,2-c]chromenone	298.26	2.99	2	6	48.14	0.48	-0.19	0.43	0	8.87
GC	MOL004914	1,3-dihydroxy-8,9-dimethoxy-6-benzofurano[3,2-c]chromenone	328.29	2.98	2	7	62.9	0.4	-0.34	0.53	0	9.32
GC	MOL004915	Eurycarpin A	338.38	3.92	3	5	43.28	0.43	-0.06	0.37	0	17.1
GC	MOL004916	2-methyl-5-propyl -nonane	184.41	5.89	0	0	15.28	1.81	2.03	0.03	0
GC	MOL004917	glycyroside	562.57	-0.73	6	13	37.25	-1.58	-2.56	0.79	0	14.62
GC	MOL004918	HEX	86.2	3.11	0	0	52.5	1.78	2.14	0	0	10.8
GC	MOL004919	Sextone B	98.21	2.99	0	0	56.2	1.77	2.14	0.01	0	10.85
GC	MOL004920	Methylcyclopentane	84.18	2.53	0	0	55.78	1.79	2.22	0.01	0	10.97
GC	MOL004921	Docosyl caffeate	488.83	11.16	2	4	3.14	1.01	0.31	0.59	0
GC	MOL004922	2-methyl-6-ethyl decane	184.41	5.89	0	0	5.5	1.81	2	0.03	0
GC	MOL000391	Ononin	430.44	0.68	4	9	11.52	-0.74	-1.67	0.78	0
GC	MOL004924	(-)-Medicocarpin	432.46	0.75	4	9	40.99	-0.6	-1.34	0.95	0	13.2
GC	MOL004925	vitexin	432.41	-0.06	7	10	3.05	-1.52	-2.41	0.71	0
GC	MOL004926	4H-1-Benzopyran-4-one, 2-(4-(beta-D-glucopyranosyloxy)phenyl)-2,3-dihydro-5,7-dihydroxy-, (2S)-	434.43	0.39	6	10	14.03	-1.13	-2.08	0.78	0
GC	MOL004927	Hispaglabridin A	392.53	5.81	2	4	14.6	1.12	0.43	0.73	0
GC	MOL004928	violanthin	578.57	-1.56	10	14	4.17	-2.01	-2.77	0.81	0
GC	MOL004929	Pentadecanol	228.47	5.99	1	1	13.73	1.3	1.06	0.06	0
GC	MOL004930	Uralenol	370.38	3.36	5	7	8.55	0.35	-0.57	0.46	0
GC	MOL004931	Uralenol-3-methylether	384.41	3.43	4	7	1.41	0.39	-0.62	0.49	0
GC	MOL004932	glycyrrhizin	823.04	2.42	8	16	9.06	-2.23	-3.13	0.11	0
GC	MOL004933	uralsaponin B	823.04	2.42	8	16	7.92	-2.6	-3.17	0.11	0
GC	MOL004934	Isohexane	86.2	2.9	0	0	56.13	1.77	2.08	0	0	11.03
GC	MOL004935	Sigmoidin-B	356.4	3.89	4	6	34.88	0.42	-0.41	0.41	0	14.49
GC	MOL004936	Uralene	384.41	3.43	4	7	11.7	0.63	-0.22	0.49	0
GC	MOL004937	uralenneoside	286.26	-0.49	5	8	24.96	-1.01	-1.61	0.17	0
GC	MOL004938	schaftoside	596.54	-1.5	10	16	7.88	-2.46	-3.48	0.75	0
GC	MOL004939	Nortangeretin	302.25	1.8	5	7	17.9	0.24	-0.68	0.27	0
GC	MOL004940	neoliquiritin	418.43	0.66	5	9	13.01	-1.08	-1.95	0.71	0
GC	MOL004941	(2R)-7-hydroxy-2-(4-hydroxyphenyl)chroman-4-one	256.27	2.57	2	4	71.12	0.41	-0.25	0.18	0	18.09
GC	MOL004942	(E)-dodec-2-ene	168.36	5.4	0	0	17.74	1.83	2	0.02	0
GC	MOL004943	neoisoliquiritin	418.43	1	6	9	21.18	-1.41	-2.05	0.58	0
GC	MOL004944	Cyclobutanol, 1-ethyl-	100.18	1.32	1	1	93.23	1.13	1.35	0.02	0	11.08
GC	MOL004945	(2S)-7-hydroxy-2-(4-hydroxyphenyl)-8-(3-methylbut-2-enyl)chroman-4-one	324.4	4.42	2	4	36.57	0.72	-0.04	0.32	0	17.95
GC	MOL004946	2-Tetradecanone	212.42	4.99	0	1	17.71	1.46	1.6	0.05	0
GC	MOL004947	Isoviolanthin	578.57	-1.56	10	14	18.79	-2.43	-3.14	0.81	0
GC	MOL004948	Isoglycyrol	366.39	4.36	1	6	44.7	0.91	0.05	0.84	0	6.69
GC	MOL004949	Isolicoflavonol	354.38	3.63	4	6	45.17	0.54	-0.42	0.42	0	15.55
GC	MOL004950	isoglycycoumarin	368.41	3.92	2	6	22.09	0.55	-0.16	0.6	0
GC	MOL004951	Isoliquiritin	418.43	1	6	9	8.61	-1.36	-1.93	0.6	0
GC	MOL004952	licuraside	550.56	-0.41	8	13	5.25	-1.92	-3	0.77	0
GC	MOL004953	Liquiritin apioside	550.56	-0.75	7	13	29.23	-1.88	-2.69	0.82	0.31
GC	MOL004954	isograbrol	392.53	6.28	2	4	11.04	0.87	-0.07	0.5	0
GC	MOL004955	isoglabrolide	468.74	5.15	1	4	14.77	0.32	-0.16	0.62	0
GC	MOL004956	Isoononin	430.44	0.68	4	9	8.29	-1	-1.57	0.79	0
GC	MOL004957	HMO	268.28	2.58	1	4	38.37	0.79	0.25	0.21	0	16.56
GC	MOL004958	Isoschaftoside	564.54	-1.94	10	14	17.38	-2.62	-3.36	0.83	0
GC	MOL004959	1-Methoxyphaseollidin	354.43	4.25	2	5	69.98	1.01	0.48	0.64	0	9.53
GC	MOL004960	22β-acetylglabric acid	528.8	4.77	2	6	17.76	-0.21	-0.98	0.64	0
GC	MOL004961	Quercetin der.	330.31	1.82	3	7	46.45	0.39	-0.44	0.33	0	16.61
GC	MOL004962	24-Hydroxy-11-deoxyglycyrrhetic acid	458.75	5.13	3	4	17.57	0.26	-0.36	0.76	0
GC	MOL004963	24-Hydroxyglycyrrhetic acid	486.76	4.4	3	5	24.17	-0.1	-0.8	0.72	0
GC	MOL004964	(Z)-1-(2,4-dihydroxyphenyl)-3-phenylprop-2-en-1-one	240.27	3.17	2	3	73.18	0.57	0.14	0.12	0	20.35
GC	MOL004965	3'(γ,γ-dimethylallyl)-kievitone	424.53	5.63	4	6	1.21	0.51	-0.15	0.63	0
GC	MOL004966	3'-Hydroxy-4'-O-Methylglabridin	354.43	3.93	2	5	43.71	1	0.73	0.57	0	-0.61
GC	MOL004967	3,3-Dimethylpentane	100.23	3.11	0	0	41.97	1.75	2.1	0.01	0	11.09
GC	MOL004968	3,4,3',4'-Tetrahydroxy-2-methoxychalcone	288.32	3.19	4	5	1.33	0.64	0.01	0.2	0
GC	MOL004969	2-Ethyl-p-xylene	134.24	3.75	0	0	20.6	1.89	2.03	0.02	0
GC	MOL000497	licochalcone a	338.43	4.62	2	4	40.79	0.82	-0.21	0.29	0	16.2
GC	MOL004970	3-methylheptane	114.26	3.82	0	0	36.61	1.79	2.16	0.01	0	10.56
GC	MOL004971	3-methylhexane	100.23	3.36	0	0	38.19	1.78	2.15	0.01	0	10.9
GC	MOL004972	3-Methylpentane	86.2	2.9	0	0	35.77	1.76	2.14	0	0	11.1
GC	MOL004973	3-Ethylpentane	100.23	3.36	0	0	35.74	1.79	2.16	0.01	0	11.5
GC	MOL004974	3'-Methoxyglabridin	354.43	3.93	2	5	46.16	0.94	0.47	0.57	0	0.52
GC	MOL004975	3β-formylglabrolide	496.75	5.33	0	5	16.36	0.26	-0.5	0.55	0
GC	MOL004976	Daidzein dimethyl ether	282.31	2.83	0	4	24.29	0.98	0.17	0.24	0
GC	MOL004977	1-Methoxyficifolinol	422.56	6.1	2	5	14.61	1.09	0.2	0.86	0
GC	MOL004978	2-[(3R)-8,8-dimethyl-3,4-dihydro-2H-pyrano[6,5-f]chromen-3-yl]-5-methoxyphenol	338.43	4.2	1	4	36.21	1.12	0.61	0.52	0	-0.13
GC	MOL004979	4,2',4',alpha-Tetrahydroxydihydrochalcone	274.29	2.24	4	5	2.45	0.1	-0.4	0.16	0
GC	MOL004980	Inflacoumarin A	322.38	4.7	2	4	39.71	0.73	-0.24	0.33	0	2.31
GC	MOL004981	1-(5-hydroxy-2,2-dimethylchromen-6-yl)-3-(4-hydroxyphenyl)prop-2-en-1-one	322.38	3.96	2	4	5.2	0.86	-0.01	0.34	0
GC	MOL004982	2,6,10-trimethyl-dodecane	144.14	-1.02	2	4	37.8	0.08	0.04	0.03	0	11.49
GC	MOL004983	5,6,7,8-Tetrahydro-4-methylquinoline	147.24	2.69	0	1	59.18	1.63	1.79	0.04	0	11.39
GC	MOL005015	Licoriisoflavan A	438.61	6.84	2	5	3.68	1.1	0.28	0.66	0
GC	MOL004985	icos-5-enoic acid	310.58	7.75	1	2	30.7	1.22	1.09	0.2	0	5.28
GC	MOL004986	6″-O-acetylliquiritin	444.47	2.33	3	9	6.26	-0.48	-1.24	0.82	0
GC	MOL004987	11-deoxyglycyrrhetic acid	456.78	6.42	2	3	16.21	0.51	-0.22	0.76	0
GC	MOL004988	Kanzonol F	420.54	5.3	1	5	32.47	1.18	0.56	0.89	0.28	9.98
GC	MOL004989	6-prenylated eriodictyol	356.4	3.89	4	6	39.22	0.4	-0.29	0.41	0	16.52
GC	MOL004990	7,2',4'-trihydroxy－5-methoxy-3－arylcoumarin	300.28	2.56	3	6	83.71	0.24	-0.59	0.27	0	0.99
GC	MOL004991	7-Acetoxy-2-methylisoflavone	294.32	3.15	0	4	38.92	0.74	0.16	0.26	0	17.49
GC	MOL004992	7-hydroxy-2-methyl-3-phenyl-chromone	252.28	3.11	1	3	25.8	1	0.4	0.18	0
GC	MOL004993	8-prenylated eriodictyol	356.4	3.89	4	6	53.79	0.43	-0.44	0.4	0	15.7
GC	MOL004994	12-methyltetradecanoate	256.48	5.96	0	2	17.36	1.35	1.15	0.09	0
GC	MOL004995	Kanzonol H	424.58	6.1	2	5	16.92	0.96	0.38	0.8	0.27
GC	MOL004996	gadelaidic acid	310.58	7.75	1	2	30.7	1.2	0.94	0.2	0	5.25
GC	MOL004997	Araboglycyrrhizin	779.03	2.72	7	14	17.73	-2.46	-2.73	0.14	0
GC	MOL004998	Araboglycyrrhizin_qt	470.76	5.49	2	4	17.71	0.11	-0.52	0.74	0
GC	MOL004999	Artonin E	436.49	4.67	4	7	11.38	0.34	-0.33	0.8	0
GC	MOL000500	Vestitol	272.32	3.15	2	4	74.66	0.86	0.3	0.21	0	3
GC	MOL005000	Gancaonin G	352.41	4.17	2	5	60.44	0.78	0.23	0.39	0	16.13
GC	MOL005001	Gancaonin H	420.49	4.71	3	6	50.1	0.6	-0.14	0.78	0	16.64
GC	MOL005002	beta-Glycyrrhetinic acid	470.76	5.49	2	4	17.41	0.19	-0.4	0.74	0
GC	MOL005003	Licoagrocarpin	338.43	4.51	1	4	58.81	1.23	0.61	0.58	0.27	9.45
GC	MOL005004	Gancaonin I	354.43	5.23	2	5	21.9	0.93	0.37	0.39	0
GC	MOL005005	Glyasperin A	422.51	5.48	4	6	2.46	0.6	-0.26	0.63	0
GC	MOL005006	Glyasperins K	368.46	4.54	1	5	10.15	0.74	0.22	0.44	0
GC	MOL005007	Glyasperins M	368.41	3.22	2	6	72.67	0.49	-0.04	0.59	0	15.57
GC	MOL005008	Glycyrrhiza flavonol A	370.38	2.17	4	7	41.28	-0.09	-0.81	0.6	0	13.71
GC	MOL005009	Corylifolinin	324.4	4.76	3	4	1.04	0.81	-0.03	0.27	0
GC	MOL005010	Kanzonol E	388.49	5.51	1	4	5.77	0.98	0.06	0.71	0
GC	MOL005011	Kanzonol Z	406.51	4.93	2	5	21.77	0.5	-0.18	0.76	0
GC	MOL005012	Licoagroisoflavone	336.36	3.48	2	5	57.28	0.71	0.09	0.49	0	19.64
GC	MOL005013	18α-hydroxyglycyrrhetic acid	486.76	4.55	3	5	41.16	-0.29	-0.78	0.71	0	4.96
GC	MOL005014	Licorice glycoside A	726.74	1.81	8	16	5.95	-2.37	-3.26	0.35	0.32
GC	MOL005016	Odoratin	314.31	2.3	2	6	49.95	0.42	-0.24	0.3	0	16.35
GC	MOL005017	Phaseol	336.36	4.87	2	5	78.77	0.76	-0.06	0.58	0	9.64
GC	MOL005018	Xambioona	388.49	4.68	0	4	54.85	1.09	0.52	0.87	0	14.5
GC	MOL005019	(2R)-7-hydroxy-2-[4-hydroxy-3-(3-methylbut-2-enyl)phenyl]chroman-4-one	324.4	4.42	2	4	5.99	0.74	-0.06	0.33	0
GC	MOL005020	dehydroglyasperins C	340.4	4.3	4	5	53.82	0.68	-0.12	0.37	0	2.75
GC	MOL005021	Mipax	194.2	1.54	0	4	57.4	0.64	0.63	0.06	0	5.56
GC	MOL000511	ursolic acid	456.78	6.47	2	3	16.77	0.67	0.07	0.75	0.26
GC	MOL000561	Astragalin	448.41	-0.32	7	11	14.03	-1.34	-1.97	0.74	0.34
GC	MOL000057	DIBP	278.38	3.92	0	4	49.63	0.85	0.68	0.13	0	3.94
GC	MOL000668	PENTYLFURAN	138.23	3.12	0	1	54.59	1.72	1.94	0.02	0.1	-1.96
GC	MOL000671	()-Menthol	156.3	2.78	1	1	59.33	1.27	1.42	0.03	0.22	11.03
GC	MOL000676	DBP	278.38	4.2	0	4	64.54	0.8	0.56	0.13	0.34	5.41
GC	MOL000703	2-heptanone	114.21	1.79	0	1	46.56	1.31	1.57	0.01	0.25	10.58
GC	MOL000705	WLN: VH6	114.21	2.31	0	1	19.59	1.29	1.49	0.01	0.23
GC	MOL000098	quercetin	302.25	1.5	5	7	46.43	0.05	-0.77	0.28	0.38	14.4
MH	MOL010259	Apple oil	172.3	2.98	0	2	22.26	1.25	1.44	0.03	0.24
MH	MOL000103	PHB	138.13	1.17	2	3	30.15	0.39	0.21	0.03	0.45	11.77
MH	MOL000105	protocatechuic acid	154.13	0.9	3	4	25.37	0.1	-0.17	0.04	0.43
MH	MOL010551	DMEP	282.32	1.28	0	6	55.66	0.15	-0.18	0.15	0.27	5.74
MH	MOL010610	2-Hexenol	100.18	1.57	1	1	64.54	1.06	1.17	0.01	0.25	10.96
MH	MOL010735	(2S,4S)-4-methyl-2-(2-methylprop-1-enyl)oxane	154.28	2.71	0	1	37.82	1.51	1.84	0.03	0.23	3.67
MH	MOL010742	2,3,4-Trimethyl-5-phenyloxazolidine	191.3	2.16	0	2	57.1	1.3	1.51	0.06	0.35	4.41
MH	MOL010743	19889-94-2	154.28	1.95	1	1	53.95	1.21	1.36	0.06	0.24	11.26
MH	MOL010744	2-Methylpent-2-en-1-ol	100.18	1.56	1	1	99.8	1.13	1.28	0.01	0.25	11.36
MH	MOL010745	(E)-oct-3-en-1-yne	108.2	3.76	0	0	44.97	1.86	2.06	0.01	0.41	4.09
MH	MOL010746	1,2,3-trimethylcyclohexane	126.27	3.49	0	0	52.94	1.76	2.21	0.02	0.21	11.03
MH	MOL010747	(2S)-heptane-1,2-diol	132.23	1.37	2	2	29.91	0.44	0.47	0.01	0.19
MH	MOL010748	1,3,4-trimethyl-3-cyclohexene-1-carboxaldehyde	152.26	2.81	0	1	56.58	1.39	1.67	0.03	0.27	11.5
MH	MOL010749	2,5-Dimethylpyrazole	96.15	0.76	0	1	50.33	1.53	1.77	0.01	0.15	4.17
MH	MOL010750	1Ph5SHTetrazol	178.24	1.97	0	3	13.13	0.59	0.53	0.04	0.39
MH	MOL010751	2-octyldodecan-1-ol	298.62	8.13	1	1	15.08	1.32	0.84	0.14	0.15
MH	MOL010752	p-Nitrosotoluene	121.15	2.56	0	2	55.71	1.74	1.73	0.02	0.53	11.87
MH	MOL010753	(2R)-1-ethoxypropan-2-ol	104.17	0.24	1	2	38.46	0.64	-0.11	0.01	0.21	11.14
MH	MOL010754	Ethyltrimethylethylene	98.21	3.1	0	0	44.64	1.83	2.07	0.01	0.29	11.43
MH	MOL010755	3,3,6,9,9,10-hexamethyl-1-decene	224.48	6.17	0	0	5.87	1.83	2	0.06	0.27
MH	MOL010756	2-methyl-butanol-1-ol	104.17	0.82	2	2	84.22	0.49	0.54	0.01	0.24	11.27
MH	MOL010757	Tiglaldehyde	84.13	1.36	0	1	75.53	1.27	1.68	0	0.36	11.81
MH	MOL010758	3,7,1,5-tetramethyl-2-Hexadecen-1-ol	296.6	7.46	1	1	32.89	1.26	0.98	0.13	0.22	5.18
MH	MOL010759	C2H5CH=CHCOOH	100.13	1.33	1	2	61.28	0.77	1.04	0.01	0.33	11.68
MH	MOL010760	2-ethylidene-1,1-dimethyl-cyclopentane	124.25	3.2	0	0	48.6	1.84	2.27	0.02	0.25	11.47
MH	MOL010761	3,7-dimethyl-cyclopenta cyclooctene	170.27	3.1	0	0	46.51	1.9	1.94	0.06	0.36	-4.03
MH	MOL010762	3,8-menthadiene	136.26	3.5	0	0	40.26	1.91	2.28	0.02	0.28	11.37
MH	MOL010763	3-methylhexa-2,4-diene	96.19	2.67	0	0	48.23	1.85	2.08	0.01	0.36	11.47
MH	MOL010764	2-Methyl-1-naphthol	158.21	2.96	1	1	60.3	1.66	1.74	0.05	0.44	-2.32
MH	MOL010765	3-methyl-6-(1-methylethyl-idene)-cyclohexene	136.26	3.45	0	0	30.03	1.87	2.12	0.02	0.27	11.12
MH	MOL010766	3-METHYLPHENANTHRENE	192.27	4.13	0	0	17.11	1.94	1.84	0.11	0.49
MH	MOL010767	p-Toluyl chloride	154.6	2.52	0	1	54.03	1.4	1.43	0.02	0.57	11.87
MH	MOL010768	KYNA	189.18	1.78	2	4	44.72	0.33	-0.03	0.08	0.41	5.98
MH	MOL010769	Methyl 5-methylhexanoate	144.24	2.31	0	2	20.2	1.22	1.41	0.02	0.2
MH	MOL010770	3-Undecyne	152.31	5.07	0	0	20.66	1.94	1.97	0.02	0.2
MH	MOL010771	(S)-1-Boc-3-methylpiperazine	200.32	0.95	1	4	1.06	0.9	0.97	0.05	0.25
MH	MOL010772	Methylbenzylamine	121.2	1.37	1	1	59.64	1.54	1.81	0.02	0.36	-2.52
MH	MOL010773	1,3-p-Menthadien-7-al	150.24	2.61	0	1	40.7	1.43	1.65	0.03	0.3	1.72
MH	MOL010774	[(2S)-6-methylhept-5-en-2-yl] acetate	170.28	2.64	0	2	32.07	1.31	1.46	0.03	0.24	6.07
MH	MOL010775	Allyloxybenzene	134.19	2.43	0	1	49.3	1.67	1.85	0.02	0.42	4.37
MH	MOL010776	2-Butene, 2-phenyl-, (Z)-	132.22	3.23	0	0	39.71	1.9	2.03	0.02	0.43	-2.25
MH	MOL010777	WLN: G1G	84.93	1.07	0	0	7.57	1.82	2.45	0	0.73
MH	MOL010778	m-Ethylacetophenone	148.22	2.51	0	1	20.8	1.43	1.52	0.03	0.39
MH	MOL010779	DS	154.21	0.17	0	4	72.36	0.93	0.66	0.02	0.18	10.92
MH	MOL010780	Ephedroxane	191.25	2.03	0	3	2.03	1.19	1.28	0.06	0.36
MH	MOL010781	Ethyl 2-decenoate	198.34	4.21	0	2	58.16	1.29	1.31	0.04	0.22	5.52
MH	MOL010782	Methyl 2-decenoate	184.31	3.86	0	2	19.29	1.3	1.41	0.03	0.18
MH	MOL010783	carvenone	150.24	2.57	0	1	51.37	1.36	1.51	0.03	0.35	11.12
MH	MOL010784	isobutyric acid	88.12	0.9	1	2	75.37	0.71	1	0.01	0.34	11.53
MH	MOL010785	()-N-Methylephedrine	179.29	1.77	1	2	63.64	1.03	1.18	0.04	0.35	4.5
MH	MOL010786	O-benzoyl-L-(+)-pseudoephedrine	269.37	3.28	1	3	65.17	0.99	0.76	0.13	0.41	6.86
MH	MOL010787	Trans-ionone	192.33	3.02	0	1	40.6	1.37	1.55	0.05	0.34	9.82
MH	MOL010788	leucopelargonidin	290.29	1.36	5	6	57.97	-0.12	-0.62	0.24	0.37	1.38
MH	MOL010789	1,5,8-trimethyl-1,2-dihydro-naphthalene	172.29	4.12	0	0	53.22	1.93	2.01	0.06	0.35	11.32
MH	MOL013269	CLOVENE	204.39	4.09	0	0	46.49	1.8	2.21	0.11	0.22	6.7
MH	MOL010791	Trichloroicosylsilane	416.05	11.71	0	0	14.53	1.94	2.04	0.23	0.09
MH	MOL010792	1,5-dimethyl-4-(2-hexenyl)benzene	188.34	5.13	0	0	6.69	1.97	2.04	0.05	0.34
MH	MOL010793	[(1S,4S)-4-isopropyl-1-cyclohex-2-enyl]methanol	154.28	2.35	1	1	47.34	1.17	1.35	0.03	0.22	1.5
MH	MOL010794	patchoulane	206.41	4.37	0	0	52.71	1.8	2.19	0.11	0.22	12.45
MH	MOL010795	1-propenyl-2-vinyl-4-methylcycloheptane	178.35	4.48	0	0	35.45	1.87	2.15	0.04	0.26	3.28
MH	MOL010796	Promyr	270.51	6.43	0	2	21.01	1.42	1.33	0.11	0.19
MH	MOL010797	Dehydroxylinalool oxide A	154.28	2.4	0	1	36.85	1.57	2.01	0.03	0.29	11.37
MH	MOL010798	Cedreneoxide	220.39	3.1	0	1	82.69	1.55	1.8	0.14	0.2	0.89
MH	MOL001099	p-xylene	106.18	2.8	0	0	48.74	1.83	2.06	0.01	0.39	11.71
MH	MOL001103	[(3R)-3,7-dimethylocta-1,6-dien-3-yl] acetate	196.32	3.12	0	2	27.73	1.34	1.53	0.04	0.25
MH	MOL001121	19894-97-4	152.26	1.78	1	1	49.98	1.25	1.5	0.06	0.21	11.55
MH	MOL000114	vanillic acid	168.16	1.15	2	4	35.47	0.43	0.09	0.04	0.34	11.62
MH	MOL011573	6-Hydroxykynurenate	205.18	0.78	3	5	49.28	-0.16	-0.64	0.09	0.44	34.76
MH	MOL000116	Nonanal	142.27	3.22	0	1	40.28	1.31	1.5	0.02	0.21	6.35
MH	MOL000117	Cymol	134.24	3.51	0	0	27.2	1.86	2.1	0.02	0.34
MH	MOL000118	(L)-alpha-Terpineol	154.28	2.42	1	1	48.8	1.39	1.72	0.03	0.27	11.35
MH	MOL000012	Arachic acid	312.6	8.19	1	2	16.66	1.18	1.09	0.19	0.18
MH	MOL001201	(1R,5R,7S)-4,7-dimethyl-7-(4-methylpent-3-enyl)bicyclo[3.1.1]hept-3-ene	204.39	4.7	0	0	16.23	1.86	1.96	0.09	0.27
MH	MOL001210	(4S)-4-isopropylcyclohexene-1-carbaldehyde	152.26	2.86	0	1	40.36	1.36	1.69	0.03	0.28	1.98
MH	MOL000122	1,8-cineole	154.28	2.15	0	1	39.73	1.57	2.06	0.05	0.24	11.29
MH	MOL000123	geraniol	154.28	2.93	1	1	23.93	1.19	1.14	0.02	0.27
MH	MOL000125	(-)-alpha-Pinene	136.26	2.87	0	0	46.25	1.85	2.3	0.05	0.25	11.42
MH	MOL001254	(S)-p-Mentha-1,8-dien-7-al	150.24	2.67	0	1	39	1.36	1.57	0.03	0.31	2.22
MH	MOL000126	(-)-nopinene	136.26	2.93	0	0	44.84	1.8	2.12	0.05	0.27	11.32
MH	MOL000128	NERYLACETATE	196.32	3.31	0	2	25.94	1.28	1.28	0.04	0.27
MH	MOL001285	octanol	130.26	2.8	1	1	21.06	1.16	1.23	0.01	0.17
MH	MOL000130	CAM	152.26	1.94	0	1	67.17	1.29	1.71	0.05	0.27	11.34
MH	MOL000131	EIC	280.5	6.39	1	2	41.9	1.16	0.9	0.14	0.25	7.5
MH	MOL001335	WLN: Q1R	108.15	1.23	1	1	58.68	1.08	1.27	0.01	0.38	11.87
MH	MOL001386	Methyl laurate	214.39	4.79	0	2	21.75	1.32	1.24	0.05	0.15
MH	MOL001393	myristic acid	228.42	5.46	1	2	21.18	1.07	0.99	0.07	0.19
MH	MOL001394	Oktadekan	254.56	8.58	0	0	9.81	1.83	1.83	0.09	0.14
MH	MOL001396	PENTADECYLIC ACID	242.45	5.91	1	2	20.18	1.08	0.88	0.08	0.18
MH	MOL001578	Hypnon	120.16	1.57	0	1	48.19	1.36	1.54	0.02	0.45	25.2
MH	MOL001604	Linalool	170.28	1.43	1	2	49.37	0.86	0.74	0.04	0.32	4.51
MH	MOL001619	UPL	268.59	9.04	0	0	8.52	1.83	1.7	0.11	0.16
MH	MOL001640	NON	172.3	3.63	1	2	26.74	0.96	1.06	0.03	0.22
MH	MOL000172	Furol	96.09	0.99	0	2	34.35	1.08	1.51	0.01	0.2	4.53
MH	MOL001747	Tetracosane	338.74	11.32	0	0	8.28	1.88	1.62	0.24	0.15
MH	MOL001772	Dihydro-beta-ionone	194.35	3.24	0	1	26.25	1.35	1.61	0.05	0.27
MH	MOL001817	Methyl stearate	298.57	7.53	0	2	16.8	1.41	1.29	0.16	0.16
MH	MOL001850	Izoforon	138.23	2.06	0	1	44.98	1.28	1.66	0.03	0.32	11.4
MH	MOL001859	FMT	46.03	-0.28	1	2	33.26	0.21	0.53	0	0.39	12.68
MH	MOL001899	ZINC02169908	268.54	6.2	0	1	23.3	1.42	1.24	0.1	0.23
MH	MOL000193	(Z)-caryophyllene	204.39	4.75	0	0	30.29	1.82	2.15	0.09	0.28	8
MH	MOL000196	L-Bornyl acetate	196.32	2.35	0	2	65.52	1.29	1.59	0.08	0.23	6.94
MH	MOL000198	(R)-linalool	154.28	2.74	1	1	39.8	1.33	1.36	0.02	0.32	6.48
MH	MOL000201	p-Ocimene	136.26	3.63	0	0	15.06	1.85	1.99	0.02	0.39
MH	MOL000202	Moslene	136.26	3.45	0	0	33.02	1.88	2.05	0.02	0.27	11.08
MH	MOL002025	Tereton	74.09	0.02	0	2	40.17	1.02	1.32	0	0.17	11.91
MH	MOL002031	toluene	92.15	2.32	0	0	42.58	1.86	2.12	0.01	0.42	11.95
MH	MOL002042	thymol	150.24	3.24	1	1	41.47	1.6	1.68	0.03	0.33	11.33
MH	MOL002046	hexanoic acid	116.18	1.81	1	2	73.08	0.8	0.93	0.01	0.27	10.81
MH	MOL000205	(6R)-6-isopropyl-3-methyl-1-cyclohex-2-enone	152.26	2.77	0	1	53.88	1.3	1.55	0.03	0.32	11.29
MH	MOL002083	tricin	330.31	2.3	3	7	27.86	0.51	-0.6	0.34	0.27
MH	MOL002095	DEP	222.26	2.24	0	4	52.19	0.72	0.57	0.07	0.38	5.37
MH	MOL002110	Allocymene	136.26	3.58	0	0	14.89	1.85	1.91	0.02	0.38
MH	MOL002138	p-Cymen-8-ol	150.24	2.29	1	1	32.26	1.33	1.35	0.03	0.35	11.04
MH	MOL002160	1-terpineol	154.28	2.42	1	1	49.83	1.24	1.34	0.03	0.26	11.11
MH	MOL002167	WLN: T5OJ BVO1	126.12	1.08	0	3	49.41	1.12	1.34	0.02	0.2	4.2
MH	MOL002185	7-oxabicyclo-2.2.1-heptane,1-methyl-4-[1-methylethyl]-	154.28	2.28	0	1	60.92	1.53	1.92	0.04	0.24	10.96
MH	MOL000219	BOX	121.12	0.76	0	2	31.55	0.54	0.84	0.02	0.11	12.07
MH	MOL002202	tetramethylpyrazine	136.22	0.66	0	2	20.01	1.19	1.05	0.03	0.31
MH	MOL002207	1(3H)-Isobenzofuranone, 3-butyl-3a,4,5,6-tetrahydro-, cis-(-)-	194.3	3.37	0	2	65.03	1.25	1.38	0.07	0.27	5.13
MH	MOL002295	cinnamic acid	148.17	1.9	1	2	19.68	0.91	0.96	0.03	0.47
MH	MOL000234	L-Limonen	136.26	3.5	0	0	38.09	1.83	2.13	0.02	0.29	11.64
MH	MOL002351	3-Hexenol	100.18	1.44	1	1	62.74	1.05	1.1	0.01	0.26	11.06
MH	MOL002363	beta-Ionone	192.33	3.22	0	1	20.63	1.41	1.47	0.05	0.3
MH	MOL000024	alpha-humulene	204.39	5.04	0	0	22.98	1.88	2.08	0.06	0
MH	MOL000247	(Z,Z)-farnesol	222.41	4.76	1	1	41.14	1.25	1.15	0.06	0.28	6.29
MH	MOL002496	Sulcatone	126.22	1.79	0	1	26.36	1.35	1.52	0.01	0.31
MH	MOL002504	Peruviol	222.41	4.56	1	1	29.61	1.47	1.44	0.06	0.29
MH	MOL000252	farnesol	222.41	4.76	1	1	28.44	1.32	1.07	0.06	0.28
MH	MOL002530	Isobutyl benzoate	178.25	2.88	0	2	47.76	1.22	1.41	0.04	0.38	3.97
MH	MOL002576	GBL	86.1	0.28	0	2	76.91	1.03	1.43	0.01	0.27	11.45
MH	MOL000259	o-Thymol	150.24	3.24	1	1	43.28	1.58	1.71	0.03	0.33	11.29
MH	MOL000267	beta-Citronellol	156.3	3.05	1	1	38.89	1.2	1.14	0.02	0.24	5.21
MH	MOL000268	(1S,5S)-1-isopropyl-4-methylenebicyclo[3.1.0]hexane	136.26	2.93	0	0	46.21	1.83	2.18	0.04	0.31	11.47
MH	MOL002702	Nonacosanol	424.89	12.38	1	1	10.57	1.48	0.7	0.43	0.15
MH	MOL002817	Picein	298.32	-0.6	4	7	9.48	-0.88	-1.32	0.19	0.34
MH	MOL002818	Piceol	136.16	1.3	1	2	36.8	0.87	0.72	0.03	0.44	25.06
MH	MOL002823	Herbacetin	302.25	1.5	5	7	36.07	0.12	-0.65	0.27	0.37	14.8
MH	MOL002830	PCR	108.15	2.05	1	1	51.99	1.56	1.88	0.01	0.41	11.87
MH	MOL002838	6-Methylheptan-2-one	128.24	2.04	0	1	39.99	1.34	1.57	0.01	0.27	10.6
MH	MOL002854	(1R,2R,4R)-Dihydrocarveol	154.28	2.58	1	1	51.17	1.32	1.63	0.03	0.26	11.33
MH	MOL000303	caprylic acid	144.24	2.72	1	2	16.4	0.9	1.02	0.02	0
MH	MOL003040	Amylol	88.17	1.43	1	1	76.16	1.02	1.14	0	0.2	11.03
MH	MOL000305	lauric acid	200.36	4.54	1	2	23.59	1.02	1.1	0.04	0
MH	MOL003050	nonanoic acid	158.27	3.17	1	2	40.51	0.92	1.08	0.02	0.23	4.15
MH	MOL000032	beta-Eudesmol	222.41	3.72	1	1	26.09	1.32	1.38	0.1	0
MH	MOL003416	Isobutyral	72.12	0.95	0	1	25.51	1.22	1.66	0	0.29
MH	MOL003484	PEY	178.24	3.65	0	0	25.7	1.88	1.79	0.1	0.52
MH	MOL003493	naphthalene	128.18	2.74	0	0	27.55	1.87	1.92	0.03	0.49
MH	MOL003507	Heptanol	116.23	2.34	1	1	17.22	1.1	1.11	0.01	0.18
MH	MOL003519	(E)-oct-2-en-4-one	126.22	2.44	0	1	64.62	1.36	1.68	0.01	0.31	4.24
MH	MOL003525	Pyruvophenone	148.17	1.31	0	2	35.93	0.92	0.93	0.03	0.43	11.18
MH	MOL003529	m-Methylacetophenone	134.19	2.06	0	1	40.63	1.39	1.44	0.02	0.43	24.94
MH	MOL003573	calacorene	200.35	4.79	0	0	16.2	1.89	1.99	0.08	0
MH	MOL003574	α-gurjunene	204.39	4.36	0	0	52.57	1.83	2.1	0.1	0	12.19
MH	MOL003802	(2R)-2-ethylhexan-1-ol	130.26	2.66	1	1	26.12	1.22	1.46	0.01	0.17
MH	MOL003935	2,6-Dimethyl-1,3,5,7-octatetraene, E,E-	134.24	3.24	0	0	11.71	1.87	2.01	0.02	0.45
MH	MOL003948	Cuminol	150.24	2.42	1	1	42.57	1.2	1.24	0.03	0.3	1.58
MH	MOL003985	2-Caren-10-al	150.24	2.04	0	1	44.74	1.37	1.63	0.05	0.28	11.47
MH	MOL003992	2-PENTADECANONE	226.45	5.44	0	1	7.41	1.47	1.63	0.06	0.2
MH	MOL010489	Resivit	306.29	1.09	6	7	30.84	-0.49	-1.03	0.27	0.36	1.44
MH	MOL000415	rutin	610.57	-1.45	10	16	3.2	-1.93	-2.75	0.68	0
MH	MOL000422	kaempferol	286.25	1.77	4	6	41.88	0.26	-0.55	0.24	0	14.74
MH	MOL000432	linolenic acid	278.48	5.95	1	2	45.01	1.21	0.84	0.15	0	5.54
MH	MOL004480	acetic acid	60.06	-0.23	1	2	47.87	0.42	0.72	0	0.29	12.21
MH	MOL004664	heptanoic acid	130.21	2.26	1	2	13.38	0.87	0.98	0.01	0.26
MH	MOL004682	Methyl octylate	158.27	2.97	0	2	18.71	1.23	1.32	0.02	0.18
MH	MOL004746	(E,7S,11R)-3,7,11,15-tetramethylhexadec-2-en-1-ol	296.6	7.34	1	1	33.82	1.26	0.88	0.13	0.21	2.68
MH	MOL004798	delphinidin	303.26	1.4	6	7	40.63	-0.02	-0.81	0.28	0.35	1.16
MH	MOL004969	2-Ethyl-p-xylene	134.24	3.75	0	0	20.6	1.89	2.03	0.02	0
MH	MOL004982	2,6,10-trimethyl-dodecane	144.14	-1.02	2	4	37.8	0.08	0.04	0.03	0	11.49
MH	MOL005110	.alpha.-Ionene	174.31	4.29	0	0	29.59	1.9	2.1	0.06	0.3
MH	MOL000514	Nonacosane	408.89	13.6	0	0	8.12	1.92	1.54	0.39	0.16
MH	MOL005513	DBF	168.2	3.33	0	1	37.28	1.78	1.62	0.08	0.35	11.77
MH	MOL005609	76897_FLUKA	104.17	-0.08	2	2	48.67	0.24	-0.26	0.01	0.25	11.14
MH	MOL000057	DIBP	278.38	3.92	0	4	49.63	0.85	0.68	0.13	0	3.94
MH	MOL000598	Octacosanol	410.86	11.92	1	1	10.7	1.48	0.68	0.41	0.16
MH	MOL005992	2,3-dimethyl-1-pentene	98.21	2.96	0	0	32.08	1.79	2.21	0.01	0.3	11.51
MH	MOL000608	()-Terpinen-4-ol	154.28	2.55	1	1	81.41	1.36	1.66	0.03	0.25	10.81
MH	MOL000615	delta-amorphene	204.39	4.94	0	0	17.95	1.85	1.99	0.08	0.24
MH	MOL006219	Clorius	136.16	1.69	0	2	45.99	1.25	1.41	0.02	0.4	-2.16
MH	MOL006312	Azulol	198.33	4.91	0	0	15.15	1.94	1.83	0.07	0.38
MH	MOL006594	Eciphin	165.26	1.24	2	2	43.35	0.92	0.99	0.03	0.34	2.61
MH	MOL000066	alloaromadedrene	204.39	4.22	0	0	53.46	1.83	2.1	0.1	0	12.51
MH	MOL006637	Psi-ephedrin	165.26	1.24	2	2	52.25	1.03	1.15	0.03	0.34	2.57
MH	MOL000666	hexanal	100.18	1.85	0	1	55.71	1.25	1.52	0.01	0.23	10.96
MH	MOL000667	1-hexanol	102.2	1.88	1	1	22.04	1.08	1.21	0.01	0.19
MH	MOL000668	PENTYLFURAN	138.23	3.12	0	1	54.59	1.72	1.94	0.02	0.1	-1.96
MH	MOL000676	DBP	278.38	4.2	0	4	64.54	0.8	0.56	0.13	0.34	5.41
MH	MOL000677	(1R,4R)-4-isopropyl-1,6-dimethyltetralin	202.37	5.04	0	0	17.47	1.86	1.98	0.08	0.29
MH	MOL000069	palmitic acid	256.48	6.37	1	2	19.3	1.09	1	0.1	0
MH	MOL000704	styrene	104.16	2.38	0	0	29.55	1.85	2	0.01	0.5
MH	MOL000709	(S)-Matsutake alcohol	128.24	2.53	1	1	40.11	1.19	1.35	0.01	0.28	5.62
MH	MOL000716	trans-2-nonenal	140.25	3.2	0	1	19.18	1.37	1.59	0.02	0.27
MH	MOL000720	Safranal	150.24	2.36	0	1	39.56	1.39	1.74	0.04	0.32	11.74
MH	MOL000722	beta-Cyclocitral	152.26	2.81	0	1	40.36	1.44	1.76	0.03	0.28	11.68
MH	MOL000723	trans-2,4-decadienal	152.26	3.21	0	1	51.03	1.4	1.49	0.02	0.32	7.44
MH	MOL000724	Geranylacetone	194.35	3.62	0	1	18.66	1.5	1.55	0.04	0.29
MH	MOL007340	Methyl carvacrol	164.27	3.49	0	1	31.76	1.71	1.87	0.04	0.27	10.92
MH	MOL000748	HMF	126.12	0.67	1	3	45.07	0.05	-0.27	0.02	0.22	11.73
MH	MOL007578	2-Methylpentan-3-one	100.18	1.55	0	1	73.99	1.27	1.73	0.01	0.3	11.4
MH	MOL007582	MIK	100.18	1.13	0	1	17.74	1.36	1.77	0.01	0.28
MH	MOL000771	p-coumaric acid	164.17	1.64	2	3	43.29	0.46	0.13	0.04	0.45	4.43
MH	MOL000775	EEE	88.12	0.37	0	2	45.02	1.07	1.26	0	0.21	11.64
MH	MOL000776	OXA	46.08	-0.01	1	1	63.21	0.76	0.5	0	0.23	11.99
MH	MOL000008	apigenin	270.25	2.33	3	5	23.06	0.43	-0.61	0.21	0.41
MH	MOL008128	ZINC02042359	198.39	4.12	0	1	16.19	1.36	1.42	0.04	0.24
MH	MOL008152	Methyl heptoate	144.24	2.51	0	2	19.45	1.21	1.34	0.02	0.18
MH	MOL008166	(E)-Pent-2-en-1-ol	86.15	1.12	1	1	71.87	1.01	1.18	0	0.25	11.56
MH	MOL000860	stearic acid	284.54	7.28	1	2	17.83	1.15	1.22	0.14	0.19
MH	MOL003520	Damascenone	190.31	3.4	0	1	36.43	1.34	1.6	0.05	0	8.2
MH	MOL000867	Heptadekan	240.53	8.13	0	0	8.64	1.84	1.87	0.07	0.14
MH	MOL000869	Henicosane	296.65	9.95	0	0	8.41	1.84	1.8	0.15	0.13
MH	MOL008702	eth	30.08	1.28	0	0	55.22	1.73	2.24	0	0.28	12.16
MH	MOL008767	2,6-Dimethylnaphthalene	156.24	3.71	0	0	19.21	1.92	1.88	0.05	0.43
MH	MOL000878	Farnesylacetone	262.48	5.45	0	1	37.84	1.61	1.56	0.1	0.29	5.22
MH	MOL000879	methyl palmitate	270.51	6.62	0	2	18.09	1.37	1.18	0.12	0.14
MH	MOL000880	Tricosane	324.71	10.86	0	0	8.33	1.85	1.68	0.21	0.13
MH	MOL000886	tetradecane	198.44	6.76	0	0	15.94	1.79	1.78	0.04	0.15
MH	MOL009189	Tybraine	179.29	1.77	1	2	44.08	1.13	1.22	0.04	0.33	4.91
MH	MOL009190	Usaf cs-6	151.23	0.8	3	2	66.05	0.48	0.21	0.03	0.32	-2.51
MH	MOL009194	()-N-Methylpseudoephedrine	179.29	1.77	1	2	37.12	1.09	1.29	0.04	0.35	4.24
MH	MOL000932	alpha-Farnesene	204.39	5.46	0	0	21.7	1.97	1.89	0.05	0.32
MH	MOL000937	58870_FLUKA	204.39	4.36	0	0	49.01	1.82	2.08	0.1	0.22	12.47
MH	MOL000968	beta-Bisabolene	204.39	5.33	0	0	29.59	1.88	2.13	0.06	0.29
MH	MOL000971	Ethylpalmitate	284.54	6.97	0	2	18.99	1.41	1.15	0.14	0.16
MH	MOL000974	cuminal	148.22	2.78	0	1	38.29	1.39	1.61	0.03	0.36	1.94
MH	MOL000098	quercetin	302.25	1.5	5	7	46.43	0.05	-0.77	0.28	0.38	14.4
MH	MOL009813	(2R)-2-methylbutan-1-ol	88.17	1.29	1	1	85.35	1.06	1.22	0	0.21	11.16
MH	MOL000983	n-Triacontanol	438.92	12.83	1	1	10.46	1.53	0.79	0.45	0.13
MH	MOL000991	cinnamaldehyde	132.17	1.95	0	1	31.99	1.35	1.48	0.02	0.48	4.73
MH	MOL000006	luteolin	286.25	2.07	4	6	36.16	0.19	-0.84	0.25	0.39	15.94
MH	MOL000007	Cosmetin	432.41	0.43	6	10	9.68	-1.08	-2.26	0.74	0.32
MH	MOL000115	Undecenal	168.31	4.11	0	1	39.35	1.43	1.61	0.03	0.25	7.11
MH	MOL000119	ZINC02040970	222.41	4.56	1	1	40.43	1.44	1.31	0.06	0.3	4.73
MH	MOL000171	Guaiol	222.41	3.91	1	1	38.77	1.36	1.47	0.09	0.22	6.2
MH	MOL000197	Myrcene	136.26	3.69	0	0	24.96	1.84	1.98	0.02	0.37
MH	MOL000207	Methyleugenol	178.25	2.81	0	2	73.36	1.47	1.41	0.04	0.27	2.92
MH	MOL000208	()-Aromadendrene	204.39	4.22	0	0	55.74	1.81	2.06	0.1	0.26	11.84
MH	MOL000263	oleanolic acid	456.78	6.42	2	3	29.02	0.59	0.07	0.76	0.25
MH	MOL000264	Tereben	136.26	3.64	0	0	29.62	1.86	2.11	0.02	0.28
MH	MOL000271	l-carvone	150.24	2.36	0	1	49.47	1.35	1.65	0.03	0.33	11.75
MH	MOL000357	Sitogluside	576.95	6.34	4	6	20.63	-0.14	-0.93	0.62	0.23
MH	MOL000358	beta-sitosterol	414.79	8.08	1	1	36.91	1.32	0.99	0.75	0.23	5.36
MH	MOL000399	Docosanoate	340.66	9.11	1	2	15.69	1.21	0.91	0.26	0
MH	MOL000431	coumarin	146.15	1.9	0	2	29.17	1.2	1.3	0.04	0
MH	MOL000449	Stigmasterol	412.77	7.64	1	1	43.83	1.44	1	0.76	0.22	5.57
MH	MOL000474	(-)-Epoxycaryophyllene	220.39	3.52	0	1	35.94	1.57	1.83	0.13	0	6.09
MH	MOL000479	Farnesene	204.39	5.52	0	0	17.42	1.95	2.21	0.05	0
MH	MOL000492	(+)-catechin	290.29	1.92	5	6	54.83	-0.03	-0.73	0.24	0	0.61
MH	MOL000511	ursolic acid	456.78	6.47	2	3	16.77	0.67	0.07	0.75	0.26
MH	MOL000611	beta-Bourbonene	204.39	4.22	0	0	16.98	1.82	2.11	0.11	0.27
MH	MOL000674	Farnesol acetate	264.45	5.14	0	2	21.97	1.44	1.21	0.11	0.27
MH	MOL000675	oleic acid	282.52	6.84	1	2	33.13	1.17	0.78	0.14	0.2	4.99
MH	MOL000708	WLN: VHR	106.13	1.59	0	1	32.63	1.32	1.66	0.01	0.44	12.07
MH	MOL000715	l-Menthone	154.28	2.6	0	1	57.9	1.35	1.7	0.03	0.24	10.57
MH	MOL000717	d-isomenthone	154.28	2.6	0	1	61.2	1.35	1.74	0.03	0.23	10.86
MH	MOL000868	LFA	282.62	9.5	0	0	8.46	1.83	1.8	0.13	0.13
MH	MOL000871	Butylacetat	116.18	1.35	0	2	42.65	1.13	1.31	0.01	0.2	10.75
MH	MOL000873	CYH	98.16	1.17	0	1	74.99	1.21	1.77	0.01	0.22	11.11
MH	MOL000905	()-beta-Pinene	136.26	2.93	0	0	44.77	1.85	2.29	0.05	0.28	11.32
MH	MOL000930	cis-.alpha.-Farnesene	204.39	5.46	0	0	8.15	1.92	1.85	0.05	0.35
MH	MOL001129	l-Verbenone	150.24	1.94	0	1	50.66	1.26	1.53	0.06	0.32	11.56
MH	MOL001179	(&#8722;)-Alloaromadendrene	204.39	4.22	0	0	54.04	1.81	2.07	0.1	0.23	12.06
MH	MOL001390	49070_FLUKA	222.41	3.2	1	1	85.51	1.29	1.46	0.12	0.24	12.06
MH	MOL001401	HEXACOSANE	366.8	12.23	0	0	8.21	1.92	1.65	0.31	0.12
MH	MOL001402	Octacosane	394.86	13.15	0	0	8.15	1.91	1.46	0.37	0.12
MH	MOL001442	phytol	296.6	7.34	1	1	33.82	1.23	0.85	0.13	0.22	2.34
MH	MOL001487	FITONE	268.54	6.2	0	1	6.67	1.5	1.44	0.1	0.22
MH	MOL001494	Mandenol	308.56	6.99	0	2	42	1.46	1.14	0.19	0.25	5.39
MH	MOL001501	Daturic acid	270.51	6.82	1	2	18.51	1.12	0.95	0.12	0.21
MH	MOL001506	Supraene	410.8	11.33	0	0	33.55	2.08	1.73	0.42	0.27	2.72
MH	MOL001541	4H-Benzopyran-4-one, 6-beta-D-glucopyranosyl-5-hydroxy-2-(4-hydroxyphenyl)-7-methoxy-	446.44	0.19	6	10	5.75	-1.32	-2.24	0.75	0
MH	MOL001556	Isocaryophyllene	204.39	4.75	0	0	27.3	1.83	2.06	0.09	0.28
MH	MOL001593	Piperitenone	150.24	2.92	0	1	40.05	1.43	1.62	0.03	0.32	11.21
MH	MOL001755	24-Ethylcholest-4-en-3-one	412.77	8.18	0	1	36.08	1.46	1.22	0.76	0.25	5.49
MH	MOL001771	poriferast-5-en-3beta-ol	414.79	8.08	1	1	36.91	1.45	1.14	0.75	0	5.07
MH	MOL001856	Fleet-X	120.21	3.29	0	0	54.36	1.9	2.04	0.02	0.37	11.68
MH	MOL001949	panaxynol	244.41	5.68	1	1	42.44	1.52	1.03	0.1	0.32	7.14
MH	MOL001972	Pulegone	152.26	2.75	0	1	51.6	1.39	1.74	0.03	0.26	11.19
MH	MOL002125	cis-Piperitol	154.28	2.66	1	1	43.26	1.27	1.49	0.03	0.27	10.86
MH	MOL002128	1,3,8-p-Menthatriene	134.24	3.25	0	0	35.86	1.86	2.06	0.02	0.34	11.25
MH	MOL002132	(2R,4aR)-2-isopropenyl-4a,8-dimethyl-2,3,4,5,6,7-hexahydro-1H-naphthalene	204.39	4.95	0	0	22.13	1.86	2.14	0.08	0.26
MH	MOL002153	1H-Cycloprop(e)azulen-7-ol, decahydro-1,1,7-trimethyl-4-methylene-, (1aR-(1aalpha,4aalpha,7beta,7abeta,7balpha))-	220.39	3.01	1	1	82.33	1.37	1.49	0.12	0.28	12.04
MH	MOL002170	(4S,6S)-cis-Carveol	152.26	2.4	1	1	32.5	1.22	1.33	0.03	0.3	11.14
MH	MOL002186	Aromadendrene oxide 2	220.39	3.08	0	1	65.1	1.56	1.82	0.14	0.2	1.94
MH	MOL002198	Heptan	100.23	3.57	0	0	41.8	1.77	2.04	0	0.2	10.36
MH	MOL002229	HEPTACOSANE	380.83	12.69	0	0	8.18	1.88	1.8	0.36	0.18
MH	MOL002287	Rheosmin	164.22	1.64	1	2	26.79	0.97	0.85	0.04	0.39
MH	MOL002374	()-Neomenthol	156.3	2.78	1	1	50.32	1.3	1.59	0.03	0.2	10.65
MH	MOL002375	(-)-isomenthone	154.28	2.6	0	1	61.19	1.36	1.78	0.03	0.24	10.86
MH	MOL002526	3691-11-0	204.39	4.99	0	0	23.66	1.86	2.05	0.07	0.25
MH	MOL002786	Apocynin	166.19	1.29	1	3	31.71	0.74	0.52	0.04	0.33	24.75
MH	MOL002881	Diosmetin	300.28	2.32	3	6	31.14	0.46	-0.66	0.27	0.34	16.34
MH	MOL003083	ETHYL FURAN	96.14	1.75	0	1	55.07	1.68	1.95	0.01	0.12	4.13
MH	MOL003177	Syringaldehyde	182.19	1.29	1	4	67.06	0.71	0.4	0.05	0.25	11.47
MH	MOL003449	(2S)-2-myristyloxirane	240.48	6.25	0	1	13.49	1.64	1.61	0.09	0.15
MH	MOL003534	CADINENE	204.39	4.75	0	0	17.12	1.88	2.06	0.08	0.25
MH	MOL003582	Prenol	86.15	1.11	1	1	66.69	1	1.13	0	0.28	11.63
MH	MOL003587	Acoradiene	204.39	4.75	0	0	36.73	1.85	2.11	0.07	0.28	-0.84
MH	MOL003594	l-Carvyl acetate	194.3	2.78	0	2	34.22	1.28	1.48	0.05	0.28	0.63
MH	MOL003595	cis-p-2,8-Menthadien-1-ol	152.26	2.16	1	1	48.55	1.28	1.41	0.03	0.3	11.16
MH	MOL003937	Naphthalene, 1,2,3,4,4a,5,6,8a-octahydro-7-methyl-4-methylene-1-(1-methylethyl)-, (1alpha,4abeta,8aalpha)-	204.39	4.8	0	0	20.21	1.87	2.06	0.08	0.26
MH	MOL004285	MBP	222.26	2.62	1	4	63.53	0.48	0.36	0.08	0.39	5.9
MH	MOL004328	naringenin	272.27	2.3	3	5	59.29	0.28	-0.37	0.21	0.4	16.98
MH	MOL004576	taxifolin	304.27	1.49	5	7	57.84	-0.23	-0.8	0.27	0.39	14.41
MH	MOL004671	ISOPULEGOL	154.28	2.58	1	1	50.72	1.24	1.42	0.03	0.26	11.05
MH	MOL004713	alpha-Eudesmol	222.41	3.67	1	1	25.02	1.31	1.29	0.1	0.25
MH	MOL004925	vitexin	432.41	-0.06	7	10	3.05	-1.52	-2.41	0.71	0
MH	MOL005043	campest-5-en-3beta-ol	400.76	7.63	1	1	37.58	1.32	0.94	0.71	0.23	4.43
MH	MOL005080	DMBQ	168.16	-0.59	0	4	12	0.57	0.17	0.04	0.18
MH	MOL005135	Lauric anhydride	382.7	9.35	0	3	18.3	1.1	0.42	0.34	0.18
MH	MOL005190	eriodictyol	288.27	2.03	4	6	71.79	0.17	-0.54	0.24	0.38	15.81
MH	MOL005559	Maslinic acid	472.78	5.46	3	4	15.54	0.1	-0.55	0.74	0.25
MH	MOL005563	(-)-Pulegone	152.26	2.75	0	1	51.23	1.4	1.65	0.03	0.26	10.9
MH	MOL005573	Genkwanin	284.28	2.59	2	5	37.13	0.63	-0.24	0.24	0.32	16.1
MH	MOL005727	MIPK	86.15	0.89	0	1	74.51	1.26	1.69	0.01	0	11.43
MH	MOL005734	eupatilin	344.34	2.55	2	7	29.39	0.75	-0.3	0.38	0
MH	MOL005842	Pectolinarigenin	314.31	2.57	2	6	41.17	0.7	-0.09	0.3	0	16.56
MH	MOL006180	Tetratriacontane	479.04	15.88	0	0	7.99	1.96	1.32	0.43	0
MH	MOL006775	epi-Afzelechin	274.29	2.19	4	5	23.74	0.19	-0.34	0.21	0.36
MH	MOL006866	Isosafrole	162.2	2.55	0	2	38.01	1.48	1.35	0.05	0.39	4.76
MH	MOL007214	(+)-Leucocyanidin	306.29	1.09	6	7	37.61	-0.45	-1	0.27	0.36	0.9
MH	MOL007222	RNG	78.12	1.83	0	0	29.1	1.81	2.09	0.01	0.46
MH	MOL007330	MENTHOL	156.3	2.78	1	1	43.31	1.27	1.49	0.03	0.2	10.59
MH	MOL007420	gamma-Terpineol	154.28	2.61	1	1	38.48	1.32	1.49	0.03	0.27	11
MH	MOL007559	Hordenine	165.26	1.96	1	2	46.96	1.18	1.15	0.03	0.34	3.63
MH	MOL007930	hesperidin	610.62	-0.48	8	15	13.33	-2.03	-2.7	0.67	0.31
MH	MOL007934	2-Hexanoylfuran	166.24	3	0	2	56.2	1.3	1.45	0.03	0.18	12.95
MH	MOL008138	ZINC02011663	130.26	2.78	1	1	30.78	1.15	1.27	0.01	0.22	5.4
MH	MOL008208	TETRACONTANE	563.22	18.62	0	0	7.88	1.93	1.57	0.44	0.17
MH	MOL008422	Afzelechin	274.29	2.19	4	5	28.54	0.06	-0.66	0.21	0.37
MH	MOL008661	Vinyl amyl ketone	126.22	2.49	0	1	19.82	1.38	1.54	0.01	0.31
MH	MOL009070	Luteolin 7-O-glucuronide	462.39	0.37	7	12	2.62	-1.27	-2.24	0.8	0.34
MH	MOL009181	mahuannin E	528.54	4.76	6	9	25.57	-0.02	-1.1	0.5	0.36
MH	MOL009191	Cathine	151.23	0.8	3	2	68.94	0.55	0.48	0.03	0.32	-2.44
MH	MOL009568	Methylbenzylideneacetone	160.23	2.34	0	1	30	1.51	1.58	0.03	0.46
MH	MOL009807	CHD	408.64	2.89	4	5	22.17	-0.7	-1.06	0.72	0.27
MH	MOL010546	ST069309	285.32	2.69	1	5	24.02	0.65	0.18	0.38	0.28
MH	MOL010564	NK	122.13	1.32	1	2	32.1	0.89	0.87	0.02	0.42	12.07
MH	MOL010691	Ethyl palmitelaidate	282.52	6.52	0	2	34.93	1.39	1.16	0.14	0.2	5.22
MH	MOL011319	Truflex OBP	334.5	6.02	0	4	43.74	0.9	0.6	0.24	0.3	4.9
MH	MOL011544	ZINC02140511	204.39	4.18	0	0	15.11	1.78	2.04	0.11	0.24
MH	MOL011799	1,4-Eicosadiene	278.58	8.66	0	0	28.35	1.93	1.97	0.13	0.21
MH	MOL011811	Tilianine	446.44	0.68	5	10	19.66	-0.83	-2.1	0.79	0.29
MH	MOL011835	1-Ethoxypentane	116.23	2.18	0	1	20.26	1.48	1.69	0.01	0.18
MH	MOL011836	1,3-Heptadiene, 3-ethyl-2-methyl-	138.28	4.08	0	0	28.6	1.83	2.05	0.02	0.31
MH	MOL011837	3,5-diformyl-2,4-dihydroxy-6-methylbenzoic acid	224.18	0.91	3	6	39	-0.42	-0.8	0.09	0.36	11.52
MH	MOL011838	(5S)-3,5-dimethylcyclohex-2-en-1-one	124.2	1.85	0	1	50.78	1.29	1.55	0.02	0.31	11.32
MH	MOL011840	EAK	128.24	2.46	0	1	19.48	1.38	1.61	0.01	0.21
MH	MOL011842	(R)-()-3-Methylcyclopentanone	98.16	0.97	0	1	92.52	1.21	1.65	0.01	0.24	11.17
MH	MOL011848	d-Piperitone	152.26	2.77	0	1	48.75	1.42	1.67	0.03	0.3	10.78
MH	MOL011854	Schizonodiol	184.26	0.31	2	3	52.24	-0.01	-0.37	0.05	0.3	10.84
MH	MOL011855	Schizonol	168.26	1.34	1	2	57.75	0.82	0.96	0.04	0.28	10.84
MH	MOL011860	d-Dihydrocarvone	152.26	2.4	0	1	62.94	1.36	1.63	0.03	0.3	10.99
MH	MOL011865	rosmarinic acid	360.34	2.69	5	8	1.38	-0.54	-1.24	0.35	0.47
MH	MOL011872	()-Menthone	154.28	2.6	0	1	57.9	1.37	1.75	0.03	0.25	10.57
MH	MOL011873	cinerolon	166.24	1.55	1	2	75.63	0.55	0.32	0.04	0.31	4.59
MH	MOL011875	Eriodictiol-7-glucoside	464.46	0.38	6	11	7.69	-1.16	-1.93	0.82	0.3
MH	MOL011876	(2S,5R)-2-isopropenyl-5-methyl-1-cyclohexanone	152.26	2.4	0	1	66.91	1.36	1.64	0.03	0.29	10.99
MH	MOL012346	(4aS,6aR,6aS,6bR,8aR,9R,10S,11R,12aR,14bS)-10,11-dihydroxy-2,2,6a,6b,9,12a-hexamethyl-9-methylol-1,3,4,5,6,6a,7,8,8a,10,11,12,13,14b-tetradecahydropicene-4a-carboxylic acid	488.78	4.36	4	5	14.48	-0.3	-0.86	0.72	0.23
MH	MOL012409	(2R-cis)-1,2,3,4,4a,5,6,7-Octahydro-alpha,alpha,4a,8-tetramethyl-2-naphthalenemethanol	222.41	3.86	1	1	24.28	1.33	1.47	0.1	0.23
MH	MOL012439	(1Z,4E,8E)-2,6,6,9-tetramethylcycloundeca-1,4,8-triene	204.39	5.04	0	0	22.83	1.84	2.07	0.06	0.28
MH	MOL012445	4-[(3R)-3-hydroxybutyl]phenol	166.24	2.11	2	2	43.89	0.82	0.56	0.04	0.34	3.68
MH	MOL009195	(4S,5R)Ephedroxane	191.25	2.03	0	3	1.75	1.27	1.3	0.06	0.36
RG	MOL001123	muurolene	204.39	4.75	0	0	19.5	1.84	2.16	0.08	0.25
RG	MOL000117	Cymol	134.24	3.51	0	0	27.2	1.86	2.1	0.02	0.34
RG	MOL000118	(L)-alpha-Terpineol	154.28	2.42	1	1	48.8	1.39	1.72	0.03	0.27	11.35
RG	MOL000119	ZINC02040970	222.41	4.56	1	1	40.43	1.44	1.31	0.06	0.3	4.73
RG	MOL001201	(1R,5R,7S)-4,7-dimethyl-7-(4-methylpent-3-enyl)bicyclo[3.1.1]hept-3-ene	204.39	4.7	0	0	16.23	1.86	1.96	0.09	0.27
RG	MOL000122	1,8-cineole	154.28	2.15	0	1	39.73	1.57	2.06	0.05	0.24	11.29
RG	MOL001237	o-Acetyltoluene	134.19	2.06	0	1	38.96	1.47	1.66	0.02	0.43	25.18
RG	MOL000125	(-)-alpha-Pinene	136.26	2.87	0	0	46.25	1.85	2.3	0.05	0.25	11.42
RG	MOL000126	(-)-nopinene	136.26	2.93	0	0	44.84	1.8	2.12	0.05	0.27	11.32
RG	MOL000128	NERYLACETATE	196.32	3.31	0	2	25.94	1.28	1.28	0.04	0.27
RG	MOL000130	CAM	152.26	1.94	0	1	67.17	1.29	1.71	0.05	0.27	11.34
RG	MOL001300	PEL	122.18	1.55	1	1	44.03	1.11	1.13	0.02	0.37	-2.41
RG	MOL000131	EIC	280.5	6.39	1	2	41.9	1.16	0.9	0.14	0.25	7.5
RG	MOL001393	myristic acid	228.42	5.46	1	2	21.18	1.07	0.99	0.07	0.19
RG	MOL001578	Hypnon	120.16	1.57	0	1	48.19	1.36	1.54	0.02	0.45	25.2
RG	MOL001579	germacrene	208.43	5.58	0	0	15.06	1.82	2.06	0.06	0.22
RG	MOL001599	α-cubebol	208.38	3.28	1	1	64.81	1.32	1.43	0.09	0.26	7.24
RG	MOL001600	copaene	204.39	4.17	0	0	29.47	1.81	2.04	0.12	0.22
RG	MOL001602	1,4-cadinadiene	204.39	4.75	0	0	16.73	1.85	2.11	0.08	0.24
RG	MOL001619	UPL	268.59	9.04	0	0	8.52	1.83	1.7	0.11	0.16
RG	MOL000166	ZINC01609418	222.41	4.31	1	1	21.62	1.41	1.37	0.07	0.26
RG	MOL000170	guaiene	204.39	5.13	0	0	28.21	1.83	2.03	0.07	0.23
RG	MOL000172	Furol	96.09	0.99	0	2	34.35	1.08	1.51	0.01	0.2	4.53
RG	MOL001739	zoomaric acid	254.46	5.92	1	2	35.78	1.18	0.88	0.1	0.24	5.29
RG	MOL001853	2-Acetyl-6-methoxynaphthalene	200.25	2.46	0	2	17.46	1.27	0.96	0.08	0.39
RG	MOL001862	Cadalin	198.33	4.91	0	0	12.96	1.95	1.93	0.08	0.38
RG	MOL000019	D-Camphene	136.26	2.93	0	0	34.98	1.81	2.19	0.04	0	11.29
RG	MOL000193	(Z)-caryophyllene	204.39	4.75	0	0	30.29	1.82	2.15	0.09	0.28	8
RG	MOL000197	Myrcene	136.26	3.69	0	0	24.96	1.84	1.98	0.02	0.37
RG	MOL000198	(R)-linalool	154.28	2.74	1	1	39.8	1.33	1.36	0.02	0.32	6.48
RG	MOL000201	p-Ocimene	136.26	3.63	0	0	15.06	1.85	1.99	0.02	0.39
RG	MOL000202	Moslene	136.26	3.45	0	0	33.02	1.88	2.05	0.02	0.27	11.08
RG	MOL000208	()-Aromadendrene	204.39	4.22	0	0	55.74	1.81	2.06	0.1	0.26	11.84
RG	MOL002085	alpha-Cubebene	204.39	4.17	0	0	16.73	1.83	2.1	0.11	0.25
RG	MOL000219	BOX	121.12	0.76	0	2	31.55	0.54	0.84	0.02	0.11	12.07
RG	MOL002225	Styrone	134.19	1.69	1	1	38.35	1.14	1.09	0.02	0.41	4.38
RG	MOL002295	cinnamic acid	148.17	1.9	1	2	19.68	0.91	0.96	0.03	0.47
RG	MOL000234	L-Limonen	136.26	3.5	0	0	38.09	1.83	2.13	0.02	0.29	11.64
RG	MOL000024	alpha-humulene	204.39	5.04	0	0	22.98	1.88	2.08	0.06	0
RG	MOL002458	ZINC01850974	154.28	2.11	1	1	78.86	1.31	1.6	0.05	0.23	11.19
RG	MOL000247	(Z,Z)-farnesol	222.41	4.76	1	1	41.14	1.25	1.15	0.06	0.28	6.29
RG	MOL000249	Methylcinnamate	162.2	2.15	0	2	18.42	1.3	1.3	0.04	0.37
RG	MOL002496	Sulcatone	126.22	1.79	0	1	26.36	1.35	1.52	0.01	0.31
RG	MOL000250	cis-Cinnamaldehyde	132.17	1.95	0	1	27.21	1.33	1.45	0.02	0.47
RG	MOL002502	copaene	204.39	4.17	0	0	24.08	1.81	2.06	0.12	0.23
RG	MOL002526	3691-11-0	204.39	4.99	0	0	23.66	1.86	2.05	0.07	0.25
RG	MOL000254	eugenol	164.22	2.55	1	2	56.24	1.35	1.32	0.04	0.32	0.92
RG	MOL002541	WLN: VH2R	134.19	1.97	0	1	19.01	1.35	1.61	0.02	0.39
RG	MOL000266	beta-Cubebene	204.39	4.22	0	0	32.81	1.83	2.02	0.11	0.25	6.59
RG	MOL002697	junipene	204.39	4.18	0	0	44.07	1.82	2.14	0.11	0.25	12.2
RG	MOL002836	anisaldehyde	136.16	1.57	0	2	21.54	1.12	1.15	0.02	0.33
RG	MOL002841	l-alpha-Fenchone	152.26	2.36	0	1	72.64	1.35	1.79	0.05	0.29	11.25
RG	MOL002972	(4S)-1-methyl-4-(6-methylhepta-1,5-dien-2-yl)cyclohexene	204.39	5.33	0	0	20.3	1.89	1.99	0.06	0.28
RG	MOL003032	BZM	212.26	3.27	0	2	18.64	1.36	1.18	0.09	0.47
RG	MOL003047	[(1S)-endo]-(-)-Borneol	154.28	1.98	1	1	83.54	1.22	1.43	0.05	0.25	11.33
RG	MOL000035	beta-Selinene	204.39	4.81	0	0	24.39	1.83	2.12	0.08	0
RG	MOL003521	Isohomogenol	178.25	2.75	0	2	32.61	1.49	1.33	0.04	0.28	2.73
RG	MOL003522	()-Sativene	204.39	4.22	0	0	37.41	1.78	1.99	0.1	0.24	14.2
RG	MOL003523	hexadec-11-enal	238.46	5.97	0	1	31.71	1.5	1.47	0.08	0.2	6.62
RG	MOL003524	Benzenepropanol	136.21	2	1	1	36.57	1.18	1.15	0.02	0.33	4.09
RG	MOL003525	Pyruvophenone	148.17	1.31	0	2	35.93	0.92	0.93	0.03	0.43	11.18
RG	MOL003526	Cinnamyl acetate	176.23	2.07	0	2	21.15	1.29	1.29	0.04	0.38
[truncated: 38 more rows]
