# Supplementary material for: Detecting Key Functional Components Group and Speculating the Potential Mechanism of Xiao-Xu-Ming Decoction in Treating Stroke
Source: Front Cell Dev Biol. 2022 May 12;10:753425. doi: 10.3389/fcell.2022.753425 (PMC9136080; doi:10.3389/fcell.2022.753425)
Supplement: Supplementary file 3 [file Table3.xlsx]

## Sheet: Table S3_220 components
MOL_ID	molecule_name	OB	Caco-2	DL
MOL000006	luteolin	36.16	0.19	0.25
MOL000011	(2R,3R)-3-(4-hydroxy-3-methoxy-phenyl)-5-methoxy-2-methylol-2,3-dihydropyrano[5,6-h][1,4]benzodioxin-9-one	68.83	0.21	0.66
MOL000057	DIBP	49.63	0.85	0.13
MOL000073	ent-Epicatechin	48.96	0.02	0.24
MOL000098	quercetin	46.43	0.05	0.28
MOL000131	EIC	41.9	1.16	0.14
MOL000173	wogonin	30.68	0.79	0.23
MOL000208	()-Aromadendrene	55.74	1.81	0.1
MOL000211	Mairin	55.38	0.73	0.78
MOL000228	(2R)-7-hydroxy-5-methoxy-2-phenylchroman-4-one	55.23	0.87	0.2
MOL000239	Jaranol	50.83	0.61	0.29
MOL000266	beta-Cubebene	32.81	1.83	0.11
MOL000354	isorhamnetin	49.6	0.31	0.31
MOL000358	beta-sitosterol	36.91	1.32	0.75
MOL000359	sitosterol	36.91	1.32	0.75
MOL000392	formononetin	69.67	0.78	0.21
MOL000417	Calycosin	47.75	0.52	0.24
MOL000422	kaempferol	41.88	0.26	0.24
MOL000449	Stigmasterol	43.83	1.44	0.76
MOL000492	(+)-catechin	54.83	-0.03	0.24
MOL000497	licochalcone a	40.79	0.82	0.29
MOL000500	Vestitol	74.66	0.86	0.21
MOL000525	Norwogonin	39.4	0.6	0.21
MOL000538	hypaconitine	31.39	-0.34	0.26
MOL000552	5,2'-Dihydroxy-6,7,8-trimethoxyflavone	31.71	0.93	0.35
MOL000612	(-)-alpha-cedrene	55.56	1.81	0.1
MOL000675	oleic acid	33.13	1.17	0.14
MOL000787	Fumarine	59.26	0.56	0.83
MOL000953	CLR	37.87	1.43	0.68
MOL001458	coptisine	30.67	1.21	0.86
MOL001484	Inermine	75.18	0.89	0.54
MOL001490	bis[(2S)-2-ethylhexyl] benzene-1,2-dicarboxylate	43.59	0.98	0.35
MOL001494	Mandenol	42	1.46	0.19
MOL001506	Supraene	33.55	2.08	0.42
MOL001689	acacetin	34.97	0.67	0.24
MOL001739	zoomaric acid	35.78	1.18	0.1
MOL001755	24-Ethylcholest-4-en-3-one	36.08	1.46	0.76
MOL001771	poriferast-5-en-3beta-ol	36.91	1.45	0.75
MOL001792	DFV	32.76	0.51	0.18
MOL001910	11alpha,12alpha-epoxy-3beta-23-dihydroxy-30-norolean-20-en-28,12beta-olide	64.77	0.09	0.38
MOL001918	paeoniflorgenone	87.59	-0.09	0.37
MOL001919	(3S,5R,8R,9R,10S,14S)-3,17-dihydroxy-4,4,8,10,14-pentamethyl-2,3,5,6,7,9-hexahydro-1H-cyclopenta[a]phenanthrene-15,16-dione	43.56	0	0.53
MOL001925	paeoniflorin_qt	68.18	-0.34	0.4
MOL001941	Ammidin	34.55	1.13	0.22
MOL001942	isoimperatorin	45.46	0.97	0.23
MOL001944	Marmesin	50.28	0.52	0.18
MOL002003	(-)-Caryophyllene oxide	32.67	1.58	0.13
MOL002135	Myricanone	40.6	0.67	0.51
MOL002140	Perlolyrine	65.95	0.88	0.27
MOL002151	senkyunone	47.66	1.15	0.24
MOL002157	wallichilide	42.31	0.82	0.71
MOL002211	11,14-eicosadienoic acid	39.99	1.22	0.2
MOL002311	Glycyrol	90.78	0.71	0.67
MOL002331	N-Methylflindersine	32.36	1.35	0.18
MOL002333	Tetraneurin A	35.4	0.04	0.31
MOL002341	Hesperetin	70.31	0.37	0.27
MOL002372	(6Z,10E,14E,18E)-2,6,10,15,19,23-hexamethyltetracosa-2,6,10,14,18,22-hexaene	33.55	2.07	0.42
MOL002388	Delphin_qt	57.76	0.12	0.28
MOL002392	Deltoin	46.69	0.55	0.37
MOL002395	Deoxyandrographolide	56.3	0.18	0.31
MOL002397	karakoline	51.73	0.32	0.73
MOL002398	Karanjin	69.56	1.22	0.34
MOL002401	Neokadsuranic acid B	43.1	0.69	0.85
MOL002410	benzoylnapelline	34.06	0.19	0.53
MOL002415	6-Demethyldesoline	51.87	-0.26	0.66
MOL002416	deoxyaconitine	30.96	-0.23	0.24
MOL002419	(R)-Norcoclaurine	82.54	0.63	0.21
MOL002421	ignavine	84.08	-0.07	0.25
MOL002422	isotalatizidine	50.82	-0.11	0.73
MOL002434	Carnosifloside I_qt	38.16	0.28	0.8
MOL002565	Medicarpin	49.22	1	0.34
MOL002644	Phellopterin	40.19	0.98	0.28
MOL002697	junipene	44.07	1.82	0.11
MOL002714	baicalein	33.52	0.63	0.21
MOL002823	Herbacetin	36.07	0.12	0.27
MOL002844	Pinocembrin	64.72	0.61	0.18
MOL002879	Diop	43.59	0.79	0.39
MOL002881	Diosmetin	31.14	0.46	0.27
MOL002897	epiberberine	43.09	1.17	0.78
MOL002908	5,8,2'-Trihydroxy-7-methoxyflavone	37.01	0.76	0.27
MOL002909	5,7,2,5-tetrahydroxy-8,6-dimethoxyflavone	33.82	0.35	0.45
MOL002910	Carthamidin	41.15	0.16	0.24
MOL002911	2,6,2',4'-tetrahydroxy-6'-methoxychaleone	69.04	-0.07	0.22
MOL002913	Dihydrobaicalin_qt	40.04	0.56	0.21
MOL002914	Eriodyctiol (flavanone)	41.35	0.05	0.24
MOL002915	Salvigenin	49.07	0.86	0.33
MOL002917	5,2',6'-Trihydroxy-7,8-dimethoxyflavone	45.05	0.48	0.33
MOL002925	5,7,2',6'-Tetrahydroxyflavone	37.01	0.18	0.24
MOL002926	dihydrooroxylin A	38.72	0.71	0.23
MOL002927	Skullcapflavone II	69.51	0.68	0.44
MOL002928	oroxylin a	41.37	0.76	0.23
MOL002932	Panicolin	76.26	0.84	0.29
MOL002933	5,7,4'-Trihydroxy-8-methoxyflavone	36.56	0.46	0.27
MOL002934	NEOBAICALEIN	104.34	0.74	0.44
MOL002937	DIHYDROOROXYLIN	66.06	0.67	0.23
MOL003410	Ziziphin_qt	66.95	0.49	0.62
MOL003522	()-Sativene	37.41	1.78	0.1
MOL003538	()-Ledene	51.84	1.86	0.1
MOL003588	Prangenidin	36.31	0.91	0.22
MOL003648	Inermin	65.83	0.91	0.54
MOL003656	Lupiwighteone	51.64	0.68	0.37
MOL003896	7-Methoxy-2-methyl isoflavone	42.56	1.16	0.2
MOL004328	naringenin	59.29	0.28	0.21
MOL004355	Spinasterol	42.98	1.44	0.76
MOL004492	Chrysanthemaxanthin	38.72	0.51	0.58
MOL004576	taxifolin	57.84	-0.23	0.27
MOL004793	Marmesine	84.77	0.43	0.18
MOL004798	delphinidin	40.63	-0.02	0.28
MOL004805	(2S)-2-[4-hydroxy-3-(3-methylbut-2-enyl)phenyl]-8,8-dimethyl-2,3-dihydropyrano[2,3-f]chromen-4-one	31.79	1	0.72
MOL004806	euchrenone	30.29	1.09	0.57
MOL004808	glyasperin B	65.22	0.47	0.44
MOL004810	glyasperin F	75.84	0.43	0.54
MOL004811	Glyasperin C	45.56	0.71	0.4
MOL004814	Isotrifoliol	31.94	0.53	0.42
MOL004815	(E)-1-(2,4-dihydroxyphenyl)-3-(2,2-dimethylchromen-6-yl)prop-2-en-1-one	39.62	0.66	0.35
MOL004820	kanzonols W	50.48	0.63	0.52
MOL004824	(2S)-6-(2,4-dihydroxyphenyl)-2-(2-hydroxypropan-2-yl)-4-methoxy-2,3-dihydrofuro[3,2-g]chromen-7-one	60.25	0	0.63
MOL004827	Semilicoisoflavone B	48.78	0.45	0.55
MOL004828	Glepidotin A	44.72	0.79	0.35
MOL004829	Glepidotin B	64.46	0.46	0.34
MOL004833	Phaseolinisoflavan	32.01	1.01	0.45
MOL004835	Glypallichalcone	61.6	0.76	0.19
MOL004838	8-(6-hydroxy-2-benzofuranyl)-2,2-dimethyl-5-chromenol	58.44	1	0.38
MOL004841	Licochalcone B	76.76	0.47	0.19
MOL004848	licochalcone G	49.25	0.64	0.32
MOL004849	3-(2,4-dihydroxyphenyl)-8-(1,1-dimethylprop-2-enyl)-7-hydroxy-5-methoxy-coumarin	59.62	0.4	0.43
MOL004855	Licoricone	63.58	0.53	0.47
MOL004856	Gancaonin A	51.08	0.8	0.4
MOL004857	Gancaonin B	48.79	0.58	0.45
MOL004863	3-(3,4-dihydroxyphenyl)-5,7-dihydroxy-8-(3-methylbut-2-enyl)chromone	66.37	0.52	0.41
MOL004864	5,7-dihydroxy-3-(4-methoxyphenyl)-8-(3-methylbut-2-enyl)chromone	30.49	0.9	0.41
MOL004866	2-(3,4-dihydroxyphenyl)-5,7-dihydroxy-6-(3-methylbut-2-enyl)chromone	44.15	0.48	0.41
MOL004879	Glycyrin	52.61	0.59	0.47
MOL004882	Licocoumarone	33.21	0.84	0.36
MOL004883	Licoisoflavone	41.61	0.37	0.42
MOL004884	Licoisoflavone B	38.93	0.46	0.55
MOL004885	licoisoflavanone	52.47	0.39	0.54
MOL004891	shinpterocarpin	80.3	1.1	0.73
MOL004898	(E)-3-[3,4-dihydroxy-5-(3-methylbut-2-enyl)phenyl]-1-(2,4-dihydroxyphenyl)prop-2-en-1-one	46.27	0.41	0.31
MOL004904	licopyranocoumarin	80.36	0.13	0.65
MOL004905	3,22-Dihydroxy-11-oxo-delta(12)-oleanene-27-alpha-methoxycarbonyl-29-oic acid	34.32	-0.06	0.55
MOL004907	Glyzaglabrin	61.07	0.34	0.35
MOL004908	Glabridin	53.25	0.97	0.47
MOL004910	Glabranin	52.9	0.97	0.31
MOL004911	Glabrene	46.27	0.99	0.44
MOL004912	Glabrone	52.51	0.59	0.5
MOL004913	1,3-dihydroxy-9-methoxy-6-benzofurano[3,2-c]chromenone	48.14	0.48	0.43
MOL004914	1,3-dihydroxy-8,9-dimethoxy-6-benzofurano[3,2-c]chromenone	62.9	0.4	0.53
MOL004915	Eurycarpin A	43.28	0.43	0.37
MOL004935	Sigmoidin-B	34.88	0.42	0.41
MOL004941	(2R)-7-hydroxy-2-(4-hydroxyphenyl)chroman-4-one	71.12	0.41	0.18
MOL004945	(2S)-7-hydroxy-2-(4-hydroxyphenyl)-8-(3-methylbut-2-enyl)chroman-4-one	36.57	0.72	0.32
MOL004948	Isoglycyrol	44.7	0.91	0.84
MOL004949	Isolicoflavonol	45.17	0.54	0.42
MOL004957	HMO	38.37	0.79	0.21
MOL004959	1-Methoxyphaseollidin	69.98	1.01	0.64
MOL004961	Quercetin der.	46.45	0.39	0.33
MOL004966	3'-Hydroxy-4'-O-Methylglabridin	43.71	1	0.57
MOL004974	3'-Methoxyglabridin	46.16	0.94	0.57
MOL004978	2-[(3R)-8,8-dimethyl-3,4-dihydro-2H-pyrano[6,5-f]chromen-3-yl]-5-methoxyphenol	36.21	1.12	0.52
MOL004980	Inflacoumarin A	39.71	0.73	0.33
MOL004985	icos-5-enoic acid	30.7	1.22	0.2
MOL004988	Kanzonol F	32.47	1.18	0.89
MOL004989	6-prenylated eriodictyol	39.22	0.4	0.41
MOL004990	7,2',4'-trihydroxy－5-methoxy-3－arylcoumarin	83.71	0.24	0.27
MOL004991	7-Acetoxy-2-methylisoflavone	38.92	0.74	0.26
MOL004993	8-prenylated eriodictyol	53.79	0.43	0.4
MOL004996	gadelaidic acid	30.7	1.2	0.2
MOL005000	Gancaonin G	60.44	0.78	0.39
MOL005001	Gancaonin H	50.1	0.6	0.78
MOL005003	Licoagrocarpin	58.81	1.23	0.58
MOL005007	Glyasperins M	72.67	0.49	0.59
MOL005008	Glycyrrhiza flavonol A	41.28	-0.09	0.6
MOL005012	Licoagroisoflavone	57.28	0.71	0.49
MOL005013	18α-hydroxyglycyrrhetic acid	41.16	-0.29	0.71
MOL005016	Odoratin	49.95	0.42	0.3
MOL005017	Phaseol	78.77	0.76	0.58
MOL005018	Xambioona	54.85	1.09	0.87
MOL005020	dehydroglyasperins C	53.82	0.68	0.37
MOL005030	gondoic acid	30.7	1.2	0.2
MOL005043	campest-5-en-3beta-ol	37.58	1.32	0.71
MOL005190	eriodictyol	71.79	0.17	0.24
MOL005308	Aposiopolamine	66.65	0.66	0.22
MOL005314	Celabenzine	101.88	0.77	0.49
MOL005317	Deoxyharringtonine	39.27	0.19	0.81
MOL005318	Dianthramine	40.45	-0.23	0.2
MOL005320	arachidonate	45.57	1.27	0.2
MOL005321	Frutinone A	65.9	0.89	0.34
MOL005348	Ginsenoside-Rh4_qt	31.11	0.5	0.78
MOL005356	Girinimbin	61.22	1.72	0.31
MOL005357	Gomisin B	31.99	0.6	0.83
MOL005360	malkangunin	57.71	0.22	0.63
MOL005376	Panaxadiol	33.09	0.82	0.79
MOL005384	suchilactone	57.52	0.82	0.56
MOL005399	alexandrin_qt	36.91	1.3	0.75
MOL005401	ginsenoside Rg5_qt	39.56	0.88	0.79
MOL005573	Genkwanin	37.13	0.63	0.24
MOL005842	Pectolinarigenin	41.17	0.7	0.3
MOL006129	6-methylgingediacetate2	48.73	0.55	0.32
MOL007207	Machiline	79.64	0.78	0.24
MOL007514	methyl icosa-11,14-dienoate	39.67	1.47	0.23
MOL008206	Moslosooflavone	44.09	1.01	0.25
MOL008698	Dihydrocapsaicin	47.07	0.98	0.19
MOL010415	11,13-Eicosadienoic acid, methyl ester	39.28	1.46	0.23
MOL010788	leucopelargonidin	57.97	-0.12	0.24
MOL010921	estrone	53.56	1.01	0.32
MOL010922	Diisooctyl succinate	31.62	0.72	0.23
MOL011319	Truflex OBP	43.74	0.9	0.24
MOL011730	11-hydroxy-sec-o-beta-d-glucosylhamaudol_qt	50.24	-0.27	0.27
MOL011732	anomalin	59.65	0.56	0.66
MOL011737	divaricatacid	87	-0.18	0.32
MOL011740	divaricatol	31.65	-0.13	0.38
MOL011747	ledebouriellol	32.05	0.07	0.51
MOL011749	phelloptorin	43.39	0.9	0.28
MOL011753	5-O-Methylvisamminol	37.99	0.54	0.25
MOL012245	5,7,4'-trihydroxy-6-methoxyflavanone	36.63	0.43	0.27
MOL012246	5,7,4'-trihydroxy-8-methoxyflavanone	74.24	0.37	0.26
MOL012266	rivularin	37.94	0.65	0.37
MOL012922	l-SPD	87.35	0.76	0.54
MOL013077	Decursin	39.27	0.77	0.38
