# Supplementary material for: Detecting Key Functional Components Group and Speculating the Potential Mechanism of Xiao-Xu-Ming Decoction in Treating Stroke
Source: Front Cell Dev Biol. 2022 May 12;10:753425. doi: 10.3389/fcell.2022.753425 (PMC9136080; doi:10.3389/fcell.2022.753425)
Supplement: Supplementary file 8 [file Table6.xlsx]

## Sheet: Table S6_Specific components
Component	Herb
	FZ	KXR	CX	RG	MH	GC	BS	RS	FF	HQ	FJ	SJ
COM10	0	0	1	0	0	0	0	0	0	0	0	0
COM12	0	0	1	0	0	0	0	0	0	0	0	0
COM13	0	0	1	0	0	0	0	0	0	0	0	0
COM15	0	0	1	0	0	0	0	0	0	0	0	0
COM16	0	0	1	0	0	0	0	0	0	0	0	0
COM17	0	0	0	0	0	0	0	0	1	0	0	0
COM18	0	0	0	0	0	0	0	0	1	0	0	0
COM19	0	0	0	0	0	0	0	0	1	0	0	0
COM2	0	0	0	0	0	0	1	0	0	0	0	0
COM20	0	0	0	0	0	0	0	0	1	0	0	0
COM21	0	0	0	0	0	0	0	0	0	0	1	0
COM22	1	0	0	0	0	0	0	0	0	0	0	0
COM23	1	0	0	0	0	0	0	0	0	0	0	0
COM24	1	0	0	0	0	0	0	0	0	0	0	0
COM25	1	0	0	0	0	0	0	0	0	0	0	0
COM26	1	0	0	0	0	0	0	0	0	0	0	0
COM27	0	0	0	0	0	1	0	0	0	0	0	0
COM28	0	0	0	0	0	1	0	0	0	0	0	0
COM29	0	0	0	0	0	1	0	0	0	0	0	0
COM3	0	0	0	0	0	0	1	0	0	0	0	0
COM30	0	0	0	0	0	0	0	0	0	1	0	0
COM31	0	0	0	0	0	0	0	0	0	1	0	0
COM32	0	0	0	0	0	0	0	0	0	1	0	0
COM33	0	0	0	0	1	0	0	0	0	0	0	0
COM34	0	0	0	0	1	0	0	0	0	0	0	0
COM35	0	0	0	0	1	0	0	0	0	0	0	0
COM36	0	0	0	0	1	0	0	0	0	0	0	0
COM37	0	0	0	0	1	0	0	0	0	0	0	0
COM38	0	0	0	1	0	0	0	0	0	0	0	0
COM39	0	0	0	0	0	0	0	1	0	0	0	0
COM40	0	0	0	0	0	0	0	1	0	0	0	0
COM41	0	0	0	0	0	0	0	1	0	0	0	0
COM42	0	0	0	0	0	0	0	1	0	0	0	0
COM43	0	0	0	0	0	0	0	1	0	0	0	0
COM44	0	0	0	0	0	0	0	1	0	0	0	0
COM45	0	0	0	0	0	0	0	1	0	0	0	0
COM46	0	0	0	0	0	0	0	1	0	0	0	0
COM47	0	0	0	0	0	0	0	1	0	0	0	0
COM48	0	0	0	0	0	0	0	1	0	0	0	0
COM49	0	0	0	0	0	0	0	1	0	0	0	0
COM5	0	0	0	0	0	0	1	0	0	0	0	0
COM50	0	0	0	0	0	0	0	1	0	0	0	0
COM51	0	0	0	0	0	0	0	1	0	0	0	0
COM52	0	0	0	0	0	0	0	1	0	0	0	0
COM53	0	0	0	0	0	0	0	0	0	0	0	1
COM54	0	0	0	0	0	0	0	0	0	0	0	1
COM55	0	0	0	0	0	0	0	0	0	0	0	1
COM6	0	0	0	0	0	0	1	0	0	0	0	0
COM7	0	0	1	0	0	0	0	0	0	0	0	0
COM8	0	0	1	0	0	0	0	0	0	0	0	0
COM9	0	0	1	0	0	0	0	0	0	0	0	0
MOL000006	0	0	0	0	1	0	0	0	0	0	0	0
MOL000008	0	0	0	0	0	0	0	0	0	1	0	0
MOL000011	0	0	0	0	0	0	0	0	1	0	0	0
MOL000057	0	0	0	1	0	0	0	0	0	0	0	0
MOL000073	0	0	0	0	0	0	0	0	0	1	0	0
MOL000105	0	0	1	0	0	0	0	0	0	0	0	0
MOL000114	0	0	1	0	0	0	0	0	0	0	0	0
MOL000131	0	0	0	1	0	0	0	0	0	0	0	0
MOL000208	0	0	0	1	0	0	0	0	0	0	0	0
MOL000228	0	0	0	0	0	0	0	0	0	1	0	0
MOL000239	0	0	0	0	0	1	0	0	0	0	0	0
MOL000266	0	0	0	1	0	0	0	0	0	0	0	0
MOL000354	0	0	0	0	0	1	0	0	0	0	0	0
MOL000392	0	0	0	0	0	1	0	0	0	0	0	0
MOL000415	0	0	0	0	0	0	0	1	0	0	0	0
MOL000417	0	0	0	0	0	1	0	0	0	0	0	0
MOL000431	0	0	0	1	0	0	0	0	0	0	0	0
MOL000497	0	0	0	0	0	1	0	0	0	0	0	0
MOL000500	0	0	0	0	0	1	0	0	0	0	0	0
MOL000525	0	0	0	0	0	0	0	0	0	1	0	0
MOL000538	1	0	0	0	0	0	0	0	0	0	0	0
MOL000552	0	0	0	0	0	0	0	0	0	1	0	0
MOL000612	0	0	0	1	0	0	0	0	0	0	0	0
MOL000635	0	0	1	0	0	0	0	0	0	0	0	0
MOL000675	0	0	0	1	0	0	0	0	0	0	0	0
MOL000771	0	0	0	0	0	0	0	1	0	0	0	0
MOL000787	0	0	0	0	0	0	0	1	0	0	0	0
MOL000874	0	0	0	0	0	0	1	0	0	0	0	0
MOL000953	0	1	0	0	0	0	0	0	0	0	0	0
MOL000991	0	0	0	1	0	0	0	0	0	0	0	0
MOL001320	0	1	0	0	0	0	0	0	0	0	0	0
MOL001458	0	0	0	0	0	0	0	0	0	1	0	0
MOL001484	0	0	0	0	0	1	0	0	0	0	0	0
MOL001490	0	0	0	0	0	0	0	0	0	1	0	0
MOL001689	0	0	0	0	0	0	0	0	0	1	0	0
MOL001739	0	0	0	1	0	0	0	0	0	0	0	0
MOL001744	1	0	0	0	0	0	0	0	0	0	0	0
MOL001755	0	0	0	0	1	0	0	0	0	0	0	0
MOL001789	0	0	0	0	0	1	0	0	0	0	0	0
MOL001792	0	0	0	0	0	1	0	0	0	0	0	0
MOL001910	0	0	0	0	0	0	1	0	0	0	0	0
MOL001918	0	0	0	0	0	0	1	0	0	0	0	0
MOL001919	0	0	0	0	0	0	1	0	0	0	0	0
MOL001925	0	0	0	0	0	0	1	0	0	0	0	0
MOL001930	0	0	0	0	0	0	1	0	0	0	0	0
MOL001932	0	0	0	0	0	0	1	0	0	0	0	0
MOL001941	0	0	0	0	0	0	0	0	1	0	0	0
MOL001942	0	0	0	0	0	0	0	0	1	0	0	0
MOL001944	0	0	0	0	0	0	0	0	1	0	0	0
MOL001946	0	0	0	0	0	0	0	0	1	0	0	0
MOL002003	0	0	0	1	0	0	0	0	0	0	0	0
MOL002089	1	0	0	0	0	0	0	0	0	0	0	0
MOL002093	1	0	0	0	0	0	0	0	0	0	0	0
MOL002122	0	0	1	0	0	0	0	0	0	0	0	0
MOL002135	0	0	1	0	0	0	0	0	0	0	0	0
MOL002136	0	0	1	0	0	0	0	0	0	0	0	0
MOL002140	0	0	1	0	0	0	0	0	0	0	0	0
MOL002151	0	0	1	0	0	0	0	0	0	0	0	0
MOL002157	0	0	1	0	0	0	0	0	0	0	0	0
MOL002200	0	0	1	0	0	0	0	0	0	0	0	0
MOL002202	0	0	1	0	0	0	0	0	0	0	0	0
MOL002208	0	0	1	0	0	0	0	0	0	0	0	0
MOL002295	0	0	0	1	0	0	0	0	0	0	0	0
MOL002331	0	0	0	0	0	0	0	0	0	0	1	0
MOL002333	0	0	0	0	0	0	0	0	0	0	1	0
MOL002341	0	0	0	0	0	0	0	0	0	0	1	0
MOL002343	0	0	0	0	0	0	0	0	0	0	1	0
MOL002372	0	1	0	0	0	0	0	0	0	0	0	0
MOL002388	1	0	0	0	0	0	0	0	0	0	0	0
MOL002392	1	0	0	0	0	0	0	0	0	0	0	0
MOL002395	1	0	0	0	0	0	0	0	0	0	0	0
MOL002397	1	0	0	0	0	0	0	0	0	0	0	0
MOL002398	1	0	0	0	0	0	0	0	0	0	0	0
MOL002401	1	0	0	0	0	0	0	0	0	0	0	0
MOL002408	1	0	0	0	0	0	0	0	0	0	0	0
MOL002409	1	0	0	0	0	0	0	0	0	0	0	0
MOL002410	1	0	0	0	0	0	0	0	0	0	0	0
MOL002415	1	0	0	0	0	0	0	0	0	0	0	0
MOL002416	1	0	0	0	0	0	0	0	0	0	0	0
MOL002419	1	0	0	0	0	0	0	0	0	0	0	0
MOL002421	1	0	0	0	0	0	0	0	0	0	0	0
MOL002422	1	0	0	0	0	0	0	0	0	0	0	0
MOL002424	1	0	0	0	0	0	0	0	0	0	0	0
MOL002430	1	0	0	0	0	0	0	0	0	0	0	0
MOL002434	1	0	0	0	0	0	0	0	0	0	0	0
MOL002467	0	0	0	0	0	0	0	0	0	0	0	1
MOL002495	0	0	0	0	0	0	0	0	0	0	0	1
MOL002516	0	0	0	0	0	0	0	0	0	0	0	1
MOL002560	0	0	0	0	0	0	0	0	0	1	0	0
MOL002565	0	0	0	0	0	1	0	0	0	0	0	0
MOL002644	0	0	0	0	0	0	0	0	1	0	0	0
MOL002697	0	0	0	1	0	0	0	0	0	0	0	0
MOL002714	0	0	0	0	0	0	0	0	0	1	0	0
MOL002737	0	0	0	0	0	0	0	0	0	1	0	0
MOL002823	0	0	0	0	1	0	0	0	0	0	0	0
MOL002844	0	0	0	0	0	1	0	0	0	0	0	0
MOL002881	0	0	0	0	1	0	0	0	0	0	0	0
MOL002897	0	0	0	0	0	0	0	0	0	1	0	0
MOL002908	0	0	0	0	0	0	0	0	0	1	0	0
MOL002909	0	0	0	0	0	0	0	0	0	1	0	0
MOL002910	0	0	0	0	0	0	0	0	0	1	0	0
MOL002911	0	0	0	0	0	0	0	0	0	1	0	0
MOL002913	0	0	0	0	0	0	0	0	0	1	0	0
MOL002914	0	0	0	0	0	0	0	0	0	1	0	0
MOL002915	0	0	0	0	0	0	0	0	0	1	0	0
MOL002917	0	0	0	0	0	0	0	0	0	1	0	0
MOL002925	0	0	0	0	0	0	0	0	0	1	0	0
MOL002926	0	0	0	0	0	0	0	0	0	1	0	0
MOL002927	0	0	0	0	0	0	0	0	0	1	0	0
MOL002928	0	0	0	0	0	0	0	0	0	1	0	0
MOL002931	0	0	0	0	0	0	0	0	0	1	0	0
MOL002932	0	0	0	0	0	0	0	0	0	1	0	0
MOL002933	0	0	0	0	0	0	0	0	0	1	0	0
MOL002934	0	0	0	0	0	0	0	0	0	1	0	0
MOL002935	0	0	0	0	0	0	0	0	0	1	0	0
MOL002937	0	0	0	0	0	0	0	0	0	1	0	0
MOL003410	0	1	0	0	0	0	0	0	0	0	0	0
MOL003522	0	0	0	1	0	0	0	0	0	0	0	0
MOL003538	0	0	0	1	0	0	0	0	0	0	0	0
MOL003588	0	0	0	0	0	0	0	0	1	0	0	0
MOL003648	0	0	0	0	0	0	0	1	0	0	0	0
MOL003656	0	0	0	0	0	1	0	0	0	0	0	0
MOL003896	0	0	0	0	0	1	0	0	0	0	0	0
MOL004355	0	1	0	0	0	0	0	0	0	0	0	0
MOL004492	0	0	0	0	0	0	0	1	0	0	0	0
MOL004576	0	0	0	0	1	0	0	0	0	0	0	0
MOL004793	0	0	0	0	0	0	0	0	1	0	0	0
MOL004798	0	0	0	0	1	0	0	0	0	0	0	0
MOL004805	0	0	0	0	0	1	0	0	0	0	0	0
MOL004806	0	0	0	0	0	1	0	0	0	0	0	0
MOL004808	0	0	0	0	0	1	0	0	0	0	0	0
MOL004810	0	0	0	0	0	1	0	0	0	0	0	0
MOL004811	0	0	0	0	0	1	0	0	0	0	0	0
MOL004814	0	0	0	0	0	1	0	0	0	0	0	0
MOL004815	0	0	0	0	0	1	0	0	0	0	0	0
MOL004820	0	0	0	0	0	1	0	0	0	0	0	0
MOL004824	0	0	0	0	0	1	0	0	0	0	0	0
MOL004827	0	0	0	0	0	1	0	0	0	0	0	0
MOL004828	0	0	0	0	0	1	0	0	0	0	0	0
MOL004829	0	0	0	0	0	1	0	0	0	0	0	0
MOL004833	0	0	0	0	0	1	0	0	0	0	0	0
MOL004835	0	0	0	0	0	1	0	0	0	0	0	0
MOL004836	0	0	0	0	0	1	0	0	0	0	0	0
MOL004838	0	0	0	0	0	1	0	0	0	0	0	0
MOL004848	0	0	0	0	0	1	0	0	0	0	0	0
MOL004849	0	0	0	0	0	1	0	0	0	0	0	0
MOL004855	0	0	0	0	0	1	0	0	0	0	0	0
MOL004856	0	0	0	0	0	1	0	0	0	0	0	0
MOL004857	0	0	0	0	0	1	0	0	0	0	0	0
MOL004863	0	0	0	0	0	1	0	0	0	0	0	0
MOL004864	0	0	0	0	0	1	0	0	0	0	0	0
MOL004866	0	0	0	0	0	1	0	0	0	0	0	0
MOL004879	0	0	0	0	0	1	0	0	0	0	0	0
MOL004882	0	0	0	0	0	1	0	0	0	0	0	0
MOL004883	0	0	0	0	0	1	0	0	0	0	0	0
MOL004884	0	0	0	0	0	1	0	0	0	0	0	0
MOL004885	0	0	0	0	0	1	0	0	0	0	0	0
MOL004891	0	0	0	0	0	1	0	0	0	0	0	0
MOL004892	0	0	0	0	0	1	0	0	0	0	0	0
MOL004898	0	0	0	0	0	1	0	0	0	0	0	0
MOL004903	0	0	0	0	0	1	0	0	0	0	0	0
MOL004904	0	0	0	0	0	1	0	0	0	0	0	0
MOL004905	0	0	0	0	0	1	0	0	0	0	0	0
MOL004907	0	0	0	0	0	1	0	0	0	0	0	0
MOL004910	0	0	0	0	0	1	0	0	0	0	0	0
MOL004911	0	0	0	0	0	1	0	0	0	0	0	0
MOL004912	0	0	0	0	0	1	0	0	0	0	0	0
MOL004913	0	0	0	0	0	1	0	0	0	0	0	0
MOL004914	0	0	0	0	0	1	0	0	0	0	0	0
MOL004915	0	0	0	0	0	1	0	0	0	0	0	0
MOL004932	0	0	0	0	0	1	0	0	0	0	0	0
MOL004933	0	0	0	0	0	1	0	0	0	0	0	0
MOL004935	0	0	0	0	0	1	0	0	0	0	0	0
MOL004941	0	0	0	0	0	1	0	0	0	0	0	0
MOL004945	0	0	0	0	0	1	0	0	0	0	0	0
MOL004948	0	0	0	0	0	1	0	0	0	0	0	0
MOL004949	0	0	0	0	0	1	0	0	0	0	0	0
MOL004951	0	0	0	0	0	1	0	0	0	0	0	0
MOL004953	0	0	0	0	0	1	0	0	0	0	0	0
MOL004957	0	0	0	0	0	1	0	0	0	0	0	0
MOL004959	0	0	0	0	0	1	0	0	0	0	0	0
MOL004961	0	0	0	0	0	1	0	0	0	0	0	0
MOL004966	0	0	0	0	0	1	0	0	0	0	0	0
MOL004974	0	0	0	0	0	1	0	0	0	0	0	0
MOL004978	0	0	0	0	0	1	0	0	0	0	0	0
MOL004980	0	0	0	0	0	1	0	0	0	0	0	0
MOL004985	0	0	0	0	0	1	0	0	0	0	0	0
MOL004988	0	0	0	0	0	1	0	0	0	0	0	0
MOL004989	0	0	0	0	0	1	0	0	0	0	0	0
MOL004990	0	0	0	0	0	1	0	0	0	0	0	0
MOL004991	0	0	0	0	0	1	0	0	0	0	0	0
MOL004993	0	0	0	0	0	1	0	0	0	0	0	0
MOL004996	0	0	0	0	0	1	0	0	0	0	0	0
MOL005000	0	0	0	0	0	1	0	0	0	0	0	0
MOL005001	0	0	0	0	0	1	0	0	0	0	0	0
MOL005003	0	0	0	0	0	1	0	0	0	0	0	0
MOL005007	0	0	0	0	0	1	0	0	0	0	0	0
MOL005008	0	0	0	0	0	1	0	0	0	0	0	0
MOL005012	0	0	0	0	0	1	0	0	0	0	0	0
MOL005013	0	0	0	0	0	1	0	0	0	0	0	0
MOL005016	0	0	0	0	0	1	0	0	0	0	0	0
MOL005018	0	0	0	0	0	1	0	0	0	0	0	0
MOL005020	0	0	0	0	0	1	0	0	0	0	0	0
MOL005030	0	1	0	0	0	0	0	0	0	0	0	0
MOL005043	0	0	0	0	1	0	0	0	0	0	0	0
MOL005089	0	0	0	0	0	0	1	0	0	0	0	0
MOL005190	0	0	0	0	1	0	0	0	0	0	0	0
MOL005279	0	0	0	0	0	0	0	1	0	0	0	0
MOL005286	0	0	0	0	0	0	0	1	0	0	0	0
MOL005308	0	0	0	0	0	0	0	1	0	0	0	0
MOL005314	0	0	0	0	0	0	0	1	0	0	0	0
MOL005317	0	0	0	0	0	0	0	1	0	0	0	0
MOL005318	0	0	0	0	0	0	0	1	0	0	0	0
MOL005320	0	0	0	0	0	0	0	1	0	0	0	0
MOL005321	0	0	0	0	0	0	0	1	0	0	0	0
MOL005325	0	0	0	0	0	0	0	1	0	0	0	0
MOL005331	0	0	0	0	0	0	0	1	0	0	0	0
MOL005333	0	0	0	0	0	0	0	1	0	0	0	0
MOL005336	0	0	0	0	0	0	0	1	0	0	0	0
MOL005338	0	0	0	0	0	0	0	1	0	0	0	0
MOL005342	0	0	0	0	0	0	0	1	0	0	0	0
MOL005344	0	0	0	0	0	0	0	1	0	0	0	0
MOL005348	0	0	0	0	0	0	0	1	0	0	0	0
MOL005356	0	0	0	0	0	0	0	1	0	0	0	0
MOL005357	0	0	0	0	0	0	0	1	0	0	0	0
MOL005360	0	0	0	0	0	0	0	1	0	0	0	0
MOL005376	0	0	0	0	0	0	0	1	0	0	0	0
MOL005384	0	0	0	0	0	0	0	1	0	0	0	0
MOL005399	0	0	0	0	0	0	0	1	0	0	0	0
MOL005401	0	0	0	0	0	0	0	1	0	0	0	0
MOL005573	0	0	0	0	1	0	0	0	0	0	0	0
MOL005842	0	0	0	0	1	0	0	0	0	0	0	0
MOL006129	0	0	0	0	0	0	0	0	0	0	0	1
MOL006131	0	0	0	0	0	0	0	0	0	0	0	1
MOL007207	0	1	0	0	0	0	0	0	0	0	0	0
MOL007514	0	0	0	0	0	0	0	0	1	0	0	0
MOL008206	0	0	0	0	0	0	0	0	0	1	0	0
MOL008698	0	0	0	0	0	0	0	0	0	0	0	1
MOL010415	0	0	0	0	0	0	0	0	0	1	0	0
MOL010788	0	0	0	0	1	0	0	0	0	0	0	0
MOL010921	0	1	0	0	0	0	0	0	0	0	0	0
MOL010922	0	1	0	0	0	0	0	0	0	0	0	0
MOL011319	0	0	0	0	1	0	0	0	0	0	0	0
MOL011400	0	0	0	0	0	0	0	1	0	0	0	0
MOL011730	0	0	0	0	0	0	0	0	1	0	0	0
MOL011732	0	0	0	0	0	0	0	0	1	0	0	0
MOL011734	0	0	0	0	0	0	0	0	1	0	0	0
MOL011737	0	0	0	0	0	0	0	0	1	0	0	0
MOL011740	0	0	0	0	0	0	0	0	1	0	0	0
MOL011747	0	0	0	0	0	0	0	0	1	0	0	0
MOL011749	0	0	0	0	0	0	0	0	1	0	0	0
MOL011753	0	0	0	0	0	0	0	0	1	0	0	0
MOL012245	0	0	0	0	0	0	0	0	0	1	0	0
MOL012246	0	0	0	0	0	0	0	0	0	1	0	0
MOL012266	0	0	0	0	0	0	0	0	0	1	0	0
MOL012922	0	1	0	0	0	0	0	0	0	0	0	0
MOL013077	0	0	0	0	0	0	0	0	1	0	0	0
The number 0 present that component is not contained in herb while the number 1 present that component is contained in herb.
