# Supplementary material for: Detecting Key Functional Components Group and Speculating the Potential Mechanism of Xiao-Xu-Ming Decoction in Treating Stroke
Source: Front Cell Dev Biol. 2022 May 12;10:753425. doi: 10.3389/fcell.2022.753425 (PMC9136080; doi:10.3389/fcell.2022.753425)
Supplement: Supplementary file 9 [file Table11.xlsx]

## Sheet: Table S11_docking simulations
Protein	Ligand	Receptor	Affinity	No
AKT1	COM01	1unr	-1.8	1
AKT1	COM01	1unr	-1.6	2
AKT1	COM01	1unr	-1.4	3
AKT1	COM01	1unr	-1.3	4
AKT1	COM01	1unr	-1.3	5
AKT1	COM01	1unr	-0.9	6
AKT1	COM01	1unr	-0.9	7
AKT1	COM01	1unr	-0.9	8
AKT1	COM01	1unr	-0.8	9
AKT1	COM01	3qkl	-5	1
AKT1	COM01	3qkl	-5	2
AKT1	COM01	3qkl	-4.8	3
AKT1	COM01	3qkl	-4.8	4
AKT1	COM01	3qkl	-4.7	5
AKT1	COM01	3qkl	-4.6	6
AKT1	COM01	3qkl	-4.6	7
AKT1	COM01	3qkl	-4.6	8
AKT1	COM01	3qkl	-4.6	9
AKT1	COM01	4gv1	-5.5	1
AKT1	COM01	4gv1	-5.5	2
AKT1	COM01	4gv1	-5.4	3
AKT1	COM01	4gv1	-5.3	4
AKT1	COM01	4gv1	-5.3	5
AKT1	COM01	4gv1	-5.3	6
AKT1	COM01	4gv1	-5.1	7
AKT1	COM01	4gv1	-5.1	8
AKT1	COM01	4gv1	-5.1	9
AKT1	COM14	1unr	-3.7	1
AKT1	COM14	1unr	-3.6	2
AKT1	COM14	1unr	-3.6	3
AKT1	COM14	1unr	-3.5	4
AKT1	COM14	1unr	-3.5	5
AKT1	COM14	1unr	-3.4	6
AKT1	COM14	1unr	-3.1	7
AKT1	COM14	1unr	-3	8
AKT1	COM14	1unr	-3	9
AKT1	COM14	3qkl	-6.1	1
AKT1	COM14	3qkl	-6	2
AKT1	COM14	3qkl	-5.8	3
AKT1	COM14	3qkl	-5.7	4
AKT1	COM14	3qkl	-5.7	5
AKT1	COM14	3qkl	-5.6	6
AKT1	COM14	3qkl	-5.5	7
AKT1	COM14	3qkl	-5.5	8
AKT1	COM14	3qkl	-5.4	9
AKT1	COM14	4gv1	-6.4	1
AKT1	COM14	4gv1	-6.2	2
AKT1	COM14	4gv1	-6	3
AKT1	COM14	4gv1	-6	4
AKT1	COM14	4gv1	-5.7	5
AKT1	COM14	4gv1	-5.5	6
AKT1	COM14	4gv1	-5.3	7
AKT1	COM14	4gv1	-5.2	8
AKT1	COM14	4gv1	-5.2	9
AKT1	COM15	1unr	-4.7	1
AKT1	COM15	1unr	-4.6	2
AKT1	COM15	1unr	-4.6	3
AKT1	COM15	1unr	-4.5	4
AKT1	COM15	1unr	-4.5	5
AKT1	COM15	1unr	-4.4	6
AKT1	COM15	1unr	-4.3	7
AKT1	COM15	1unr	-4.3	8
AKT1	COM15	1unr	-4.1	9
AKT1	COM15	3qkl	-7	1
AKT1	COM15	3qkl	-6.6	2
AKT1	COM15	3qkl	-6.6	3
AKT1	COM15	3qkl	-6.6	4
AKT1	COM15	3qkl	-6.5	5
AKT1	COM15	3qkl	-6.4	6
AKT1	COM15	3qkl	-6.3	7
AKT1	COM15	3qkl	-6.3	8
AKT1	COM15	3qkl	-6	9
AKT1	COM15	4gv1	-7	1
AKT1	COM15	4gv1	-6.7	2
AKT1	COM15	4gv1	-6.7	3
AKT1	COM15	4gv1	-6.5	4
AKT1	COM15	4gv1	-6.5	5
AKT1	COM15	4gv1	-6.4	6
AKT1	COM15	4gv1	-6.3	7
AKT1	COM15	4gv1	-6.1	8
AKT1	COM15	4gv1	-6.1	9
AKT1	COM24	1unr	-4.9	1
AKT1	COM24	1unr	-4.9	2
AKT1	COM24	1unr	-4.7	3
AKT1	COM24	1unr	-4.6	4
AKT1	COM24	1unr	-4.6	5
AKT1	COM24	1unr	-4.5	6
AKT1	COM24	1unr	-4.5	7
AKT1	COM24	1unr	-4.4	8
AKT1	COM24	1unr	-4.3	9
AKT1	COM24	3qkl	-6.8	1
AKT1	COM24	3qkl	-6.7	2
AKT1	COM24	3qkl	-6.7	3
AKT1	COM24	3qkl	-6.7	4
AKT1	COM24	3qkl	-6.7	5
AKT1	COM24	3qkl	-6.7	6
AKT1	COM24	3qkl	-6.6	7
AKT1	COM24	3qkl	-6.5	8
AKT1	COM24	3qkl	-6.5	9
AKT1	COM24	4gv1	-7.3	1
AKT1	COM24	4gv1	-7	2
AKT1	COM24	4gv1	-6.9	3
AKT1	COM24	4gv1	-6.7	4
AKT1	COM24	4gv1	-6.6	5
AKT1	COM24	4gv1	-6.6	6
AKT1	COM24	4gv1	-6.5	7
AKT1	COM24	4gv1	-6.4	8
AKT1	COM24	4gv1	-6.3	9
AKT1	COM25	1unr	-4.2	1
AKT1	COM25	1unr	-4.2	2
AKT1	COM25	1unr	-4.2	3
AKT1	COM25	1unr	-4.2	4
AKT1	COM25	1unr	-4	5
AKT1	COM25	1unr	-3.9	6
AKT1	COM25	1unr	-3.9	7
AKT1	COM25	1unr	-3.8	8
AKT1	COM25	1unr	-3.8	9
AKT1	COM25	3qkl	-6.5	1
AKT1	COM25	3qkl	-6.3	2
AKT1	COM25	3qkl	-6.2	3
AKT1	COM25	3qkl	-6.1	4
AKT1	COM25	3qkl	-6	5
AKT1	COM25	3qkl	-5.9	6
AKT1	COM25	3qkl	-5.9	7
AKT1	COM25	3qkl	-5.8	8
AKT1	COM25	3qkl	-5.7	9
AKT1	COM25	4gv1	-6.5	1
AKT1	COM25	4gv1	-6.5	2
AKT1	COM25	4gv1	-6.4	3
AKT1	COM25	4gv1	-6.3	4
AKT1	COM25	4gv1	-6.1	5
AKT1	COM25	4gv1	-6.1	6
AKT1	COM25	4gv1	-6.1	7
AKT1	COM25	4gv1	-6	8
AKT1	COM25	4gv1	-6	9
AKT1	COM41	1unr	-1.9	1
AKT1	COM41	1unr	-1.8	2
AKT1	COM41	1unr	-1.8	3
AKT1	COM41	1unr	-1.6	4
AKT1	COM41	1unr	-1.6	5
AKT1	COM41	1unr	-1.6	6
AKT1	COM41	1unr	-1.3	7
AKT1	COM41	1unr	-1.2	8
AKT1	COM41	1unr	-1.2	9
AKT1	COM41	3qkl	-5.8	1
AKT1	COM41	3qkl	-5.6	2
AKT1	COM41	3qkl	-5.6	3
AKT1	COM41	3qkl	-5.6	4
AKT1	COM41	3qkl	-5.5	5
AKT1	COM41	3qkl	-5.4	6
AKT1	COM41	3qkl	-5.3	7
AKT1	COM41	3qkl	-5.3	8
AKT1	COM41	3qkl	-5.3	9
AKT1	COM41	4gv1	-6.3	1
AKT1	COM41	4gv1	-6.2	2
AKT1	COM41	4gv1	-6.2	3
AKT1	COM41	4gv1	-6	4
AKT1	COM41	4gv1	-5.9	5
AKT1	COM41	4gv1	-5.9	6
AKT1	COM41	4gv1	-5.8	7
AKT1	COM41	4gv1	-5.5	8
AKT1	COM41	4gv1	-5.5	9
AKT1	COM47	1unr	-2.2	1
AKT1	COM47	1unr	-1.9	2
AKT1	COM47	1unr	-1.7	3
AKT1	COM47	1unr	-1.6	4
AKT1	COM47	1unr	-1.5	5
AKT1	COM47	1unr	-1.5	6
AKT1	COM47	1unr	-1.4	7
AKT1	COM47	1unr	-1.4	8
AKT1	COM47	1unr	-1.2	9
AKT1	COM47	3qkl	-7.3	1
AKT1	COM47	3qkl	-7	2
AKT1	COM47	3qkl	-6.5	3
AKT1	COM47	3qkl	-6.2	4
AKT1	COM47	3qkl	-6.2	5
AKT1	COM47	3qkl	-6.2	6
AKT1	COM47	3qkl	-5.9	7
AKT1	COM47	3qkl	-5.9	8
AKT1	COM47	3qkl	-5.8	9
AKT1	COM47	4gv1	-7.5	1
AKT1	COM47	4gv1	-7.2	2
AKT1	COM47	4gv1	-6.8	3
AKT1	COM47	4gv1	-6.6	4
AKT1	COM47	4gv1	-6.5	5
AKT1	COM47	4gv1	-6.5	6
AKT1	COM47	4gv1	-6.4	7
AKT1	COM47	4gv1	-6.3	8
AKT1	COM47	4gv1	-6.2	9
AKT1	COM50	1unr	-5.5	1
AKT1	COM50	1unr	-5.1	2
AKT1	COM50	1unr	-4.9	3
AKT1	COM50	1unr	-4.8	4
AKT1	COM50	1unr	-4.7	5
AKT1	COM50	1unr	-4.5	6
AKT1	COM50	1unr	-4.5	7
AKT1	COM50	1unr	-4.3	8
AKT1	COM50	1unr	-4.3	9
AKT1	COM50	3qkl	-8	1
AKT1	COM50	3qkl	-7.8	2
AKT1	COM50	3qkl	-7.4	3
AKT1	COM50	3qkl	-7.4	4
AKT1	COM50	3qkl	-7.4	5
AKT1	COM50	3qkl	-7.3	6
AKT1	COM50	3qkl	-7.3	7
AKT1	COM50	3qkl	-7.2	8
AKT1	COM50	3qkl	-7.1	9
AKT1	COM50	4gv1	-8	1
AKT1	COM50	4gv1	-7.6	2
AKT1	COM50	4gv1	-7.6	3
AKT1	COM50	4gv1	-7.6	4
AKT1	COM50	4gv1	-7.6	5
AKT1	COM50	4gv1	-7.6	6
AKT1	COM50	4gv1	-7.5	7
AKT1	COM50	4gv1	-7.5	8
AKT1	COM50	4gv1	-7.3	9
AKT1	COM52	1unr	-6	1
AKT1	COM52	1unr	-5.7	2
AKT1	COM52	1unr	-5.6	3
AKT1	COM52	1unr	-5.6	4
AKT1	COM52	1unr	-5.5	5
AKT1	COM52	1unr	-5.3	6
AKT1	COM52	1unr	-5.3	7
AKT1	COM52	1unr	-5.2	8
AKT1	COM52	1unr	-5.1	9
AKT1	COM52	3qkl	-9.1	1
AKT1	COM52	3qkl	-9	2
AKT1	COM52	3qkl	-8.5	3
AKT1	COM52	3qkl	-8.5	4
AKT1	COM52	3qkl	-8.4	5
AKT1	COM52	3qkl	-8.3	6
AKT1	COM52	3qkl	-8.3	7
AKT1	COM52	3qkl	-8.1	8
AKT1	COM52	3qkl	-8	9
AKT1	COM52	4gv1	-8.5	1
AKT1	COM52	4gv1	-8.2	2
AKT1	COM52	4gv1	-8.1	3
AKT1	COM52	4gv1	-7.9	4
AKT1	COM52	4gv1	-7.8	5
AKT1	COM52	4gv1	-7.7	6
AKT1	COM52	4gv1	-7.7	7
AKT1	COM52	4gv1	-7.5	8
AKT1	COM52	4gv1	-7.5	9
AKT1	COM54	1unr	-3.8	1
AKT1	COM54	1unr	-3.7	2
AKT1	COM54	1unr	-3.6	3
AKT1	COM54	1unr	-3.6	4
AKT1	COM54	1unr	-3.6	5
AKT1	COM54	1unr	-3.5	6
AKT1	COM54	1unr	-3.5	7
AKT1	COM54	1unr	-3.5	8
AKT1	COM54	1unr	-3.5	9
AKT1	COM54	3qkl	-6	1
AKT1	COM54	3qkl	-5.9	2
AKT1	COM54	3qkl	-5.9	3
AKT1	COM54	3qkl	-5.8	4
AKT1	COM54	3qkl	-5.7	5
AKT1	COM54	3qkl	-5.7	6
AKT1	COM54	3qkl	-5.7	7
AKT1	COM54	3qkl	-5.7	8
AKT1	COM54	3qkl	-5.7	9
AKT1	COM54	4gv1	-6.7	1
AKT1	COM54	4gv1	-6.5	2
AKT1	COM54	4gv1	-6.4	3
AKT1	COM54	4gv1	-6.4	4
AKT1	COM54	4gv1	-6.3	5
AKT1	COM54	4gv1	-6.2	6
AKT1	COM54	4gv1	-6.2	7
AKT1	COM54	4gv1	-6.2	8
AKT1	COM54	4gv1	-6.2	9
AKT1	COM55	1unr	-3.6	1
AKT1	COM55	1unr	-3.5	2
AKT1	COM55	1unr	-3.5	3
AKT1	COM55	1unr	-3.4	4
AKT1	COM55	1unr	-3.3	5
AKT1	COM55	1unr	-3.2	6
AKT1	COM55	1unr	-3.2	7
AKT1	COM55	1unr	-3.1	8
AKT1	COM55	1unr	-3.1	9
AKT1	COM55	3qkl	-6.3	1
AKT1	COM55	3qkl	-6.3	2
AKT1	COM55	3qkl	-6.3	3
AKT1	COM55	3qkl	-6.2	4
AKT1	COM55	3qkl	-6.2	5
AKT1	COM55	3qkl	-6.2	6
AKT1	COM55	3qkl	-6.1	7
AKT1	COM55	3qkl	-6.1	8
AKT1	COM55	3qkl	-6.1	9
AKT1	COM55	4gv1	-7.6	1
AKT1	COM55	4gv1	-7.3	2
AKT1	COM55	4gv1	-7.1	3
AKT1	COM55	4gv1	-7.1	4
AKT1	COM55	4gv1	-7.1	5
AKT1	COM55	4gv1	-7	6
AKT1	COM55	4gv1	-6.9	7
AKT1	COM55	4gv1	-6.9	8
AKT1	COM55	4gv1	-6.8	9
AKT1	MOL000006	1unr	-4.6	1
AKT1	MOL000006	1unr	-4.2	2
AKT1	MOL000006	1unr	-4.2	3
AKT1	MOL000006	1unr	-4.1	4
AKT1	MOL000006	1unr	-4	5
AKT1	MOL000006	1unr	-3.9	6
AKT1	MOL000006	1unr	-3.9	7
AKT1	MOL000006	1unr	-3.9	8
AKT1	MOL000006	1unr	-3.6	9
AKT1	MOL000006	3qkl	-7.1	1
AKT1	MOL000006	3qkl	-6.9	2
AKT1	MOL000006	3qkl	-6.9	3
AKT1	MOL000006	3qkl	-6.9	4
AKT1	MOL000006	3qkl	-6.7	5
AKT1	MOL000006	3qkl	-6.5	6
AKT1	MOL000006	3qkl	-6.1	7
AKT1	MOL000006	3qkl	-5.9	8
AKT1	MOL000006	3qkl	-5.9	9
AKT1	MOL000006	4gv1	-8	1
AKT1	MOL000006	4gv1	-7.9	2
AKT1	MOL000006	4gv1	-7.9	3
AKT1	MOL000006	4gv1	-7.9	4
AKT1	MOL000006	4gv1	-7.7	5
AKT1	MOL000006	4gv1	-7.6	6
AKT1	MOL000006	4gv1	-7.5	7
AKT1	MOL000006	4gv1	-7.5	8
AKT1	MOL000006	4gv1	-7.4	9
AKT1	MOL000011	1unr	-5.7	1
AKT1	MOL000011	1unr	-5.5	2
AKT1	MOL000011	1unr	-5.3	3
AKT1	MOL000011	1unr	-5.2	4
AKT1	MOL000011	1unr	-5.1	5
AKT1	MOL000011	1unr	-5.1	6
AKT1	MOL000011	1unr	-5	7
AKT1	MOL000011	1unr	-5	8
AKT1	MOL000011	1unr	-4.8	9
AKT1	MOL000011	3qkl	-8.2	1
AKT1	MOL000011	3qkl	-7.9	2
AKT1	MOL000011	3qkl	-7.8	3
AKT1	MOL000011	3qkl	-7.7	4
AKT1	MOL000011	3qkl	-7.6	5
AKT1	MOL000011	3qkl	-7.6	6
AKT1	MOL000011	3qkl	-7.6	7
AKT1	MOL000011	3qkl	-7.6	8
AKT1	MOL000011	3qkl	-7.5	9
AKT1	MOL000011	4gv1	-8.3	1
AKT1	MOL000011	4gv1	-8.1	2
AKT1	MOL000011	4gv1	-7.9	3
AKT1	MOL000011	4gv1	-7.8	4
AKT1	MOL000011	4gv1	-7.7	5
AKT1	MOL000011	4gv1	-7.6	6
AKT1	MOL000011	4gv1	-7.5	7
AKT1	MOL000011	4gv1	-7.4	8
AKT1	MOL000011	4gv1	-7.4	9
AKT1	MOL000057	1unr	-4.1	1
AKT1	MOL000057	1unr	-4.1	2
AKT1	MOL000057	1unr	-4	3
AKT1	MOL000057	1unr	-4	4
AKT1	MOL000057	1unr	-4	5
AKT1	MOL000057	1unr	-3.8	6
AKT1	MOL000057	1unr	-3.8	7
AKT1	MOL000057	1unr	-3.8	8
AKT1	MOL000057	1unr	-3.7	9
AKT1	MOL000057	3qkl	-6	1
AKT1	MOL000057	3qkl	-6	2
AKT1	MOL000057	3qkl	-6	3
AKT1	MOL000057	3qkl	-5.7	4
AKT1	MOL000057	3qkl	-5.7	5
AKT1	MOL000057	3qkl	-5.6	6
AKT1	MOL000057	3qkl	-5.6	7
AKT1	MOL000057	3qkl	-5.5	8
AKT1	MOL000057	3qkl	-5.4	9
AKT1	MOL000057	4gv1	-6.3	1
AKT1	MOL000057	4gv1	-6.3	2
AKT1	MOL000057	4gv1	-6.2	3
AKT1	MOL000057	4gv1	-6.1	4
AKT1	MOL000057	4gv1	-6.1	5
AKT1	MOL000057	4gv1	-6	6
AKT1	MOL000057	4gv1	-5.8	7
AKT1	MOL000057	4gv1	-5.8	8
AKT1	MOL000057	4gv1	-5.6	9
AKT1	MOL000098	1unr	-6	1
AKT1	MOL000098	1unr	-5.3	2
AKT1	MOL000098	1unr	-4.9	3
AKT1	MOL000098	1unr	-4.8	4
AKT1	MOL000098	1unr	-4.7	5
AKT1	MOL000098	1unr	-4.7	6
AKT1	MOL000098	1unr	-4.7	7
AKT1	MOL000098	1unr	-4.6	8
AKT1	MOL000098	1unr	-4.6	9
AKT1	MOL000098	3qkl	-8.2	1
AKT1	MOL000098	3qkl	-8	2
AKT1	MOL000098	3qkl	-7.9	3
AKT1	MOL000098	3qkl	-7.9	4
AKT1	MOL000098	3qkl	-7.8	5
AKT1	MOL000098	3qkl	-7.6	6
AKT1	MOL000098	3qkl	-7.5	7
AKT1	MOL000098	3qkl	-7.4	8
AKT1	MOL000098	3qkl	-7.3	9
AKT1	MOL000098	4gv1	-7.9	1
AKT1	MOL000098	4gv1	-7.4	2
AKT1	MOL000098	4gv1	-7.3	3
AKT1	MOL000098	4gv1	-7.2	4
AKT1	MOL000098	4gv1	-7	5
AKT1	MOL000098	4gv1	-6.9	6
AKT1	MOL000098	4gv1	-6.7	7
AKT1	MOL000098	4gv1	-6.7	8
AKT1	MOL000098	4gv1	-6.6	9
AKT1	MOL000105	1unr	-1.8	1
AKT1	MOL000105	1unr	-1.6	2
AKT1	MOL000105	1unr	-1.4	3
AKT1	MOL000105	1unr	-1.3	4
AKT1	MOL000105	1unr	-1.3	5
AKT1	MOL000105	1unr	-0.9	6
AKT1	MOL000105	1unr	-0.9	7
AKT1	MOL000105	1unr	-0.9	8
AKT1	MOL000105	1unr	-0.8	9
AKT1	MOL000105	3qkl	-5	1
AKT1	MOL000105	3qkl	-5	2
AKT1	MOL000105	3qkl	-4.8	3
AKT1	MOL000105	3qkl	-4.8	4
AKT1	MOL000105	3qkl	-4.7	5
AKT1	MOL000105	3qkl	-4.6	6
AKT1	MOL000105	3qkl	-4.6	7
AKT1	MOL000105	3qkl	-4.6	8
AKT1	MOL000105	3qkl	-4.6	9
AKT1	MOL000105	4gv1	-5.5	1
AKT1	MOL000105	4gv1	-5.5	2
AKT1	MOL000105	4gv1	-5.4	3
AKT1	MOL000105	4gv1	-5.3	4
AKT1	MOL000105	4gv1	-5.3	5
AKT1	MOL000105	4gv1	-5.3	6
AKT1	MOL000105	4gv1	-5.1	7
AKT1	MOL000105	4gv1	-5.1	8
AKT1	MOL000105	4gv1	-5.1	9
AKT1	MOL000114	1unr	-3.4	1
AKT1	MOL000114	1unr	-3.4	2
AKT1	MOL000114	1unr	-3.2	3
AKT1	MOL000114	1unr	-3.2	4
AKT1	MOL000114	1unr	-3.1	5
AKT1	MOL000114	1unr	-3	6
AKT1	MOL000114	1unr	-3	7
AKT1	MOL000114	1unr	-2.9	8
AKT1	MOL000114	1unr	-2.7	9
AKT1	MOL000114	3qkl	-5.6	1
AKT1	MOL000114	3qkl	-5.5	2
AKT1	MOL000114	3qkl	-5.5	3
AKT1	MOL000114	3qkl	-5.3	4
AKT1	MOL000114	3qkl	-5.3	5
AKT1	MOL000114	3qkl	-5.3	6
AKT1	MOL000114	3qkl	-5.3	7
AKT1	MOL000114	3qkl	-5.1	8
AKT1	MOL000114	3qkl	-5.1	9
AKT1	MOL000114	4gv1	-6.1	1
AKT1	MOL000114	4gv1	-5.8	2
AKT1	MOL000114	4gv1	-5.8	3
AKT1	MOL000114	4gv1	-5.7	4
AKT1	MOL000114	4gv1	-5.6	5
AKT1	MOL000114	4gv1	-5.5	6
AKT1	MOL000114	4gv1	-5.4	7
AKT1	MOL000114	4gv1	-5.4	8
AKT1	MOL000114	4gv1	-5.3	9
AKT1	MOL000131	1unr	-4.2	1
AKT1	MOL000131	1unr	-4.2	2
AKT1	MOL000131	1unr	-4.2	3
AKT1	MOL000131	1unr	-4.2	4
AKT1	MOL000131	1unr	-4.2	5
AKT1	MOL000131	1unr	-4.2	6
AKT1	MOL000131	1unr	-4.1	7
AKT1	MOL000131	1unr	-4	8
AKT1	MOL000131	1unr	-4	9
AKT1	MOL000131	3qkl	-5.9	1
AKT1	MOL000131	3qkl	-5.8	2
AKT1	MOL000131	3qkl	-5.7	3
AKT1	MOL000131	3qkl	-5.7	4
AKT1	MOL000131	3qkl	-5.7	5
AKT1	MOL000131	3qkl	-5.6	6
AKT1	MOL000131	3qkl	-5.5	7
AKT1	MOL000131	3qkl	-5.5	8
AKT1	MOL000131	3qkl	-5.5	9
AKT1	MOL000131	4gv1	-6.2	1
AKT1	MOL000131	4gv1	-6.1	2
AKT1	MOL000131	4gv1	-6.1	3
AKT1	MOL000131	4gv1	-6	4
AKT1	MOL000131	4gv1	-6	5
AKT1	MOL000131	4gv1	-6	6
AKT1	MOL000131	4gv1	-6	7
AKT1	MOL000131	4gv1	-6	8
AKT1	MOL000131	4gv1	-5.9	9
AKT1	MOL000173	1unr	-2.1	1
AKT1	MOL000173	1unr	-1.8	2
AKT1	MOL000173	1unr	-1.7	3
AKT1	MOL000173	1unr	-1.7	4
AKT1	MOL000173	1unr	-1.7	5
AKT1	MOL000173	1unr	-1.7	6
AKT1	MOL000173	1unr	-1.6	7
AKT1	MOL000173	1unr	-1.6	8
AKT1	MOL000173	1unr	-1.4	9
AKT1	MOL000173	3qkl	-0.7	1
AKT1	MOL000173	3qkl	-0.4	2
AKT1	MOL000173	3qkl	0.5	3
AKT1	MOL000173	3qkl	3	4
AKT1	MOL000173	3qkl	3.1	5
AKT1	MOL000173	4gv1	-7.7	1
AKT1	MOL000173	4gv1	-7.6	2
AKT1	MOL000173	4gv1	-7.5	3
AKT1	MOL000173	4gv1	-7.5	4
AKT1	MOL000173	4gv1	-7.5	5
AKT1	MOL000173	4gv1	-7.4	6
AKT1	MOL000173	4gv1	-7.3	7
AKT1	MOL000173	4gv1	-7.3	8
AKT1	MOL000173	4gv1	-7.2	9
AKT1	MOL000223	1unr	-3.3	1
AKT1	MOL000223	1unr	-3.2	2
AKT1	MOL000223	1unr	-2.8	3
AKT1	MOL000223	1unr	-2.5	4
AKT1	MOL000223	1unr	-2.2	5
AKT1	MOL000223	1unr	-2	6
AKT1	MOL000223	1unr	-2	7
AKT1	MOL000223	1unr	-1.9	8
AKT1	MOL000223	1unr	-1.9	9
AKT1	MOL000223	3qkl	-6.3	1
AKT1	MOL000223	3qkl	-5.9	2
AKT1	MOL000223	3qkl	-5.6	3
AKT1	MOL000223	3qkl	-5.4	4
AKT1	MOL000223	3qkl	-5.3	5
AKT1	MOL000223	3qkl	-5.3	6
AKT1	MOL000223	3qkl	-5.3	7
AKT1	MOL000223	3qkl	-5.2	8
AKT1	MOL000223	3qkl	-5.2	9
AKT1	MOL000223	4gv1	-6.4	1
AKT1	MOL000223	4gv1	-6.3	2
AKT1	MOL000223	4gv1	-6	3
AKT1	MOL000223	4gv1	-6	4
AKT1	MOL000223	4gv1	-5.8	5
AKT1	MOL000223	4gv1	-5.8	6
AKT1	MOL000223	4gv1	-5.7	7
AKT1	MOL000223	4gv1	-5.6	8
AKT1	MOL000223	4gv1	-5.6	9
AKT1	MOL000239	1unr	-5.3	1
AKT1	MOL000239	1unr	-4.8	2
AKT1	MOL000239	1unr	-4.6	3
AKT1	MOL000239	1unr	-4.5	4
AKT1	MOL000239	1unr	-4.4	5
AKT1	MOL000239	1unr	-4.3	6
AKT1	MOL000239	1unr	-4.2	7
AKT1	MOL000239	1unr	-4.1	8
AKT1	MOL000239	1unr	-4	9
AKT1	MOL000239	3qkl	-7.7	1
AKT1	MOL000239	3qkl	-7.3	2
AKT1	MOL000239	3qkl	-7.1	3
AKT1	MOL000239	3qkl	-7	4
AKT1	MOL000239	3qkl	-6.9	5
AKT1	MOL000239	3qkl	-6.8	6
AKT1	MOL000239	3qkl	-6.7	7
AKT1	MOL000239	3qkl	-6.7	8
AKT1	MOL000239	3qkl	-6.7	9
AKT1	MOL000239	4gv1	-7.5	1
AKT1	MOL000239	4gv1	-7.2	2
AKT1	MOL000239	4gv1	-7.2	3
AKT1	MOL000239	4gv1	-7.1	4
AKT1	MOL000239	4gv1	-7.1	5
AKT1	MOL000239	4gv1	-7	6
AKT1	MOL000239	4gv1	-7	7
AKT1	MOL000239	4gv1	-6.9	8
AKT1	MOL000239	4gv1	-6.7	9
AKT1	MOL000354	1unr	-5.3	1
AKT1	MOL000354	1unr	-5	2
AKT1	MOL000354	1unr	-4.9	3
AKT1	MOL000354	1unr	-4.9	4
AKT1	MOL000354	1unr	-4.8	5
AKT1	MOL000354	1unr	-4.8	6
AKT1	MOL000354	1unr	-4.7	7
AKT1	MOL000354	1unr	-4.7	8
AKT1	MOL000354	1unr	-4.6	9
AKT1	MOL000354	3qkl	-7.7	1
AKT1	MOL000354	3qkl	-7.4	2
AKT1	MOL000354	3qkl	-7.1	3
AKT1	MOL000354	3qkl	-7	4
AKT1	MOL000354	3qkl	-6.9	5
AKT1	MOL000354	3qkl	-6.9	6
AKT1	MOL000354	3qkl	-6.8	7
AKT1	MOL000354	3qkl	-6.8	8
AKT1	MOL000354	3qkl	-6.8	9
AKT1	MOL000354	4gv1	-8	1
AKT1	MOL000354	4gv1	-8	2
AKT1	MOL000354	4gv1	-7.8	3
AKT1	MOL000354	4gv1	-7.7	4
AKT1	MOL000354	4gv1	-7.6	5
AKT1	MOL000354	4gv1	-7.5	6
AKT1	MOL000354	4gv1	-7.4	7
AKT1	MOL000354	4gv1	-7.4	8
AKT1	MOL000354	4gv1	-7.4	9
AKT1	MOL000392	1unr	-5.7	1
AKT1	MOL000392	1unr	-5.4	2
AKT1	MOL000392	1unr	-5.4	3
AKT1	MOL000392	1unr	-5.3	4
AKT1	MOL000392	1unr	-5.2	5
AKT1	MOL000392	1unr	-5	6
AKT1	MOL000392	1unr	-4.9	7
AKT1	MOL000392	1unr	-4.8	8
AKT1	MOL000392	1unr	-4.7	9
AKT1	MOL000392	3qkl	-6.6	1
AKT1	MOL000392	3qkl	-6.3	2
AKT1	MOL000392	3qkl	-6.3	3
AKT1	MOL000392	3qkl	-6.3	4
AKT1	MOL000392	3qkl	-6.2	5
AKT1	MOL000392	3qkl	-6.2	6
AKT1	MOL000392	3qkl	-6.1	7
AKT1	MOL000392	3qkl	-6.1	8
AKT1	MOL000392	3qkl	-6	9
AKT1	MOL000392	4gv1	-7.8	1
AKT1	MOL000392	4gv1	-7.6	2
AKT1	MOL000392	4gv1	-7.5	3
AKT1	MOL000392	4gv1	-7.2	4
AKT1	MOL000392	4gv1	-7.1	5
AKT1	MOL000392	4gv1	-7	6
AKT1	MOL000392	4gv1	-7	7
AKT1	MOL000392	4gv1	-6.9	8
AKT1	MOL000392	4gv1	-6.9	9
AKT1	MOL000422	1unr	-5.6	1
AKT1	MOL000422	1unr	-5.1	2
AKT1	MOL000422	1unr	-4.8	3
AKT1	MOL000422	1unr	-4.7	4
AKT1	MOL000422	1unr	-4.7	5
AKT1	MOL000422	1unr	-4.7	6
AKT1	MOL000422	1unr	-4.7	7
AKT1	MOL000422	1unr	-4.6	8
AKT1	MOL000422	1unr	-4.4	9
AKT1	MOL000422	3qkl	-8.4	1
AKT1	MOL000422	3qkl	-7.7	2
AKT1	MOL000422	3qkl	-7.6	3
AKT1	MOL000422	3qkl	-7.5	4
AKT1	MOL000422	3qkl	-7.5	5
AKT1	MOL000422	3qkl	-7.4	6
AKT1	MOL000422	3qkl	-7.3	7
AKT1	MOL000422	3qkl	-7.3	8
AKT1	MOL000422	3qkl	-7.1	9
AKT1	MOL000422	4gv1	-7.8	1
AKT1	MOL000422	4gv1	-7.2	2
AKT1	MOL000422	4gv1	-7.1	3
AKT1	MOL000422	4gv1	-7.1	4
AKT1	MOL000422	4gv1	-6.9	5
AKT1	MOL000422	4gv1	-6.6	6
AKT1	MOL000422	4gv1	-6.6	7
AKT1	MOL000422	4gv1	-6.5	8
AKT1	MOL000422	4gv1	-6.4	9
AKT1	MOL000497	1unr	-5.5	1
AKT1	MOL000497	1unr	-5.5	2
AKT1	MOL000497	1unr	-5.2	3
AKT1	MOL000497	1unr	-5.2	4
AKT1	MOL000497	1unr	-5.1	5
AKT1	MOL000497	1unr	-5	6
AKT1	MOL000497	1unr	-5	7
AKT1	MOL000497	1unr	-4.8	8
AKT1	MOL000497	1unr	-4.8	9
AKT1	MOL000497	3qkl	-7.9	1
AKT1	MOL000497	3qkl	-7.7	2
AKT1	MOL000497	3qkl	-7.7	3
AKT1	MOL000497	3qkl	-7.3	4
AKT1	MOL000497	3qkl	-7.3	5
AKT1	MOL000497	3qkl	-7.2	6
AKT1	MOL000497	3qkl	-7.1	7
AKT1	MOL000497	3qkl	-7.1	8
AKT1	MOL000497	3qkl	-7	9
AKT1	MOL000497	4gv1	-8.5	1
AKT1	MOL000497	4gv1	-7.9	2
AKT1	MOL000497	4gv1	-7.5	3
AKT1	MOL000497	4gv1	-7.3	4
AKT1	MOL000497	4gv1	-7.3	5
AKT1	MOL000497	4gv1	-7.2	6
AKT1	MOL000497	4gv1	-7.2	7
AKT1	MOL000497	4gv1	-7	8
AKT1	MOL000497	4gv1	-7	9
AKT1	MOL000525	1unr	-5	1
AKT1	MOL000525	1unr	-4	2
AKT1	MOL000525	1unr	-3.8	3
AKT1	MOL000525	1unr	-3.6	4
AKT1	MOL000525	1unr	-3.6	5
AKT1	MOL000525	1unr	-3.5	6
AKT1	MOL000525	1unr	-3.2	7
AKT1	MOL000525	1unr	-3.2	8
AKT1	MOL000525	1unr	-3	9
AKT1	MOL000525	3qkl	-6.6	1
AKT1	MOL000525	3qkl	-6.4	2
AKT1	MOL000525	3qkl	-6.4	3
AKT1	MOL000525	3qkl	-6.4	4
AKT1	MOL000525	3qkl	-6.3	5
AKT1	MOL000525	3qkl	-6.2	6
AKT1	MOL000525	3qkl	-6	7
AKT1	MOL000525	3qkl	-6	8
AKT1	MOL000525	3qkl	-5.9	9
AKT1	MOL000525	4gv1	-8.1	1
AKT1	MOL000525	4gv1	-7.9	2
AKT1	MOL000525	4gv1	-7.8	3
AKT1	MOL000525	4gv1	-7.7	4
AKT1	MOL000525	4gv1	-7.7	5
AKT1	MOL000525	4gv1	-7.6	6
AKT1	MOL000525	4gv1	-7.5	7
AKT1	MOL000525	4gv1	-7.4	8
AKT1	MOL000525	4gv1	-7.2	9
AKT1	MOL000635	1unr	-3	1
AKT1	MOL000635	1unr	-2.7	2
AKT1	MOL000635	1unr	-2.6	3
AKT1	MOL000635	1unr	-2.6	4
AKT1	MOL000635	1unr	-2.6	5
AKT1	MOL000635	1unr	-2.5	6
AKT1	MOL000635	1unr	-2.5	7
AKT1	MOL000635	1unr	-2.5	8
AKT1	MOL000635	1unr	-2.4	9
AKT1	MOL000635	3qkl	-5.3	1
AKT1	MOL000635	3qkl	-5.1	2
AKT1	MOL000635	3qkl	-5	3
AKT1	MOL000635	3qkl	-5	4
AKT1	MOL000635	3qkl	-4.9	5
AKT1	MOL000635	3qkl	-4.7	6
AKT1	MOL000635	3qkl	-4.6	7
AKT1	MOL000635	3qkl	-4.6	8
AKT1	MOL000635	3qkl	-4.5	9
AKT1	MOL000635	4gv1	-6	1
AKT1	MOL000635	4gv1	-5.5	2
AKT1	MOL000635	4gv1	-5.4	3
AKT1	MOL000635	4gv1	-5.2	4
AKT1	MOL000635	4gv1	-5.1	5
AKT1	MOL000635	4gv1	-5.1	6
AKT1	MOL000635	4gv1	-5.1	7
AKT1	MOL000635	4gv1	-5.1	8
AKT1	MOL000635	4gv1	-5.1	9
AKT1	MOL000675	1unr	-3.5	1
AKT1	MOL000675	1unr	-3.4	2
AKT1	MOL000675	1unr	-3.4	3
AKT1	MOL000675	1unr	-3.3	4
AKT1	MOL000675	1unr	-3.2	5
AKT1	MOL000675	1unr	-3.2	6
AKT1	MOL000675	1unr	-3.1	7
AKT1	MOL000675	1unr	-3	8
AKT1	MOL000675	1unr	-3	9
AKT1	MOL000675	3qkl	-4.8	1
AKT1	MOL000675	3qkl	-4.7	2
AKT1	MOL000675	3qkl	-4.7	3
AKT1	MOL000675	3qkl	-4.6	4
AKT1	MOL000675	3qkl	-4.5	5
AKT1	MOL000675	3qkl	-4.5	6
AKT1	MOL000675	3qkl	-4.5	7
AKT1	MOL000675	3qkl	-4.4	8
AKT1	MOL000675	3qkl	-4.3	9
AKT1	MOL000675	4gv1	-5.7	1
AKT1	MOL000675	4gv1	-5.7	2
AKT1	MOL000675	4gv1	-5.6	3
AKT1	MOL000675	4gv1	-5.6	4
AKT1	MOL000675	4gv1	-5.6	5
AKT1	MOL000675	4gv1	-5.5	6
AKT1	MOL000675	4gv1	-5.5	7
AKT1	MOL000675	4gv1	-5.5	8
AKT1	MOL000675	4gv1	-5.4	9
AKT1	MOL000771	1unr	-2.6	1
AKT1	MOL000771	1unr	-2.3	2
AKT1	MOL000771	1unr	-2.3	3
AKT1	MOL000771	1unr	-2.3	4
AKT1	MOL000771	1unr	-1.8	5
AKT1	MOL000771	1unr	-1.6	6
AKT1	MOL000771	1unr	-1.6	7
AKT1	MOL000771	1unr	-1.5	8
AKT1	MOL000771	1unr	-1.2	9
AKT1	MOL000771	3qkl	-5.9	1
AKT1	MOL000771	3qkl	-5.9	2
AKT1	MOL000771	3qkl	-5.4	3
AKT1	MOL000771	3qkl	-5.3	4
AKT1	MOL000771	3qkl	-5.3	5
AKT1	MOL000771	3qkl	-5.2	6
AKT1	MOL000771	3qkl	-5.1	7
AKT1	MOL000771	3qkl	-5.1	8
AKT1	MOL000771	3qkl	-5	9
AKT1	MOL000771	4gv1	-6	1
AKT1	MOL000771	4gv1	-6	2
AKT1	MOL000771	4gv1	-5.7	3
AKT1	MOL000771	4gv1	-5.7	4
AKT1	MOL000771	4gv1	-5.7	5
AKT1	MOL000771	4gv1	-5.6	6
AKT1	MOL000771	4gv1	-5.5	7
AKT1	MOL000771	4gv1	-5.5	8
AKT1	MOL000771	4gv1	-5.4	9
AKT1	MOL000874	1unr	-3.2	1
AKT1	MOL000874	1unr	-3.1	2
AKT1	MOL000874	1unr	-3.1	3
AKT1	MOL000874	1unr	-3.1	4
AKT1	MOL000874	1unr	-3.1	5
AKT1	MOL000874	1unr	-3	6
AKT1	MOL000874	1unr	-3	7
AKT1	MOL000874	1unr	-3	8
AKT1	MOL000874	1unr	-3	9
AKT1	MOL000874	3qkl	-5.4	1
AKT1	MOL000874	3qkl	-5.3	2
AKT1	MOL000874	3qkl	-5.2	3
AKT1	MOL000874	3qkl	-5	4
AKT1	MOL000874	3qkl	-5	5
AKT1	MOL000874	3qkl	-4.9	6
AKT1	MOL000874	3qkl	-4.8	7
AKT1	MOL000874	3qkl	-4.8	8
AKT1	MOL000874	3qkl	-4.8	9
AKT1	MOL000874	4gv1	-6.1	1
AKT1	MOL000874	4gv1	-5.6	2
AKT1	MOL000874	4gv1	-5.6	3
AKT1	MOL000874	4gv1	-5.5	4
AKT1	MOL000874	4gv1	-5.3	5
AKT1	MOL000874	4gv1	-5.2	6
AKT1	MOL000874	4gv1	-5.1	7
AKT1	MOL000874	4gv1	-5.1	8
AKT1	MOL000874	4gv1	-5.1	9
AKT1	MOL000953	1unr	-5.9	1
AKT1	MOL000953	1unr	-5.6	2
AKT1	MOL000953	1unr	-5.5	3
AKT1	MOL000953	1unr	-5.3	4
AKT1	MOL000953	1unr	-5.3	5
AKT1	MOL000953	1unr	-5.1	6
AKT1	MOL000953	1unr	-4.8	7
AKT1	MOL000953	1unr	-4.8	8
AKT1	MOL000953	1unr	-4.7	9
AKT1	MOL000953	3qkl	-8.3	1
AKT1	MOL000953	3qkl	-7.7	2
AKT1	MOL000953	3qkl	-7.5	3
AKT1	MOL000953	3qkl	-6.9	4
AKT1	MOL000953	3qkl	-6.8	5
AKT1	MOL000953	3qkl	-6.3	6
AKT1	MOL000953	3qkl	-6.3	7
AKT1	MOL000953	3qkl	-6.1	8
AKT1	MOL000953	3qkl	-5.6	9
AKT1	MOL000953	4gv1	-7.6	1
AKT1	MOL000953	4gv1	-7.1	2
AKT1	MOL000953	4gv1	-7	3
AKT1	MOL000953	4gv1	-6.9	4
AKT1	MOL000953	4gv1	-6.8	5
AKT1	MOL000953	4gv1	-6.8	6
AKT1	MOL000953	4gv1	-6.6	7
AKT1	MOL000953	4gv1	-6.6	8
AKT1	MOL000953	4gv1	-6.4	9
AKT1	MOL001490	1unr	-3.7	1
AKT1	MOL001490	1unr	-3.7	2
AKT1	MOL001490	1unr	-3.7	3
AKT1	MOL001490	1unr	-3.6	4
AKT1	MOL001490	1unr	-3.6	5
AKT1	MOL001490	1unr	-3.6	6
AKT1	MOL001490	1unr	-3.5	7
AKT1	MOL001490	1unr	-3.5	8
AKT1	MOL001490	1unr	-3.5	9
AKT1	MOL001490	3qkl	-6.6	1
AKT1	MOL001490	3qkl	-6.6	2
AKT1	MOL001490	3qkl	-6.6	3
AKT1	MOL001490	3qkl	-6.4	4
AKT1	MOL001490	3qkl	-6.2	5
AKT1	MOL001490	3qkl	-6.1	6
AKT1	MOL001490	3qkl	-6.1	7
AKT1	MOL001490	3qkl	-6.1	8
AKT1	MOL001490	3qkl	-6	9
AKT1	MOL001490	4gv1	-6.4	1
AKT1	MOL001490	4gv1	-6.4	2
AKT1	MOL001490	4gv1	-6.3	3
AKT1	MOL001490	4gv1	-6.3	4
AKT1	MOL001490	4gv1	-6.3	5
AKT1	MOL001490	4gv1	-6.3	6
AKT1	MOL001490	4gv1	-6.2	7
AKT1	MOL001490	4gv1	-6.1	8
AKT1	MOL001490	4gv1	-6	9
AKT1	MOL001494	1unr	-3.4	1
AKT1	MOL001494	1unr	-3.3	2
AKT1	MOL001494	1unr	-3.3	3
AKT1	MOL001494	1unr	-3.3	4
AKT1	MOL001494	1unr	-3.2	5
AKT1	MOL001494	1unr	-3.2	6
AKT1	MOL001494	1unr	-3.2	7
AKT1	MOL001494	1unr	-3.2	8
AKT1	MOL001494	1unr	-3.1	9
AKT1	MOL001494	3qkl	-5.9	1
AKT1	MOL001494	3qkl	-5.8	2
AKT1	MOL001494	3qkl	-5.8	3
AKT1	MOL001494	3qkl	-5.7	4
AKT1	MOL001494	3qkl	-5.7	5
AKT1	MOL001494	3qkl	-5.7	6
AKT1	MOL001494	3qkl	-5.6	7
AKT1	MOL001494	3qkl	-5.6	8
AKT1	MOL001494	3qkl	-5.6	9
AKT1	MOL001494	4gv1	-5.9	1
AKT1	MOL001494	4gv1	-5.9	2
AKT1	MOL001494	4gv1	-5.7	3
AKT1	MOL001494	4gv1	-5.7	4
AKT1	MOL001494	4gv1	-5.6	5
AKT1	MOL001494	4gv1	-5.6	6
AKT1	MOL001494	4gv1	-5.6	7
AKT1	MOL001494	4gv1	-5.6	8
AKT1	MOL001494	4gv1	-5.5	9
AKT1	MOL001689	1unr	-5.6	1
AKT1	MOL001689	1unr	-5.5	2
AKT1	MOL001689	1unr	-5.4	3
AKT1	MOL001689	1unr	-5.1	4
AKT1	MOL001689	1unr	-5.1	5
AKT1	MOL001689	1unr	-4.9	6
AKT1	MOL001689	1unr	-4.8	7
AKT1	MOL001689	1unr	-4.7	8
AKT1	MOL001689	1unr	-4.6	9
AKT1	MOL001689	3qkl	-7.9	1
AKT1	MOL001689	3qkl	-7.7	2
AKT1	MOL001689	3qkl	-7.5	3
AKT1	MOL001689	3qkl	-7.1	4
AKT1	MOL001689	3qkl	-7.1	5
AKT1	MOL001689	3qkl	-7.1	6
AKT1	MOL001689	3qkl	-7	7
AKT1	MOL001689	3qkl	-7	8
AKT1	MOL001689	3qkl	-7	9
AKT1	MOL001689	4gv1	-7.9	1
AKT1	MOL001689	4gv1	-7.7	2
AKT1	MOL001689	4gv1	-7.6	3
AKT1	MOL001689	4gv1	-7.6	4
AKT1	MOL001689	4gv1	-7.3	5
AKT1	MOL001689	4gv1	-7.3	6
AKT1	MOL001689	4gv1	-7.2	7
AKT1	MOL001689	4gv1	-7.1	8
AKT1	MOL001689	4gv1	-6.9	9
AKT1	MOL001755	1unr	-5.9	1
AKT1	MOL001755	1unr	-5.8	2
AKT1	MOL001755	1unr	-5.5	3
AKT1	MOL001755	1unr	-5.4	4
AKT1	MOL001755	1unr	-5	5
AKT1	MOL001755	1unr	-4.8	6
AKT1	MOL001755	1unr	-4.6	7
AKT1	MOL001755	1unr	-4.6	8
AKT1	MOL001755	1unr	-4.5	9
AKT1	MOL001755	3qkl	-8.3	1
AKT1	MOL001755	3qkl	-7.7	2
AKT1	MOL001755	3qkl	-7.4	3
AKT1	MOL001755	3qkl	-7.1	4
AKT1	MOL001755	3qkl	-7	5
AKT1	MOL001755	3qkl	-6.9	6
AKT1	MOL001755	3qkl	-6.3	7
AKT1	MOL001755	3qkl	-6	8
AKT1	MOL001755	3qkl	-5.7	9
AKT1	MOL001755	4gv1	-8	1
AKT1	MOL001755	4gv1	-7.9	2
AKT1	MOL001755	4gv1	-7.9	3
AKT1	MOL001755	4gv1	-7.8	4
AKT1	MOL001755	4gv1	-7.7	5
AKT1	MOL001755	4gv1	-7.7	6
AKT1	MOL001755	4gv1	-7.7	7
AKT1	MOL001755	4gv1	-7.7	8
AKT1	MOL001755	4gv1	-7.4	9
AKT1	MOL001789	1unr	-4.4	1
AKT1	MOL001789	1unr	-4.3	2
AKT1	MOL001789	1unr	-3.9	3
AKT1	MOL001789	1unr	-3.9	4
AKT1	MOL001789	1unr	-3.8	5
AKT1	MOL001789	1unr	-3.7	6
AKT1	MOL001789	1unr	-3.7	7
AKT1	MOL001789	1unr	-3.6	8
AKT1	MOL001789	1unr	-3.6	9
AKT1	MOL001789	3qkl	-6.3	1
AKT1	MOL001789	3qkl	-6.1	2
AKT1	MOL001789	3qkl	-6.1	3
AKT1	MOL001789	3qkl	-6	4
AKT1	MOL001789	3qkl	-5.9	5
AKT1	MOL001789	3qkl	-5.8	6
AKT1	MOL001789	3qkl	-5.8	7
AKT1	MOL001789	3qkl	-5.7	8
AKT1	MOL001789	3qkl	-5.5	9
AKT1	MOL001789	4gv1	-7.5	1
AKT1	MOL001789	4gv1	-7.3	2
AKT1	MOL001789	4gv1	-7.3	3
AKT1	MOL001789	4gv1	-7.1	4
AKT1	MOL001789	4gv1	-7.1	5
AKT1	MOL001789	4gv1	-7	6
AKT1	MOL001789	4gv1	-6.9	7
AKT1	MOL001789	4gv1	-6.9	8
AKT1	MOL001789	4gv1	-6.6	9
AKT1	MOL002295	1unr	-2	1
AKT1	MOL002295	1unr	-1.7	2
AKT1	MOL002295	1unr	-1.6	3
AKT1	MOL002295	1unr	-1.6	4
AKT1	MOL002295	1unr	-1.6	5
AKT1	MOL002295	1unr	-1.2	6
AKT1	MOL002295	1unr	-1	7
AKT1	MOL002295	1unr	-0.9	8
AKT1	MOL002295	1unr	-0.9	9
AKT1	MOL002295	3qkl	-5.6	1
AKT1	MOL002295	3qkl	-5.4	2
AKT1	MOL002295	3qkl	-5.4	3
AKT1	MOL002295	3qkl	-5.4	4
AKT1	MOL002295	3qkl	-5.4	5
AKT1	MOL002295	3qkl	-5.2	6
AKT1	MOL002295	3qkl	-5.2	7
AKT1	MOL002295	3qkl	-5.2	8
AKT1	MOL002295	3qkl	-5.2	9
AKT1	MOL002295	4gv1	-6.1	1
AKT1	MOL002295	4gv1	-5.7	2
AKT1	MOL002295	4gv1	-5.5	3
AKT1	MOL002295	4gv1	-5.4	4
AKT1	MOL002295	4gv1	-5.4	5
AKT1	MOL002295	4gv1	-5.3	6
AKT1	MOL002295	4gv1	-5.1	7
AKT1	MOL002295	4gv1	-5	8
AKT1	MOL002295	4gv1	-5	9
AKT1	MOL002467	1unr	-4	1
AKT1	MOL002467	1unr	-3.9	2
AKT1	MOL002467	1unr	-3.9	3
AKT1	MOL002467	1unr	-3.8	4
AKT1	MOL002467	1unr	-3.7	5
AKT1	MOL002467	1unr	-3.7	6
AKT1	MOL002467	1unr	-3.6	7
AKT1	MOL002467	1unr	-3.6	8
AKT1	MOL002467	1unr	-3.6	9
AKT1	MOL002467	3qkl	-6.3	1
AKT1	MOL002467	3qkl	-6.3	2
AKT1	MOL002467	3qkl	-6.2	3
AKT1	MOL002467	3qkl	-6.1	4
AKT1	MOL002467	3qkl	-6.1	5
AKT1	MOL002467	3qkl	-6	6
AKT1	MOL002467	3qkl	-6	7
AKT1	MOL002467	3qkl	-6	8
AKT1	MOL002467	3qkl	-6	9
AKT1	MOL002467	4gv1	-7.6	1
AKT1	MOL002467	4gv1	-7	2
AKT1	MOL002467	4gv1	-6.7	3
AKT1	MOL002467	4gv1	-6.6	4
AKT1	MOL002467	4gv1	-6.5	5
AKT1	MOL002467	4gv1	-6.4	6
AKT1	MOL002467	4gv1	-6.4	7
AKT1	MOL002467	4gv1	-6.4	8
AKT1	MOL002467	4gv1	-6.3	9
AKT1	MOL002516	1unr	-4.1	1
AKT1	MOL002516	1unr	-3.9	2
AKT1	MOL002516	1unr	-3.7	3
AKT1	MOL002516	1unr	-3.7	4
AKT1	MOL002516	1unr	-3.7	5
AKT1	MOL002516	1unr	-3.6	6
AKT1	MOL002516	1unr	-3.6	7
AKT1	MOL002516	1unr	-3.5	8
AKT1	MOL002516	1unr	-3.5	9
AKT1	MOL002516	3qkl	-6.1	1
AKT1	MOL002516	3qkl	-6	2
AKT1	MOL002516	3qkl	-5.8	3
AKT1	MOL002516	3qkl	-5.8	4
AKT1	MOL002516	3qkl	-5.7	5
AKT1	MOL002516	3qkl	-5.7	6
AKT1	MOL002516	3qkl	-5.4	7
AKT1	MOL002516	3qkl	-5.4	8
AKT1	MOL002516	3qkl	-5.3	9
AKT1	MOL002516	4gv1	-6.7	1
AKT1	MOL002516	4gv1	-6	2
AKT1	MOL002516	4gv1	-5.9	3
AKT1	MOL002516	4gv1	-5.8	4
AKT1	MOL002516	4gv1	-5.8	5
AKT1	MOL002516	4gv1	-5.7	6
AKT1	MOL002516	4gv1	-5.5	7
AKT1	MOL002516	4gv1	-5.4	8
AKT1	MOL002516	4gv1	-5.3	9
AKT1	MOL002560	1unr	-3.8	1
AKT1	MOL002560	1unr	-3.4	2
AKT1	MOL002560	1unr	-3.2	3
AKT1	MOL002560	1unr	-3.2	4
AKT1	MOL002560	1unr	-3.1	5
AKT1	MOL002560	1unr	-3	6
AKT1	MOL002560	1unr	-2.9	7
AKT1	MOL002560	1unr	-2.9	8
AKT1	MOL002560	1unr	-2.6	9
AKT1	MOL002560	3qkl	-6.2	1
AKT1	MOL002560	3qkl	-6.2	2
AKT1	MOL002560	3qkl	-6.1	3
AKT1	MOL002560	3qkl	-5.7	4
AKT1	MOL002560	3qkl	-5.6	5
AKT1	MOL002560	3qkl	-5.5	6
AKT1	MOL002560	3qkl	-5.5	7
AKT1	MOL002560	3qkl	-5.4	8
AKT1	MOL002560	3qkl	-5.4	9
AKT1	MOL002560	4gv1	-8.1	1
AKT1	MOL002560	4gv1	-7.8	2
AKT1	MOL002560	4gv1	-7.6	3
AKT1	MOL002560	4gv1	-7.5	4
AKT1	MOL002560	4gv1	-7.3	5
AKT1	MOL002560	4gv1	-7.3	6
AKT1	MOL002560	4gv1	-7.2	7
AKT1	MOL002560	4gv1	-7.2	8
AKT1	MOL002560	4gv1	-7.1	9
AKT1	MOL002915	1unr	-4.4	1
AKT1	MOL002915	1unr	-4.3	2
AKT1	MOL002915	1unr	-4.3	3
AKT1	MOL002915	1unr	-4	4
AKT1	MOL002915	1unr	-3.9	5
AKT1	MOL002915	1unr	-3.8	6
AKT1	MOL002915	1unr	-3.8	7
AKT1	MOL002915	1unr	-3.4	8
AKT1	MOL002915	1unr	-3.3	9
AKT1	MOL002915	3qkl	-6.2	1
AKT1	MOL002915	3qkl	-6.2	2
AKT1	MOL002915	3qkl	-6	3
AKT1	MOL002915	3qkl	-5.9	4
AKT1	MOL002915	3qkl	-5.9	5
AKT1	MOL002915	3qkl	-5.8	6
AKT1	MOL002915	3qkl	-5.7	7
AKT1	MOL002915	3qkl	-5.6	8
AKT1	MOL002915	3qkl	-5.6	9
AKT1	MOL002915	4gv1	-7.6	1
AKT1	MOL002915	4gv1	-7.2	2
AKT1	MOL002915	4gv1	-7.1	3
AKT1	MOL002915	4gv1	-7.1	4
AKT1	MOL002915	4gv1	-7	5
AKT1	MOL002915	4gv1	-6.9	6
AKT1	MOL002915	4gv1	-6.9	7
AKT1	MOL002915	4gv1	-6.8	8
AKT1	MOL002915	4gv1	-6.8	9
AKT1	MOL002932	1unr	-4.7	1
AKT1	MOL002932	1unr	-4.4	2
AKT1	MOL002932	1unr	-4.2	3
AKT1	MOL002932	1unr	-4.1	4
AKT1	MOL002932	1unr	-4.1	5
AKT1	MOL002932	1unr	-4	6
AKT1	MOL002932	1unr	-3.9	7
AKT1	MOL002932	1unr	-3.9	8
AKT1	MOL002932	1unr	-3.8	9
AKT1	MOL002932	3qkl	-7.8	1
AKT1	MOL002932	3qkl	-7.7	2
AKT1	MOL002932	3qkl	-7.7	3
AKT1	MOL002932	3qkl	-7.3	4
AKT1	MOL002932	3qkl	-7.2	5
AKT1	MOL002932	3qkl	-7.2	6
AKT1	MOL002932	3qkl	-7.1	7
AKT1	MOL002932	3qkl	-7	8
AKT1	MOL002932	3qkl	-6.8	9
AKT1	MOL002932	4gv1	-7.6	1
AKT1	MOL002932	4gv1	-7.4	2
AKT1	MOL002932	4gv1	-7.3	3
AKT1	MOL002932	4gv1	-7.2	4
AKT1	MOL002932	4gv1	-7.2	5
AKT1	MOL002932	4gv1	-7.1	6
AKT1	MOL002932	4gv1	-7.1	7
AKT1	MOL002932	4gv1	-7	8
AKT1	MOL002932	4gv1	-7	9
AKT1	MOL003896	1unr	-5.6	1
AKT1	MOL003896	1unr	-5.3	2
AKT1	MOL003896	1unr	-5.2	3
AKT1	MOL003896	1unr	-5.2	4
AKT1	MOL003896	1unr	-5.2	5
AKT1	MOL003896	1unr	-5.2	6
AKT1	MOL003896	1unr	-5	7
AKT1	MOL003896	1unr	-5	8
AKT1	MOL003896	1unr	-5	9
AKT1	MOL003896	3qkl	-7.3	1
AKT1	MOL003896	3qkl	-7.3	2
AKT1	MOL003896	3qkl	-7.3	3
AKT1	MOL003896	3qkl	-7.2	4
AKT1	MOL003896	3qkl	-7	5
AKT1	MOL003896	3qkl	-6.9	6
AKT1	MOL003896	3qkl	-6.8	7
AKT1	MOL003896	3qkl	-6.7	8
AKT1	MOL003896	3qkl	-6.7	9
AKT1	MOL003896	4gv1	-7.2	1
AKT1	MOL003896	4gv1	-7.1	2
AKT1	MOL003896	4gv1	-7	3
AKT1	MOL003896	4gv1	-6.8	4
AKT1	MOL003896	4gv1	-6.7	5
AKT1	MOL003896	4gv1	-6.7	6
AKT1	MOL003896	4gv1	-6.7	7
AKT1	MOL003896	4gv1	-6.6	8
AKT1	MOL003896	4gv1	-6.6	9
AKT1	MOL004836	1unr	-3.7	1
AKT1	MOL004836	1unr	-3.7	2
AKT1	MOL004836	1unr	-3.6	3
AKT1	MOL004836	1unr	-3.5	4
AKT1	MOL004836	1unr	-3.5	5
AKT1	MOL004836	1unr	-3	6
AKT1	MOL004836	1unr	-3	7
AKT1	MOL004836	1unr	-2.7	8
AKT1	MOL004836	1unr	-2.6	9
AKT1	MOL004836	3qkl	-6.1	1
AKT1	MOL004836	3qkl	-6.1	2
AKT1	MOL004836	3qkl	-6	3
AKT1	MOL004836	3qkl	-5.9	4
AKT1	MOL004836	3qkl	-5.9	5
AKT1	MOL004836	3qkl	-5.8	6
AKT1	MOL004836	3qkl	-5.8	7
AKT1	MOL004836	3qkl	-5.7	8
AKT1	MOL004836	3qkl	-5.2	9
AKT1	MOL004836	4gv1	-7.7	1
AKT1	MOL004836	4gv1	-7.6	2
AKT1	MOL004836	4gv1	-7.5	3
AKT1	MOL004836	4gv1	-7.4	4
AKT1	MOL004836	4gv1	-7.3	5
AKT1	MOL004836	4gv1	-7.2	6
AKT1	MOL004836	4gv1	-7	7
AKT1	MOL004836	4gv1	-7	8
AKT1	MOL004836	4gv1	-6.9	9
AKT1	MOL004985	1unr	-4.3	1
AKT1	MOL004985	1unr	-4.2	2
AKT1	MOL004985	1unr	-4.1	3
AKT1	MOL004985	1unr	-3.9	4
AKT1	MOL004985	1unr	-3.9	5
AKT1	MOL004985	1unr	-3.9	6
AKT1	MOL004985	1unr	-3.9	7
AKT1	MOL004985	1unr	-3.8	8
AKT1	MOL004985	1unr	-3.8	9
AKT1	MOL004985	3qkl	-5.3	1
AKT1	MOL004985	3qkl	-5.2	2
AKT1	MOL004985	3qkl	-5.2	3
AKT1	MOL004985	3qkl	-5.1	4
AKT1	MOL004985	3qkl	-5	5
AKT1	MOL004985	3qkl	-5	6
AKT1	MOL004985	3qkl	-4.9	7
AKT1	MOL004985	3qkl	-4.9	8
AKT1	MOL004985	3qkl	-4.9	9
AKT1	MOL004985	4gv1	-5.3	1
AKT1	MOL004985	4gv1	-5.3	2
AKT1	MOL004985	4gv1	-5.2	3
AKT1	MOL004985	4gv1	-5.2	4
AKT1	MOL004985	4gv1	-5.2	5
AKT1	MOL004985	4gv1	-5.2	6
AKT1	MOL004985	4gv1	-5.1	7
AKT1	MOL004985	4gv1	-5	8
AKT1	MOL004985	4gv1	-5	9
AKT1	MOL004991	1unr	-5.4	1
AKT1	MOL004991	1unr	-5.2	2
AKT1	MOL004991	1unr	-5.1	3
AKT1	MOL004991	1unr	-5.1	4
AKT1	MOL004991	1unr	-4.9	5
AKT1	MOL004991	1unr	-4.9	6
AKT1	MOL004991	1unr	-4.7	7
AKT1	MOL004991	1unr	-4.7	8
AKT1	MOL004991	1unr	-4.4	9
AKT1	MOL004991	3qkl	-6.9	1
AKT1	MOL004991	3qkl	-6.3	2
AKT1	MOL004991	3qkl	-6.2	3
AKT1	MOL004991	3qkl	-6.1	4
AKT1	MOL004991	3qkl	-5.5	5
AKT1	MOL004991	3qkl	-5.1	6
AKT1	MOL004991	3qkl	-4.8	7
AKT1	MOL004991	3qkl	-4.8	8
AKT1	MOL004991	3qkl	-4.6	9
AKT1	MOL004991	4gv1	-7.4	1
AKT1	MOL004991	4gv1	-7.4	2
AKT1	MOL004991	4gv1	-7.2	3
AKT1	MOL004991	4gv1	-7	4
AKT1	MOL004991	4gv1	-6.9	5
AKT1	MOL004991	4gv1	-6.8	6
AKT1	MOL004991	4gv1	-6.8	7
AKT1	MOL004991	4gv1	-6.7	8
AKT1	MOL004991	4gv1	-6.7	9
AKT1	MOL005842	1unr	-5.6	1
AKT1	MOL005842	1unr	-5.4	2
AKT1	MOL005842	1unr	-5.3	3
AKT1	MOL005842	1unr	-5.3	4
AKT1	MOL005842	1unr	-5.3	5
AKT1	MOL005842	1unr	-5.1	6
AKT1	MOL005842	1unr	-5	7
AKT1	MOL005842	1unr	-4.8	8
AKT1	MOL005842	1unr	-4.7	9
AKT1	MOL005842	3qkl	-7.5	1
AKT1	MOL005842	3qkl	-7.5	2
AKT1	MOL005842	3qkl	-7.4	3
AKT1	MOL005842	3qkl	-7.3	4
AKT1	MOL005842	3qkl	-7.3	5
AKT1	MOL005842	3qkl	-7.1	6
AKT1	MOL005842	3qkl	-7	7
AKT1	MOL005842	3qkl	-6.9	8
AKT1	MOL005842	3qkl	-6.8	9
AKT1	MOL005842	4gv1	-7.8	1
AKT1	MOL005842	4gv1	-7.8	2
AKT1	MOL005842	4gv1	-7.4	3
AKT1	MOL005842	4gv1	-7.2	4
AKT1	MOL005842	4gv1	-7.2	5
AKT1	MOL005842	4gv1	-7.1	6
AKT1	MOL005842	4gv1	-7	7
AKT1	MOL005842	4gv1	-6.8	8
AKT1	MOL005842	4gv1	-6.6	9
AKT1	MOL007207	1unr	-5.7	1
AKT1	MOL007207	1unr	-5.7	2
AKT1	MOL007207	1unr	-5.6	3
AKT1	MOL007207	1unr	-5.5	4
AKT1	MOL007207	1unr	-5.2	5
AKT1	MOL007207	1unr	-5.1	6
AKT1	MOL007207	1unr	-5	7
AKT1	MOL007207	1unr	-5	8
AKT1	MOL007207	1unr	-4.9	9
AKT1	MOL007207	3qkl	-7.8	1
AKT1	MOL007207	3qkl	-7.4	2
AKT1	MOL007207	3qkl	-7.3	3
AKT1	MOL007207	3qkl	-7.2	4
AKT1	MOL007207	3qkl	-7.1	5
AKT1	MOL007207	3qkl	-7.1	6
AKT1	MOL007207	3qkl	-7	7
AKT1	MOL007207	3qkl	-6.9	8
AKT1	MOL007207	3qkl	-6.9	9
AKT1	MOL007207	4gv1	-7.8	1
AKT1	MOL007207	4gv1	-7.6	2
AKT1	MOL007207	4gv1	-7.5	3
AKT1	MOL007207	4gv1	-7.3	4
AKT1	MOL007207	4gv1	-7.2	5
AKT1	MOL007207	4gv1	-7.2	6
AKT1	MOL007207	4gv1	-7.1	7
AKT1	MOL007207	4gv1	-7	8
AKT1	MOL007207	4gv1	-7	9
AKT1	MOL007514	1unr	-4.2	1
AKT1	MOL007514	1unr	-4	2
AKT1	MOL007514	1unr	-4	3
AKT1	MOL007514	1unr	-4	4
AKT1	MOL007514	1unr	-3.9	5
AKT1	MOL007514	1unr	-3.9	6
AKT1	MOL007514	1unr	-3.8	7
AKT1	MOL007514	1unr	-3.8	8
AKT1	MOL007514	1unr	-3.8	9
AKT1	MOL007514	3qkl	-5.5	1
AKT1	MOL007514	3qkl	-5.4	2
AKT1	MOL007514	3qkl	-5.4	3
AKT1	MOL007514	3qkl	-5.4	4
AKT1	MOL007514	3qkl	-5.3	5
AKT1	MOL007514	3qkl	-5.2	6
AKT1	MOL007514	3qkl	-5.2	7
AKT1	MOL007514	3qkl	-5.2	8
AKT1	MOL007514	3qkl	-5.2	9
AKT1	MOL007514	4gv1	-5.9	1
AKT1	MOL007514	4gv1	-5.9	2
AKT1	MOL007514	4gv1	-5.9	3
AKT1	MOL007514	4gv1	-5.9	4
AKT1	MOL007514	4gv1	-5.9	5
AKT1	MOL007514	4gv1	-5.8	6
AKT1	MOL007514	4gv1	-5.7	7
AKT1	MOL007514	4gv1	-5.7	8
AKT1	MOL007514	4gv1	-5.7	9
AKT1	MOL008698	1unr	-5.3	1
AKT1	MOL008698	1unr	-5.1	2
AKT1	MOL008698	1unr	-4.9	3
AKT1	MOL008698	1unr	-4.9	4
AKT1	MOL008698	1unr	-4.8	5
AKT1	MOL008698	1unr	-4.8	6
AKT1	MOL008698	1unr	-4.7	7
AKT1	MOL008698	1unr	-4.7	8
AKT1	MOL008698	1unr	-4.7	9
AKT1	MOL008698	3qkl	-6.5	1
AKT1	MOL008698	3qkl	-6.4	2
AKT1	MOL008698	3qkl	-6	3
AKT1	MOL008698	3qkl	-6	4
AKT1	MOL008698	3qkl	-5.9	5
AKT1	MOL008698	3qkl	-5.9	6
AKT1	MOL008698	3qkl	-5.9	7
AKT1	MOL008698	3qkl	-5.8	8
AKT1	MOL008698	3qkl	-5.8	9
AKT1	MOL008698	4gv1	-7.4	1
AKT1	MOL008698	4gv1	-7.2	2
AKT1	MOL008698	4gv1	-7	3
AKT1	MOL008698	4gv1	-6.9	4
AKT1	MOL008698	4gv1	-6.6	5
AKT1	MOL008698	4gv1	-6.6	6
AKT1	MOL008698	4gv1	-6.6	7
AKT1	MOL008698	4gv1	-6.6	8
AKT1	MOL008698	4gv1	-6.5	9
AKT1	MOL010921	1unr	-5.3	1
AKT1	MOL010921	1unr	-5.2	2
AKT1	MOL010921	1unr	-5.1	3
AKT1	MOL010921	1unr	-5	4
AKT1	MOL010921	1unr	-4.6	5
AKT1	MOL010921	1unr	-4.5	6
AKT1	MOL010921	1unr	-4.4	7
AKT1	MOL010921	1unr	-4.2	8
AKT1	MOL010921	1unr	-4.1	9
AKT1	MOL010921	3qkl	-8.4	1
AKT1	MOL010921	3qkl	-7.6	2
AKT1	MOL010921	3qkl	-7.2	3
AKT1	MOL010921	3qkl	-7.1	4
AKT1	MOL010921	3qkl	-6.6	5
AKT1	MOL010921	3qkl	-6	6
AKT1	MOL010921	3qkl	-4.8	7
AKT1	MOL010921	3qkl	-4.7	8
AKT1	MOL010921	3qkl	-4.6	9
AKT1	MOL010921	4gv1	-8.6	1
AKT1	MOL010921	4gv1	-8.5	2
AKT1	MOL010921	4gv1	-8	3
AKT1	MOL010921	4gv1	-7.8	4
AKT1	MOL010921	4gv1	-7.7	5
AKT1	MOL010921	4gv1	-7.7	6
AKT1	MOL010921	4gv1	-7.5	7
AKT1	MOL010921	4gv1	-7.5	8
AKT1	MOL010921	4gv1	-7.4	9
AKT1	MOL011319	1unr	-4.2	1
AKT1	MOL011319	1unr	-4.2	2
AKT1	MOL011319	1unr	-4.1	3
AKT1	MOL011319	1unr	-4.1	4
AKT1	MOL011319	1unr	-4.1	5
AKT1	MOL011319	1unr	-4.1	6
AKT1	MOL011319	1unr	-4.1	7
AKT1	MOL011319	1unr	-4.1	8
AKT1	MOL011319	1unr	-4	9
AKT1	MOL011319	3qkl	-6.2	1
AKT1	MOL011319	3qkl	-6.1	2
AKT1	MOL011319	3qkl	-6.1	3
AKT1	MOL011319	3qkl	-5.9	4
AKT1	MOL011319	3qkl	-5.9	5
AKT1	MOL011319	3qkl	-5.9	6
AKT1	MOL011319	3qkl	-5.8	7
AKT1	MOL011319	3qkl	-5.8	8
AKT1	MOL011319	3qkl	-5.8	9
AKT1	MOL011319	4gv1	-6.4	1
AKT1	MOL011319	4gv1	-6.2	2
AKT1	MOL011319	4gv1	-6.1	3
AKT1	MOL011319	4gv1	-6	4
AKT1	MOL011319	4gv1	-5.8	5
AKT1	MOL011319	4gv1	-5.8	6
AKT1	MOL011319	4gv1	-5.8	7
AKT1	MOL011319	4gv1	-5.7	8
AKT1	MOL011319	4gv1	-5.7	9
AKT2	COM01	1o6l	-5.4	1
AKT2	COM01	1o6l	-5.4	2
AKT2	COM01	1o6l	-5.4	3
AKT2	COM01	1o6l	-5.3	4
AKT2	COM01	1o6l	-5.2	5
AKT2	COM01	1o6l	-5	6
AKT2	COM01	1o6l	-4.8	7
AKT2	COM01	1o6l	-4.6	8
AKT2	COM01	1o6l	-4.5	9
AKT2	COM01	2jdo	-5	1
AKT2	COM01	2jdo	-5	2
AKT2	COM01	2jdo	-4.9	3
AKT2	COM01	2jdo	-4.9	4
AKT2	COM01	2jdo	-4.7	5
AKT2	COM01	2jdo	-4.4	6
AKT2	COM01	2jdo	-4.4	7
AKT2	COM01	2jdo	-4.4	8
AKT2	COM01	2jdo	-4.2	9
AKT2	COM01	3d0e	-5.2	1
AKT2	COM01	3d0e	-5.1	2
AKT2	COM01	3d0e	-5.1	3
AKT2	COM01	3d0e	-5.1	4
AKT2	COM01	3d0e	-5.1	5
AKT2	COM01	3d0e	-5.1	6
AKT2	COM01	3d0e	-5	7
AKT2	COM01	3d0e	-4.9	8
AKT2	COM01	3d0e	-4.9	9
AKT2	COM14	1o6l	-6	1
AKT2	COM14	1o6l	-5.7	2
AKT2	COM14	1o6l	-5.7	3
AKT2	COM14	1o6l	-5.6	4
AKT2	COM14	1o6l	-5.5	5
AKT2	COM14	1o6l	-5.3	6
AKT2	COM14	1o6l	-5.2	7
AKT2	COM14	1o6l	-5.1	8
AKT2	COM14	1o6l	-5.1	9
AKT2	COM14	2jdo	-6.2	1
AKT2	COM14	2jdo	-6.1	2
AKT2	COM14	2jdo	-5.7	3
AKT2	COM14	2jdo	-5.6	4
AKT2	COM14	2jdo	-5.6	5
AKT2	COM14	2jdo	-5.6	6
AKT2	COM14	2jdo	-5.4	7
AKT2	COM14	2jdo	-5.4	8
AKT2	COM14	2jdo	-5.4	9
AKT2	COM14	3d0e	-6.1	1
AKT2	COM14	3d0e	-6	2
AKT2	COM14	3d0e	-6	3
AKT2	COM14	3d0e	-5.9	4
AKT2	COM14	3d0e	-5.9	5
AKT2	COM14	3d0e	-5.8	6
AKT2	COM14	3d0e	-5.7	7
AKT2	COM14	3d0e	-5.6	8
AKT2	COM14	3d0e	-5.5	9
AKT2	COM15	1o6l	-7.3	1
AKT2	COM15	1o6l	-7	2
AKT2	COM15	1o6l	-6.7	3
AKT2	COM15	1o6l	-6.6	4
AKT2	COM15	1o6l	-6.3	5
AKT2	COM15	1o6l	-6.3	6
AKT2	COM15	1o6l	-6.1	7
AKT2	COM15	1o6l	-6	8
AKT2	COM15	1o6l	-5.8	9
AKT2	COM15	2jdo	-6.5	1
AKT2	COM15	2jdo	-6.5	2
AKT2	COM15	2jdo	-6.4	3
AKT2	COM15	2jdo	-6.4	4
AKT2	COM15	2jdo	-6.1	5
AKT2	COM15	2jdo	-5.8	6
AKT2	COM15	2jdo	-5.6	7
AKT2	COM15	2jdo	-5.6	8
AKT2	COM15	2jdo	-5.6	9
AKT2	COM15	3d0e	-6.8	1
AKT2	COM15	3d0e	-6.7	2
AKT2	COM15	3d0e	-6.6	3
AKT2	COM15	3d0e	-6.6	4
AKT2	COM15	3d0e	-6.6	5
AKT2	COM15	3d0e	-6.5	6
AKT2	COM15	3d0e	-6.5	7
AKT2	COM15	3d0e	-6.2	8
AKT2	COM15	3d0e	-6.1	9
AKT2	COM24	1o6l	-7.4	1
AKT2	COM24	1o6l	-7.2	2
AKT2	COM24	1o6l	-7.1	3
AKT2	COM24	1o6l	-7	4
AKT2	COM24	1o6l	-7	5
AKT2	COM24	1o6l	-6.9	6
AKT2	COM24	1o6l	-6.9	7
AKT2	COM24	1o6l	-6.8	8
AKT2	COM24	1o6l	-6.8	9
AKT2	COM24	2jdo	-7.2	1
AKT2	COM24	2jdo	-7.1	2
AKT2	COM24	2jdo	-7	3
AKT2	COM24	2jdo	-7	4
AKT2	COM24	2jdo	-6.9	5
AKT2	COM24	2jdo	-6.8	6
AKT2	COM24	2jdo	-6.7	7
AKT2	COM24	2jdo	-6.6	8
AKT2	COM24	2jdo	-6.5	9
AKT2	COM24	3d0e	-6.9	1
AKT2	COM24	3d0e	-6.9	2
AKT2	COM24	3d0e	-6.8	3
AKT2	COM24	3d0e	-6.8	4
AKT2	COM24	3d0e	-6.8	5
AKT2	COM24	3d0e	-6.7	6
AKT2	COM24	3d0e	-6.6	7
AKT2	COM24	3d0e	-6.5	8
AKT2	COM24	3d0e	-6.3	9
AKT2	COM25	1o6l	-6.9	1
AKT2	COM25	1o6l	-6.9	2
AKT2	COM25	1o6l	-6.8	3
AKT2	COM25	1o6l	-6.6	4
AKT2	COM25	1o6l	-6.4	5
AKT2	COM25	1o6l	-6.4	6
AKT2	COM25	1o6l	-6.4	7
AKT2	COM25	1o6l	-6.3	8
AKT2	COM25	1o6l	-6.3	9
AKT2	COM25	2jdo	-6.4	1
AKT2	COM25	2jdo	-6.2	2
AKT2	COM25	2jdo	-6	3
AKT2	COM25	2jdo	-6	4
AKT2	COM25	2jdo	-5.8	5
AKT2	COM25	2jdo	-5.8	6
AKT2	COM25	2jdo	-5.7	7
AKT2	COM25	2jdo	-5.7	8
AKT2	COM25	2jdo	-5.6	9
AKT2	COM25	3d0e	-6.7	1
AKT2	COM25	3d0e	-6.7	2
AKT2	COM25	3d0e	-6.1	3
AKT2	COM25	3d0e	-6	4
AKT2	COM25	3d0e	-5.9	5
AKT2	COM25	3d0e	-5.9	6
AKT2	COM25	3d0e	-5.9	7
AKT2	COM25	3d0e	-5.8	8
AKT2	COM25	3d0e	-5.8	9
AKT2	COM41	1o6l	-5.9	1
AKT2	COM41	1o6l	-5.8	2
AKT2	COM41	1o6l	-5.8	3
AKT2	COM41	1o6l	-5.7	4
AKT2	COM41	1o6l	-5.7	5
AKT2	COM41	1o6l	-5.7	6
AKT2	COM41	1o6l	-5.6	7
AKT2	COM41	1o6l	-5.5	8
AKT2	COM41	1o6l	-5.5	9
AKT2	COM41	2jdo	-6.2	1
AKT2	COM41	2jdo	-6.1	2
AKT2	COM41	2jdo	-6	3
AKT2	COM41	2jdo	-5.9	4
AKT2	COM41	2jdo	-5.8	5
AKT2	COM41	2jdo	-5.4	6
AKT2	COM41	2jdo	-5.4	7
AKT2	COM41	2jdo	-5.3	8
AKT2	COM41	2jdo	-5.2	9
AKT2	COM41	3d0e	-6.1	1
AKT2	COM41	3d0e	-6.1	2
AKT2	COM41	3d0e	-6.1	3
AKT2	COM41	3d0e	-6	4
AKT2	COM41	3d0e	-6	5
AKT2	COM41	3d0e	-6	6
AKT2	COM41	3d0e	-6	7
AKT2	COM41	3d0e	-5.9	8
AKT2	COM41	3d0e	-5.8	9
AKT2	COM47	1o6l	-1.6	1
AKT2	COM47	2jdo	-7.3	1
AKT2	COM47	2jdo	-7.3	2
AKT2	COM47	2jdo	-7	3
AKT2	COM47	2jdo	-6.7	4
AKT2	COM47	2jdo	-6.5	5
AKT2	COM47	2jdo	-6.5	6
AKT2	COM47	2jdo	-6.4	7
AKT2	COM47	2jdo	-6.3	8
AKT2	COM47	2jdo	-6.3	9
AKT2	COM47	3d0e	-7.5	1
AKT2	COM47	3d0e	-7.4	2
AKT2	COM47	3d0e	-7.3	3
AKT2	COM47	3d0e	-7.3	4
AKT2	COM47	3d0e	-7.2	5
AKT2	COM47	3d0e	-7.1	6
AKT2	COM47	3d0e	-7.1	7
AKT2	COM47	3d0e	-7	8
AKT2	COM47	3d0e	-6.9	9
AKT2	COM50	1o6l	-7.4	1
AKT2	COM50	1o6l	-6.5	2
AKT2	COM50	1o6l	-6.4	3
AKT2	COM50	1o6l	-5.9	4
AKT2	COM50	1o6l	-5.9	5
AKT2	COM50	1o6l	-5.8	6
AKT2	COM50	1o6l	-5.6	7
AKT2	COM50	1o6l	-5.4	8
AKT2	COM50	1o6l	-4.9	9
AKT2	COM50	2jdo	-8	1
AKT2	COM50	2jdo	-8	2
AKT2	COM50	2jdo	-7.3	3
AKT2	COM50	2jdo	-7.2	4
AKT2	COM50	2jdo	-7	5
AKT2	COM50	2jdo	-7	6
AKT2	COM50	2jdo	-6.7	7
AKT2	COM50	2jdo	-6.6	8
AKT2	COM50	2jdo	-6.6	9
AKT2	COM50	3d0e	-8.6	1
AKT2	COM50	3d0e	-8.4	2
AKT2	COM50	3d0e	-8.4	3
AKT2	COM50	3d0e	-8.3	4
AKT2	COM50	3d0e	-7.7	5
AKT2	COM50	3d0e	-7.7	6
AKT2	COM50	3d0e	-7.7	7
AKT2	COM50	3d0e	-7.6	8
AKT2	COM50	3d0e	-7.6	9
AKT2	COM52	1o6l	-9.3	1
AKT2	COM52	1o6l	-9	2
AKT2	COM52	1o6l	-9	3
AKT2	COM52	1o6l	-8.5	4
AKT2	COM52	1o6l	-8.1	5
AKT2	COM52	1o6l	-8	6
AKT2	COM52	1o6l	-7.7	7
AKT2	COM52	1o6l	-7.1	8
AKT2	COM52	1o6l	-6.9	9
AKT2	COM52	2jdo	-8.6	1
AKT2	COM52	2jdo	-8.5	2
AKT2	COM52	2jdo	-8.4	3
AKT2	COM52	2jdo	-8.4	4
AKT2	COM52	2jdo	-8.3	5
AKT2	COM52	2jdo	-8.2	6
AKT2	COM52	2jdo	-8.2	7
AKT2	COM52	2jdo	-7.9	8
AKT2	COM52	2jdo	-7.9	9
AKT2	COM52	3d0e	-8	1
AKT2	COM52	3d0e	-7.9	2
AKT2	COM52	3d0e	-7.9	3
AKT2	COM52	3d0e	-7.9	4
AKT2	COM52	3d0e	-7.8	5
AKT2	COM52	3d0e	-7.7	6
AKT2	COM52	3d0e	-7.6	7
AKT2	COM52	3d0e	-7.6	8
AKT2	COM52	3d0e	-7.3	9
AKT2	COM54	1o6l	-6.8	1
AKT2	COM54	1o6l	-6.8	2
AKT2	COM54	1o6l	-6.7	3
AKT2	COM54	1o6l	-6.6	4
AKT2	COM54	1o6l	-6.6	5
AKT2	COM54	1o6l	-6.5	6
AKT2	COM54	1o6l	-6.5	7
AKT2	COM54	1o6l	-6.5	8
AKT2	COM54	1o6l	-6.3	9
AKT2	COM54	2jdo	-6.7	1
AKT2	COM54	2jdo	-6.6	2
AKT2	COM54	2jdo	-6.5	3
AKT2	COM54	2jdo	-6.5	4
AKT2	COM54	2jdo	-6.5	5
AKT2	COM54	2jdo	-6.4	6
AKT2	COM54	2jdo	-6.4	7
AKT2	COM54	2jdo	-6.4	8
AKT2	COM54	2jdo	-6.4	9
AKT2	COM54	3d0e	-7	1
AKT2	COM54	3d0e	-6.6	2
AKT2	COM54	3d0e	-6.6	3
AKT2	COM54	3d0e	-6.6	4
AKT2	COM54	3d0e	-6.5	5
AKT2	COM54	3d0e	-6.5	6
AKT2	COM54	3d0e	-6.5	7
AKT2	COM54	3d0e	-6.4	8
AKT2	COM54	3d0e	-6.4	9
AKT2	COM55	1o6l	-6.3	1
AKT2	COM55	1o6l	-6.3	2
AKT2	COM55	1o6l	-6.1	3
AKT2	COM55	1o6l	-5.8	4
AKT2	COM55	1o6l	-5.8	5
AKT2	COM55	1o6l	-5.6	6
AKT2	COM55	1o6l	-5.6	7
AKT2	COM55	1o6l	-5.5	8
AKT2	COM55	1o6l	-5.4	9
AKT2	COM55	2jdo	-5.9	1
AKT2	COM55	2jdo	-5.9	2
AKT2	COM55	2jdo	-5.8	3
AKT2	COM55	2jdo	-5.5	4
AKT2	COM55	2jdo	-5.5	5
AKT2	COM55	2jdo	-5.4	6
AKT2	COM55	2jdo	-5.4	7
AKT2	COM55	2jdo	-5.4	8
AKT2	COM55	2jdo	-5.3	9
AKT2	COM55	3d0e	-6.7	1
AKT2	COM55	3d0e	-6.4	2
AKT2	COM55	3d0e	-6.3	3
AKT2	COM55	3d0e	-6.2	4
AKT2	COM55	3d0e	-6.2	5
AKT2	COM55	3d0e	-6.2	6
AKT2	COM55	3d0e	-6.1	7
AKT2	COM55	3d0e	-6.1	8
AKT2	COM55	3d0e	-6	9
AKT2	MOL000006	1o6l	-8.9	1
AKT2	MOL000006	1o6l	-8.2	2
AKT2	MOL000006	1o6l	-8.1	3
AKT2	MOL000006	1o6l	-8.1	4
AKT2	MOL000006	1o6l	-8	5
AKT2	MOL000006	1o6l	-7.9	6
AKT2	MOL000006	1o6l	-7.8	7
AKT2	MOL000006	1o6l	-7.8	8
AKT2	MOL000006	1o6l	-7.7	9
AKT2	MOL000006	2jdo	-8.3	1
AKT2	MOL000006	2jdo	-8.3	2
AKT2	MOL000006	2jdo	-7.8	3
AKT2	MOL000006	2jdo	-7.4	4
AKT2	MOL000006	2jdo	-7.4	5
AKT2	MOL000006	2jdo	-6.8	6
AKT2	MOL000006	2jdo	-6.6	7
AKT2	MOL000006	2jdo	-6	8
AKT2	MOL000006	2jdo	-5.7	9
AKT2	MOL000006	3d0e	-8.7	1
AKT2	MOL000006	3d0e	-8.5	2
AKT2	MOL000006	3d0e	-8.3	3
AKT2	MOL000006	3d0e	-8.1	4
AKT2	MOL000006	3d0e	-8.1	5
AKT2	MOL000006	3d0e	-7.9	6
AKT2	MOL000006	3d0e	-7.7	7
AKT2	MOL000006	3d0e	-7.7	8
AKT2	MOL000006	3d0e	-7.6	9
AKT2	MOL000011	1o6l	-9.2	1
AKT2	MOL000011	1o6l	-8.5	2
AKT2	MOL000011	1o6l	-8.3	3
AKT2	MOL000011	1o6l	-8.3	4
AKT2	MOL000011	1o6l	-7.9	5
AKT2	MOL000011	1o6l	-7.8	6
AKT2	MOL000011	1o6l	-7.7	7
AKT2	MOL000011	1o6l	-7.7	8
AKT2	MOL000011	1o6l	-7.6	9
AKT2	MOL000011	2jdo	-9.1	1
AKT2	MOL000011	2jdo	-8.6	2
AKT2	MOL000011	2jdo	-8.3	3
AKT2	MOL000011	2jdo	-8	4
AKT2	MOL000011	2jdo	-8	5
AKT2	MOL000011	2jdo	-7.7	6
AKT2	MOL000011	2jdo	-7.5	7
AKT2	MOL000011	2jdo	-7.5	8
AKT2	MOL000011	2jdo	-7.4	9
AKT2	MOL000011	3d0e	-8.9	1
AKT2	MOL000011	3d0e	-8.3	2
AKT2	MOL000011	3d0e	-8.1	3
AKT2	MOL000011	3d0e	-7.9	4
AKT2	MOL000011	3d0e	-7.8	5
AKT2	MOL000011	3d0e	-7.4	6
AKT2	MOL000011	3d0e	-7.4	7
AKT2	MOL000011	3d0e	-7.2	8
AKT2	MOL000011	3d0e	-7.2	9
AKT2	MOL000057	1o6l	-6.8	1
AKT2	MOL000057	1o6l	-6.6	2
AKT2	MOL000057	1o6l	-6.5	3
AKT2	MOL000057	1o6l	-6.5	4
AKT2	MOL000057	1o6l	-6.5	5
AKT2	MOL000057	1o6l	-6.5	6
AKT2	MOL000057	1o6l	-6.4	7
AKT2	MOL000057	1o6l	-6.4	8
AKT2	MOL000057	1o6l	-6.4	9
AKT2	MOL000057	2jdo	-6.2	1
AKT2	MOL000057	2jdo	-6.2	2
AKT2	MOL000057	2jdo	-6.1	3
AKT2	MOL000057	2jdo	-6.1	4
AKT2	MOL000057	2jdo	-6.1	5
AKT2	MOL000057	2jdo	-6.1	6
AKT2	MOL000057	2jdo	-6	7
AKT2	MOL000057	2jdo	-6	8
AKT2	MOL000057	2jdo	-5.9	9
AKT2	MOL000057	3d0e	-6.7	1
AKT2	MOL000057	3d0e	-6.3	2
AKT2	MOL000057	3d0e	-6.3	3
AKT2	MOL000057	3d0e	-6.2	4
AKT2	MOL000057	3d0e	-6.2	5
AKT2	MOL000057	3d0e	-6.1	6
AKT2	MOL000057	3d0e	-6.1	7
AKT2	MOL000057	3d0e	-6.1	8
AKT2	MOL000057	3d0e	-6	9
AKT2	MOL000098	1o6l	-8.9	1
AKT2	MOL000098	1o6l	-7.9	2
AKT2	MOL000098	1o6l	-7.9	3
AKT2	MOL000098	1o6l	-7.8	4
AKT2	MOL000098	1o6l	-7.6	5
AKT2	MOL000098	1o6l	-7.3	6
AKT2	MOL000098	1o6l	-7.2	7
AKT2	MOL000098	1o6l	-7.1	8
AKT2	MOL000098	1o6l	-7	9
AKT2	MOL000098	2jdo	-7.8	1
AKT2	MOL000098	2jdo	-7.8	2
AKT2	MOL000098	2jdo	-7.7	3
AKT2	MOL000098	2jdo	-7.6	4
AKT2	MOL000098	2jdo	-7.5	5
AKT2	MOL000098	2jdo	-7.3	6
AKT2	MOL000098	2jdo	-7.2	7
AKT2	MOL000098	2jdo	-7.2	8
AKT2	MOL000098	2jdo	-7.2	9
AKT2	MOL000098	3d0e	-7.4	1
AKT2	MOL000098	3d0e	-7.4	2
AKT2	MOL000098	3d0e	-7.3	3
AKT2	MOL000098	3d0e	-7.3	4
AKT2	MOL000098	3d0e	-7.1	5
AKT2	MOL000098	3d0e	-7	6
AKT2	MOL000098	3d0e	-7	7
AKT2	MOL000098	3d0e	-6.9	8
AKT2	MOL000098	3d0e	-6.9	9
AKT2	MOL000105	1o6l	-5.4	1
AKT2	MOL000105	1o6l	-5.4	2
AKT2	MOL000105	1o6l	-5.4	3
AKT2	MOL000105	1o6l	-5.3	4
AKT2	MOL000105	1o6l	-5.2	5
AKT2	MOL000105	1o6l	-5	6
AKT2	MOL000105	1o6l	-4.8	7
AKT2	MOL000105	1o6l	-4.6	8
AKT2	MOL000105	1o6l	-4.5	9
AKT2	MOL000105	2jdo	-5	1
AKT2	MOL000105	2jdo	-5	2
AKT2	MOL000105	2jdo	-4.9	3
AKT2	MOL000105	2jdo	-4.9	4
AKT2	MOL000105	2jdo	-4.7	5
AKT2	MOL000105	2jdo	-4.4	6
AKT2	MOL000105	2jdo	-4.4	7
AKT2	MOL000105	2jdo	-4.4	8
AKT2	MOL000105	2jdo	-4.2	9
AKT2	MOL000105	3d0e	-5.2	1
AKT2	MOL000105	3d0e	-5.1	2
AKT2	MOL000105	3d0e	-5.1	3
AKT2	MOL000105	3d0e	-5.1	4
AKT2	MOL000105	3d0e	-5.1	5
AKT2	MOL000105	3d0e	-5.1	6
AKT2	MOL000105	3d0e	-5	7
AKT2	MOL000105	3d0e	-4.9	8
AKT2	MOL000105	3d0e	-4.9	9
AKT2	MOL000114	1o6l	-5.9	1
AKT2	MOL000114	1o6l	-5.7	2
AKT2	MOL000114	1o6l	-5.4	3
AKT2	MOL000114	1o6l	-5.3	4
AKT2	MOL000114	1o6l	-5.2	5
AKT2	MOL000114	1o6l	-5.2	6
AKT2	MOL000114	1o6l	-5.2	7
AKT2	MOL000114	1o6l	-5.1	8
AKT2	MOL000114	1o6l	-5.1	9
AKT2	MOL000114	2jdo	-5.4	1
AKT2	MOL000114	2jdo	-5.4	2
AKT2	MOL000114	2jdo	-5.4	3
AKT2	MOL000114	2jdo	-5.3	4
AKT2	MOL000114	2jdo	-5.3	5
AKT2	MOL000114	2jdo	-5	6
AKT2	MOL000114	2jdo	-5	7
AKT2	MOL000114	2jdo	-5	8
AKT2	MOL000114	2jdo	-4.9	9
AKT2	MOL000114	3d0e	-5.7	1
AKT2	MOL000114	3d0e	-5.4	2
AKT2	MOL000114	3d0e	-5.3	3
AKT2	MOL000114	3d0e	-5.3	4
AKT2	MOL000114	3d0e	-5.2	5
AKT2	MOL000114	3d0e	-5.2	6
AKT2	MOL000114	3d0e	-5.1	7
AKT2	MOL000114	3d0e	-5	8
AKT2	MOL000114	3d0e	-5	9
AKT2	MOL000131	1o6l	-5.9	1
AKT2	MOL000131	1o6l	-5.8	2
AKT2	MOL000131	1o6l	-5.7	3
AKT2	MOL000131	1o6l	-5.6	4
AKT2	MOL000131	1o6l	-5.6	5
AKT2	MOL000131	1o6l	-5.6	6
AKT2	MOL000131	1o6l	-5.5	7
AKT2	MOL000131	1o6l	-5.5	8
AKT2	MOL000131	1o6l	-5.5	9
AKT2	MOL000131	2jdo	-5.1	1
AKT2	MOL000131	2jdo	-5	2
AKT2	MOL000131	2jdo	-4.9	3
AKT2	MOL000131	2jdo	-4.9	4
AKT2	MOL000131	2jdo	-4.9	5
AKT2	MOL000131	2jdo	-4.9	6
AKT2	MOL000131	2jdo	-4.9	7
AKT2	MOL000131	2jdo	-4.8	8
AKT2	MOL000131	2jdo	-4.8	9
AKT2	MOL000131	3d0e	-5.4	1
AKT2	MOL000131	3d0e	-5.2	2
AKT2	MOL000131	3d0e	-5.2	3
AKT2	MOL000131	3d0e	-5.1	4
AKT2	MOL000131	3d0e	-5.1	5
AKT2	MOL000131	3d0e	-5.1	6
AKT2	MOL000131	3d0e	-5	7
AKT2	MOL000131	3d0e	-5	8
AKT2	MOL000131	3d0e	-5	9
AKT2	MOL000173	1o6l	0.8	1
AKT2	MOL000173	2jdo	-4.2	1
AKT2	MOL000173	2jdo	-1.3	2
AKT2	MOL000173	2jdo	-0.4	3
AKT2	MOL000173	3d0e	-8.3	1
AKT2	MOL000173	3d0e	-8.1	2
AKT2	MOL000173	3d0e	-7.9	3
AKT2	MOL000173	3d0e	-7.8	4
AKT2	MOL000173	3d0e	-7.8	5
AKT2	MOL000173	3d0e	-7.7	6
AKT2	MOL000173	3d0e	-7.7	7
AKT2	MOL000173	3d0e	-7.6	8
AKT2	MOL000173	3d0e	-7.5	9
AKT2	MOL000223	1o6l	-6.5	1
AKT2	MOL000223	1o6l	-6.2	2
AKT2	MOL000223	1o6l	-6	3
AKT2	MOL000223	1o6l	-5.9	4
AKT2	MOL000223	1o6l	-5.9	5
AKT2	MOL000223	1o6l	-5.7	6
AKT2	MOL000223	1o6l	-5.7	7
AKT2	MOL000223	1o6l	-5.5	8
AKT2	MOL000223	1o6l	-5.5	9
AKT2	MOL000223	2jdo	-5.9	1
AKT2	MOL000223	2jdo	-5.8	2
AKT2	MOL000223	2jdo	-5.7	3
AKT2	MOL000223	2jdo	-5.5	4
AKT2	MOL000223	2jdo	-5.5	5
AKT2	MOL000223	2jdo	-5.4	6
AKT2	MOL000223	2jdo	-5.3	7
AKT2	MOL000223	2jdo	-5.3	8
AKT2	MOL000223	2jdo	-5.2	9
AKT2	MOL000223	3d0e	-6.4	1
AKT2	MOL000223	3d0e	-6.2	2
AKT2	MOL000223	3d0e	-6.2	3
AKT2	MOL000223	3d0e	-6	4
AKT2	MOL000223	3d0e	-5.7	5
AKT2	MOL000223	3d0e	-5.7	6
AKT2	MOL000223	3d0e	-5.6	7
AKT2	MOL000223	3d0e	-5.6	8
AKT2	MOL000223	3d0e	-5.5	9
AKT2	MOL000239	1o6l	-5	1
AKT2	MOL000239	1o6l	-5	2
AKT2	MOL000239	1o6l	-4.9	3
AKT2	MOL000239	1o6l	-4.9	4
AKT2	MOL000239	1o6l	-4.6	5
AKT2	MOL000239	1o6l	-4.5	6
AKT2	MOL000239	1o6l	-4.5	7
AKT2	MOL000239	1o6l	-4.3	8
AKT2	MOL000239	1o6l	-4.3	9
AKT2	MOL000239	2jdo	-6.9	1
AKT2	MOL000239	2jdo	-6.7	2
AKT2	MOL000239	2jdo	-6.6	3
AKT2	MOL000239	2jdo	-6.1	4
AKT2	MOL000239	2jdo	-5.9	5
AKT2	MOL000239	2jdo	-5.8	6
AKT2	MOL000239	2jdo	-5.8	7
AKT2	MOL000239	2jdo	-5.7	8
AKT2	MOL000239	2jdo	-5.5	9
AKT2	MOL000239	3d0e	-8.4	1
AKT2	MOL000239	3d0e	-8.4	2
AKT2	MOL000239	3d0e	-8.3	3
AKT2	MOL000239	3d0e	-8.3	4
AKT2	MOL000239	3d0e	-8	5
AKT2	MOL000239	3d0e	-7.6	6
AKT2	MOL000239	3d0e	-7.6	7
AKT2	MOL000239	3d0e	-7.4	8
AKT2	MOL000239	3d0e	-7.4	9
AKT2	MOL000354	1o6l	-8.9	1
AKT2	MOL000354	1o6l	-8.5	2
AKT2	MOL000354	1o6l	-8.4	3
AKT2	MOL000354	1o6l	-8.2	4
AKT2	MOL000354	1o6l	-8	5
AKT2	MOL000354	1o6l	-7.9	6
AKT2	MOL000354	1o6l	-7.9	7
AKT2	MOL000354	1o6l	-7.8	8
AKT2	MOL000354	1o6l	-7.8	9
AKT2	MOL000354	2jdo	-8.2	1
AKT2	MOL000354	2jdo	-8.2	2
AKT2	MOL000354	2jdo	-8.1	3
AKT2	MOL000354	2jdo	-8	4
AKT2	MOL000354	2jdo	-7.9	5
AKT2	MOL000354	2jdo	-7.7	6
AKT2	MOL000354	2jdo	-7.7	7
AKT2	MOL000354	2jdo	-7.6	8
AKT2	MOL000354	2jdo	-7.6	9
AKT2	MOL000354	3d0e	-7.6	1
AKT2	MOL000354	3d0e	-7.5	2
AKT2	MOL000354	3d0e	-7.4	3
AKT2	MOL000354	3d0e	-7.4	4
AKT2	MOL000354	3d0e	-7.4	5
AKT2	MOL000354	3d0e	-7.3	6
AKT2	MOL000354	3d0e	-7.3	7
AKT2	MOL000354	3d0e	-7.3	8
AKT2	MOL000354	3d0e	-7.1	9
AKT2	MOL000392	1o6l	-8.5	1
AKT2	MOL000392	1o6l	-8.3	2
AKT2	MOL000392	1o6l	-8.2	3
AKT2	MOL000392	1o6l	-8.2	4
AKT2	MOL000392	1o6l	-8.1	5
AKT2	MOL000392	1o6l	-7.5	6
AKT2	MOL000392	1o6l	-7.4	7
AKT2	MOL000392	1o6l	-7.3	8
AKT2	MOL000392	1o6l	-7.2	9
AKT2	MOL000392	2jdo	-7.9	1
AKT2	MOL000392	2jdo	-7.9	2
AKT2	MOL000392	2jdo	-7.7	3
AKT2	MOL000392	2jdo	-7.5	4
AKT2	MOL000392	2jdo	-7.4	5
AKT2	MOL000392	2jdo	-7.2	6
AKT2	MOL000392	2jdo	-7.2	7
AKT2	MOL000392	2jdo	-6.8	8
AKT2	MOL000392	2jdo	-6.8	9
AKT2	MOL000392	3d0e	-8.2	1
AKT2	MOL000392	3d0e	-8.2	2
AKT2	MOL000392	3d0e	-7.8	3
AKT2	MOL000392	3d0e	-7.7	4
AKT2	MOL000392	3d0e	-7.7	5
AKT2	MOL000392	3d0e	-7.6	6
AKT2	MOL000392	3d0e	-7.6	7
AKT2	MOL000392	3d0e	-7.5	8
AKT2	MOL000392	3d0e	-7.4	9
[truncated: 64,968 more rows]
