# Supplementary material for: Detecting Key Functional Components Group and Speculating the Potential Mechanism of Xiao-Xu-Ming Decoction in Treating Stroke
Source: Front Cell Dev Biol. 2022 May 12;10:753425. doi: 10.3389/fcell.2022.753425 (PMC9136080; doi:10.3389/fcell.2022.753425)
Supplement: Supplementary file 10 [file Table4.xlsx]

## Sheet: Table S4_334 components
ID	molecule_name
MOL013077	Decursin
MOL012922	l-SPD
MOL012266	rivularin
MOL012246	5,7,4'-trihydroxy-8-methoxyflavanone
MOL012245	5,7,4'-trihydroxy-6-methoxyflavanone
MOL011753	5-O-Methylvisamminol
MOL011749	phelloptorin
MOL011747	ledebouriellol
MOL011740	divaricatol
MOL011737	divaricatacid
MOL011734	Cimifugin
MOL011732	anomalin
MOL011730	11-hydroxy-sec-o-beta-d-glucosylhamaudol_qt
MOL011400	ginsenoside rf
MOL011319	Truflex OBP
MOL010922	Diisooctyl succinate
MOL010921	estrone
MOL010788	leucopelargonidin
MOL010415	11,13-Eicosadienoic acid, methyl ester
MOL009092	Pentagalloylglucose
MOL008698	Dihydrocapsaicin
MOL008206	Moslosooflavone
MOL007514	methyl icosa-11,14-dienoate
MOL007207	Machiline
MOL006131	8-gingerol
MOL006129	6-methylgingediacetate2
MOL005842	Pectolinarigenin
MOL005573	Genkwanin
MOL005401	ginsenoside Rg5_qt
MOL005399	alexandrin_qt
MOL005384	suchilactone
MOL005376	Panaxadiol
MOL005360	malkangunin
MOL005357	Gomisin B
MOL005356	Girinimbin
MOL005348	Ginsenoside-Rh4_qt
MOL005344	ginsenoside rh2
MOL005342	Ginsenoside-Rg3
MOL005338	Ginsenoside Re
MOL005336	ginsenoside-Rc
MOL005333	ginsenoside-Rb2
MOL005331	ginsenoside Rb1
MOL005325	ginsenoside Ro
MOL005321	Frutinone A
MOL005320	arachidonate
MOL005318	Dianthramine
MOL005317	Deoxyharringtonine
MOL005314	Celabenzine
MOL005308	Aposiopolamine
MOL005286	20(R)-ginsenoside Rg2
MOL005279	ginsenoside-Rh1
MOL005190	eriodictyol
MOL005089	Oxypaeoniflorin
MOL005043	campest-5-en-3beta-ol
MOL005030	gondoic acid
MOL005020	dehydroglyasperins C
MOL005018	Xambioona
MOL005017	Phaseol
MOL005016	Odoratin
MOL005013	18α-hydroxyglycyrrhetic acid
MOL005012	Licoagroisoflavone
MOL005008	Glycyrrhiza flavonol A
MOL005007	Glyasperins M
MOL005003	Licoagrocarpin
MOL005001	Gancaonin H
MOL005000	Gancaonin G
MOL004996	gadelaidic acid
MOL004993	8-prenylated eriodictyol
MOL004991	7-Acetoxy-2-methylisoflavone
MOL004990	7,2',4'-trihydroxy－5-methoxy-3－arylcoumarin
MOL004989	6-prenylated eriodictyol
MOL004988	Kanzonol F
MOL004985	icos-5-enoic acid
MOL004980	Inflacoumarin A
MOL004978	2-[(3R)-8,8-dimethyl-3,4-dihydro-2H-pyrano[6,5-f]chromen-3-yl]-5-methoxyphenol
MOL004974	3'-Methoxyglabridin
MOL004966	3'-Hydroxy-4'-O-Methylglabridin
MOL004961	Quercetin der.
MOL004959	1-Methoxyphaseollidin
MOL004957	HMO
MOL004953	Liquiritin apioside
MOL004951	Isoliquiritin
MOL004949	Isolicoflavonol
MOL004948	Isoglycyrol
MOL004945	(2S)-7-hydroxy-2-(4-hydroxyphenyl)-8-(3-methylbut-2-enyl)chroman-4-one
MOL004941	(2R)-7-hydroxy-2-(4-hydroxyphenyl)chroman-4-one
MOL004935	Sigmoidin-B
MOL004933	uralsaponin B
MOL004932	glycyrrhizin
MOL004915	Eurycarpin A
MOL004914	1,3-dihydroxy-8,9-dimethoxy-6-benzofurano[3,2-c]chromenone
MOL004913	1,3-dihydroxy-9-methoxy-6-benzofurano[3,2-c]chromenone
MOL004912	Glabrone
MOL004911	Glabrene
MOL004910	Glabranin
MOL004908	Glabridin
MOL004907	Glyzaglabrin
MOL004905	3,22-Dihydroxy-11-oxo-delta(12)-oleanene-27-alpha-methoxycarbonyl-29-oic acid
MOL004904	licopyranocoumarin
MOL004903	liquiritin
MOL004898	(E)-3-[3,4-dihydroxy-5-(3-methylbut-2-enyl)phenyl]-1-(2,4-dihydroxyphenyl)prop-2-en-1-one
MOL004892	licorice-saponin G2
MOL004891	shinpterocarpin
MOL004885	licoisoflavanone
MOL004884	Licoisoflavone B
MOL004883	Licoisoflavone
MOL004882	Licocoumarone
MOL004879	Glycyrin
MOL004866	2-(3,4-dihydroxyphenyl)-5,7-dihydroxy-6-(3-methylbut-2-enyl)chromone
MOL004864	5,7-dihydroxy-3-(4-methoxyphenyl)-8-(3-methylbut-2-enyl)chromone
MOL004863	3-(3,4-dihydroxyphenyl)-5,7-dihydroxy-8-(3-methylbut-2-enyl)chromone
MOL004857	Gancaonin B
MOL004856	Gancaonin A
MOL004855	Licoricone
MOL004849	3-(2,4-dihydroxyphenyl)-8-(1,1-dimethylprop-2-enyl)-7-hydroxy-5-methoxy-coumarin
MOL004848	licochalcone G
MOL004841	Licochalcone B
MOL004838	8-(6-hydroxy-2-benzofuranyl)-2,2-dimethyl-5-chromenol
MOL004836	echinatin
MOL004835	Glypallichalcone
MOL004833	Phaseolinisoflavan
MOL004829	Glepidotin B
MOL004828	Glepidotin A
MOL004827	Semilicoisoflavone B
MOL004824	(2S)-6-(2,4-dihydroxyphenyl)-2-(2-hydroxypropan-2-yl)-4-methoxy-2,3-dihydrofuro[3,2-g]chromen-7-one
MOL004820	kanzonols W
MOL004815	(E)-1-(2,4-dihydroxyphenyl)-3-(2,2-dimethylchromen-6-yl)prop-2-en-1-one
MOL004814	Isotrifoliol
MOL004811	Glyasperin C
MOL004810	glyasperin F
MOL004808	glyasperin B
MOL004806	euchrenone
MOL004805	(2S)-2-[4-hydroxy-3-(3-methylbut-2-enyl)phenyl]-8,8-dimethyl-2,3-dihydropyrano[2,3-f]chromen-4-one
MOL004798	delphinidin
MOL004793	Marmesine
MOL004576	taxifolin
MOL004492	Chrysanthemaxanthin
MOL004355	Spinasterol
MOL004328	naringenin
MOL003896	7-Methoxy-2-methyl isoflavone
MOL003656	Lupiwighteone
MOL003648	Inermin
MOL003588	Prangenidin
MOL003538	()-Ledene
MOL003522	()-Sativene
MOL003410	Ziziphin_qt
MOL002937	DIHYDROOROXYLIN
MOL002935	Baicalin
MOL002934	NEOBAICALEIN
MOL002933	5,7,4'-Trihydroxy-8-methoxyflavone
MOL002932	Panicolin
MOL002931	scutellarin
MOL002928	oroxylin a
MOL002927	Skullcapflavone II
MOL002926	dihydrooroxylin A
MOL002925	5,7,2',6'-Tetrahydroxyflavone
MOL002917	5,2',6'-Trihydroxy-7,8-dimethoxyflavone
MOL002915	Salvigenin
MOL002914	Eriodyctiol (flavanone)
MOL002913	Dihydrobaicalin_qt
MOL002911	2,6,2',4'-tetrahydroxy-6'-methoxychaleone
MOL002910	Carthamidin
MOL002909	5,7,2,5-tetrahydroxy-8,6-dimethoxyflavone
MOL002908	5,8,2'-Trihydroxy-7-methoxyflavone
MOL002897	epiberberine
MOL002881	Diosmetin
MOL002879	Diop
MOL002844	Pinocembrin
MOL002823	Herbacetin
MOL002737	scutellarein
MOL002714	baicalein
MOL002697	junipene
MOL002644	Phellopterin
MOL002565	Medicarpin
MOL002560	chrysin
MOL002516	zingerone
MOL002495	6-shogaol
MOL002467	6-gingerol
MOL002434	Carnosifloside I_qt
MOL002430	Salsolinol
MOL002424	Aconitine
MOL002422	isotalatizidine
MOL002421	ignavine
MOL002419	(R)-Norcoclaurine
MOL002416	deoxyaconitine
MOL002415	6-Demethyldesoline
MOL002410	benzoylnapelline
MOL002409	benzoylhypaconine
MOL002408	benzoylaconine
MOL002401	Neokadsuranic acid B
MOL002398	Karanjin
MOL002397	karakoline
MOL002395	Deoxyandrographolide
MOL002392	Deltoin
MOL002388	Delphin_qt
MOL002372	(6Z,10E,14E,18E)-2,6,10,15,19,23-hexamethyltetracosa-2,6,10,14,18,22-hexaene
MOL002343	tetrandrine
MOL002341	Hesperetin
MOL002333	Tetraneurin A
MOL002331	N-Methylflindersine
MOL002311	Glycyrol
MOL002295	cinnamic acid
MOL002211	11,14-eicosadienoic acid
MOL002208	Senkyunolide A
MOL002202	tetramethylpyrazine
MOL002200	Levistolide-A
MOL002157	wallichilide
MOL002151	senkyunone
MOL002140	Perlolyrine
MOL002136	neocnidilide
MOL002135	Myricanone
MOL002122	(Z)-Ligustilide
MOL002093	benzoylmesaconine
MOL002089	mesaconitine
MOL002003	(-)-Caryophyllene oxide
MOL001946	Ammijin
MOL001944	Marmesin
MOL001942	isoimperatorin
MOL001941	Ammidin
MOL001932	galloylpaeoniflorin
MOL001930	benzoyl paeoniflorin
MOL001927	albiflorin
MOL001925	paeoniflorin_qt
MOL001924	paeoniflorin
MOL001919	(3S,5R,8R,9R,10S,14S)-3,17-dihydroxy-4,4,8,10,14-pentamethyl-2,3,5,6,7,9-hexahydro-1H-cyclopenta[a]phenanthrene-15,16-dione
MOL001918	paeoniflorgenone
MOL001910	11alpha,12alpha-epoxy-3beta-23-dihydroxy-30-norolean-20-en-28,12beta-olide
MOL001792	DFV
MOL001789	isoliquiritigenin
MOL001771	poriferast-5-en-3beta-ol
MOL001755	24-Ethylcholest-4-en-3-one
MOL001744	uracil
MOL001739	zoomaric acid
MOL001689	acacetin
MOL001506	Supraene
MOL001494	Mandenol
MOL001490	bis[(2S)-2-ethylhexyl] benzene-1,2-dicarboxylate
MOL001484	Inermine
MOL001458	coptisine
MOL001320	Amygdalin
MOL000991	cinnamaldehyde
MOL000953	CLR
MOL000874	paeonol
MOL000787	Fumarine
MOL000771	p-coumaric acid
MOL000675	oleic acid
MOL000635	vanillin
MOL000612	(-)-alpha-cedrene
MOL000552	5,2'-Dihydroxy-6,7,8-trimethoxyflavone
MOL000538	hypaconitine
MOL000525	Norwogonin
MOL000500	Vestitol
MOL000497	licochalcone a
MOL000492	(+)-catechin
MOL000449	Stigmasterol
MOL000431	coumarin
MOL000422	kaempferol
MOL000417	Calycosin
MOL000415	rutin
MOL000392	formononetin
MOL000359	sitosterol
MOL000358	beta-sitosterol
MOL000354	isorhamnetin
MOL000266	beta-Cubebene
MOL000239	Jaranol
MOL000228	(2R)-7-hydroxy-5-methoxy-2-phenylchroman-4-one
MOL000223	caffeic acid
MOL000211	Mairin
MOL000208	()-Aromadendrene
MOL000173	wogonin
MOL000131	EIC
MOL000114	vanillic acid
MOL000105	protocatechuic acid
MOL000098	quercetin
MOL000073	ent-Epicatechin
MOL000057	DIBP
MOL000011	(2R,3R)-3-(4-hydroxy-3-methoxy-phenyl)-5-methoxy-2-methylol-2,3-dihydropyrano[5,6-h][1,4]benzodioxin-9-one
MOL000008	apigenin
MOL000006	luteolin
COM1	benzoic acid
COM10	butylidenephthalide
COM11	chlorogenic acid
COM12	coniferyl ferulate
COM13	cryptochlorogenic acid
COM14	ferulic acid
COM15	L-tryptophan
COM16	senkyunolide H
COM17	4'-O-glucosyl-5-O-methylvisamminol
COM18	5-O-methylvisammioside
COM19	prim-O-glucosylcimifugin
COM2	Benzoyloxypaeoniflorin
COM20	sec-O-glucosylhamaudol
COM21	fangchinoline, FAN
COM22	crassicauline A, CCA
COM23	dopamine hydrochloride
COM24	guanosine
COM25	uridine
COM26	yunaconitine,YAC
COM27	glycyrrhetic acid
COM28	isoliquiritin apioside
COM29	liquiritigenin, LG
COM3	Benzoylpaeoniflorin
COM30	Apigenin-7-glucuronide
COM31	Oroxylin A-7-O-glucuronide
COM32	wogonoside
COM33	ephedrine hydrochloride
COM34	ephedrine,E
COM35	methylephedrine hydrochloride
COM36	methylephedrine,ME
COM37	norephedrine,NE
COM38	cinnamyl alcohol
COM39	berberine
COM4	Gallic acid
COM40	brucine
COM41	caffeine
COM42	ginsenoside F2
COM43	ginsenoside R1
COM44	ginsenoside Rb3
COM45	ginsenoside Rd
COM46	ginsenoside Rg1
COM47	harmine
COM48	hyperoside
COM49	quercitrin
COM5	Mudanpioside F
COM50	rhamnetin
COM51	theobromine
COM52	yohimbine
COM53	8-shogaol
COM54	10-gingerol
COM55	10-shogaol
COM6	Oxypaeonidanin
COM7	3,5-O-dicaffeoylquinic acid
COM8	3-butyl-1(3H)-Isobenzofuranone
COM9	3-Butylidenephthalide
