# Supplementary material for: Detecting Key Functional Components Group and Speculating the Potential Mechanism of Xiao-Xu-Ming Decoction in Treating Stroke
Source: Front Cell Dev Biol. 2022 May 12;10:753425. doi: 10.3389/fcell.2022.753425 (PMC9136080; doi:10.3389/fcell.2022.753425)
Supplement: Supplementary file 11 [file Table1.xlsx]

## Sheet: Table S1_Pathogenetic genes
Gene Name	Numbers of Literatures	Description	Genes Link in GeneCard Database
A2M	1	Alpha-2-Macroglobulin	https://www.genecards.org/cgi-bin/carddisp.pl?gene=A2M&keywords=A2M
SERPINA3	2	Serpin Family A Member 3	https://www.genecards.org/cgi-bin/carddisp.pl?gene=SERPINA3&keywords=SERPINA3
ABCA1	4	ATP Binding Cassette Subfamily A Member 1	https://www.genecards.org/cgi-bin/carddisp.pl?gene=ABCA1&keywords=ABCA1
ABO	4	ABO, Alpha 1-3-N-Acetylgalactosaminyltransferase And Alpha 1-3-Galactosyltransferase	https://www.genecards.org/cgi-bin/carddisp.pl?gene=ABO&keywords=ABO
ASIC1	1	Acid Sensing Ion Channel Subunit 1	https://www.genecards.org/cgi-bin/carddisp.pl?gene=ASIC1&keywords=ASIC1
ACHE	2	Acetylcholinesterase (Cartwright Blood Group)	https://www.genecards.org/cgi-bin/carddisp.pl?gene=ACHE&keywords=ACHE
ACTA2	3	Actin Alpha 2, Smooth Muscle	https://www.genecards.org/cgi-bin/carddisp.pl?gene=ACTA2&keywords=ACTA2
ACVRL1	3	Activin A Receptor Like Type 1	https://www.genecards.org/cgi-bin/carddisp.pl?gene=ACVRL1&keywords=ACVRL1
ADCY9	1	Adenylate Cyclase 9	https://www.genecards.org/cgi-bin/carddisp.pl?gene=ADCY9&keywords=ADCY9
ADD1	8	Adducin 1	https://www.genecards.org/cgi-bin/carddisp.pl?gene=ADD1&keywords=ADD1
ADH1B	3	Alcohol Dehydrogenase 1B (Class I), Beta Polypeptide	https://www.genecards.org/cgi-bin/carddisp.pl?gene=ADH1B&keywords=ADH1B
ADH1C	2	Alcohol Dehydrogenase 1C (Class I), Gamma Polypeptide	https://www.genecards.org/cgi-bin/carddisp.pl?gene=ADH1C&keywords=ADH1C
ADM	5	Adrenomedullin	https://www.genecards.org/cgi-bin/carddisp.pl?gene=ADM&keywords=ADM
ADORA1	1	Adenosine A1 Receptor	https://www.genecards.org/cgi-bin/carddisp.pl?gene=ADORA1&keywords=ADORA1
PARP1	5	Poly(ADP-Ribose) Polymerase 1	https://www.genecards.org/cgi-bin/carddisp.pl?gene=PARP1&keywords=PARP1
ADRA1A	1	Adrenoceptor Alpha 1A	https://www.genecards.org/cgi-bin/carddisp.pl?gene=ADRA1A&keywords=ADRA1A
ADRA2B	1	Adrenoceptor Alpha 2B	https://www.genecards.org/cgi-bin/carddisp.pl?gene=ADRA2B&keywords=ADRA2B
ADRB1	2	Adrenoceptor Beta 1	https://www.genecards.org/cgi-bin/carddisp.pl?gene=ADRB1&keywords=ADRB1
ADRB2	6	Adrenoceptor Beta 2	https://www.genecards.org/cgi-bin/carddisp.pl?gene=ADRB2&keywords=ADRB2
GRK2	1	G Protein-Coupled Receptor Kinase 2	https://www.genecards.org/cgi-bin/carddisp.pl?gene=GRK2&keywords=GRK2
AP2B1	1	Adaptor Related Protein Complex 2 Subunit Beta 1	https://www.genecards.org/cgi-bin/carddisp.pl?gene=AP2B1&keywords=AP2B1
AFP	1	Alpha Fetoprotein	https://www.genecards.org/cgi-bin/carddisp.pl?gene=AFP&keywords=AFP
AGA	1	Aspartylglucosaminidase	https://www.genecards.org/cgi-bin/carddisp.pl?gene=AGA&keywords=AGA
AGER	7	Advanced Glycosylation End-Product Specific Receptor	https://www.genecards.org/cgi-bin/carddisp.pl?gene=AGER&keywords=AGER
JAG1	1	Jagged Canonical Notch Ligand 1	https://www.genecards.org/cgi-bin/carddisp.pl?gene=JAG1&keywords=JAG1
AGT	19	Angiotensinogen	https://www.genecards.org/cgi-bin/carddisp.pl?gene=AGT&keywords=AGT
AGTR1	15	Angiotensin II Receptor Type 1	https://www.genecards.org/cgi-bin/carddisp.pl?gene=AGTR1&keywords=AGTR1
AGTR2	1	Angiotensin II Receptor Type 2	https://www.genecards.org/cgi-bin/carddisp.pl?gene=AGTR2&keywords=AGTR2
APLNR	1	Apelin Receptor	https://www.genecards.org/cgi-bin/carddisp.pl?gene=APLNR&keywords=APLNR
AHR	1	Aryl Hydrocarbon Receptor	https://www.genecards.org/cgi-bin/carddisp.pl?gene=AHR&keywords=AHR
AHSG	2	Alpha 2-HS Glycoprotein	https://www.genecards.org/cgi-bin/carddisp.pl?gene=AHSG&keywords=AHSG
AK1	1	Adenylate Kinase 1	https://www.genecards.org/cgi-bin/carddisp.pl?gene=AK1&keywords=AK1
AKT1	1	AKT Serine/Threonine Kinase 1	https://www.genecards.org/cgi-bin/carddisp.pl?gene=AKT1&keywords=AKT1
ALB	6	Albumin	https://www.genecards.org/cgi-bin/carddisp.pl?gene=ALB&keywords=ALB
ALDH2	4	Aldehyde Dehydrogenase 2 Family Member	https://www.genecards.org/cgi-bin/carddisp.pl?gene=ALDH2&keywords=ALDH2
AKR1B1	1	Aldo-Keto Reductase Family 1 Member B	https://www.genecards.org/cgi-bin/carddisp.pl?gene=AKR1B1&keywords=AKR1B1
ALOX12	1	Arachidonate 12-Lipoxygenase, 12S Type	https://www.genecards.org/cgi-bin/carddisp.pl?gene=ALOX12&keywords=ALOX12
ALOX5	15	Arachidonate 5-Lipoxygenase	https://www.genecards.org/cgi-bin/carddisp.pl?gene=ALOX5&keywords=ALOX5
ALOX5AP	27	Arachidonate 5-Lipoxygenase Activating Protein	https://www.genecards.org/cgi-bin/carddisp.pl?gene=ALOX5AP&keywords=ALOX5AP
ANGPT1	4	Angiopoietin 1	https://www.genecards.org/cgi-bin/carddisp.pl?gene=ANGPT1&keywords=ANGPT1
ANGPT2	4	Angiopoietin 2	https://www.genecards.org/cgi-bin/carddisp.pl?gene=ANGPT2&keywords=ANGPT2
ANK2	1	Ankyrin 2	https://www.genecards.org/cgi-bin/carddisp.pl?gene=ANK2&keywords=ANK2
ANXA1	2	Annexin A1	https://www.genecards.org/cgi-bin/carddisp.pl?gene=ANXA1&keywords=ANXA1
ANXA2	1	Annexin A2	https://www.genecards.org/cgi-bin/carddisp.pl?gene=ANXA2&keywords=ANXA2
APEX1	2	Apurinic/Apyrimidinic Endodeoxyribonuclease 1	https://www.genecards.org/cgi-bin/carddisp.pl?gene=APEX1&keywords=APEX1
BIRC5	1	Baculoviral IAP Repeat Containing 5	https://www.genecards.org/cgi-bin/carddisp.pl?gene=BIRC5&keywords=BIRC5
APOA1	4	Apolipoprotein A1	https://www.genecards.org/cgi-bin/carddisp.pl?gene=APOA1&keywords=APOA1
APOB	6	Apolipoprotein B	https://www.genecards.org/cgi-bin/carddisp.pl?gene=APOB&keywords=APOB
APOC3	1	Apolipoprotein C3	https://www.genecards.org/cgi-bin/carddisp.pl?gene=APOC3&keywords=APOC3
APOD	1	Apolipoprotein D	https://www.genecards.org/cgi-bin/carddisp.pl?gene=APOD&keywords=APOD
APOE	95	Apolipoprotein E	https://www.genecards.org/cgi-bin/carddisp.pl?gene=APOE&keywords=APOE
APOH	1	Apolipoprotein H	https://www.genecards.org/cgi-bin/carddisp.pl?gene=APOH&keywords=APOH
APP	14	Amyloid Beta Precursor Protein	https://www.genecards.org/cgi-bin/carddisp.pl?gene=APP&keywords=APP
APRT	1	Adenine Phosphoribosyltransferase	https://www.genecards.org/cgi-bin/carddisp.pl?gene=APRT&keywords=APRT
FAS	1	Fas Cell Surface Death Receptor	https://www.genecards.org/cgi-bin/carddisp.pl?gene=FAS&keywords=FAS
FASLG	1	Fas Ligand	https://www.genecards.org/cgi-bin/carddisp.pl?gene=FASLG&keywords=FASLG
AQP4	5	Aquaporin 4	https://www.genecards.org/cgi-bin/carddisp.pl?gene=AQP4&keywords=AQP4
AR	1	Androgen Receptor	https://www.genecards.org/cgi-bin/carddisp.pl?gene=AR&keywords=AR
ABCC6	2	ATP Binding Cassette Subfamily C Member 6	https://www.genecards.org/cgi-bin/carddisp.pl?gene=ABCC6&keywords=ABCC6
AREG	1	Amphiregulin	https://www.genecards.org/cgi-bin/carddisp.pl?gene=AREG&keywords=AREG
ARR3	1	Arrestin 3	https://www.genecards.org/cgi-bin/carddisp.pl?gene=ARR3&keywords=ARR3
ARSA	1	Arylsulfatase A	https://www.genecards.org/cgi-bin/carddisp.pl?gene=ARSA&keywords=ARSA
ASCL1	1	Achaete-Scute Family BHLH Transcription Factor 1	https://www.genecards.org/cgi-bin/carddisp.pl?gene=ASCL1&keywords=ASCL1
SERPINC1	3	Serpin Family C Member 1	https://www.genecards.org/cgi-bin/carddisp.pl?gene=SERPINC1&keywords=SERPINC1
ZFHX3	9	Zinc Finger Homeobox 3	https://www.genecards.org/cgi-bin/carddisp.pl?gene=ZFHX3&keywords=ZFHX3
ATF3	1	Activating Transcription Factor 3	https://www.genecards.org/cgi-bin/carddisp.pl?gene=ATF3&keywords=ATF3
ATM	2	ATM Serine/Threonine Kinase	https://www.genecards.org/cgi-bin/carddisp.pl?gene=ATM&keywords=ATM
ATP2B1	1	ATPase Plasma Membrane Ca2+ Transporting 1	https://www.genecards.org/cgi-bin/carddisp.pl?gene=ATP2B1&keywords=ATP2B1
ALDH7A1	1	Aldehyde Dehydrogenase 7 Family Member A1	https://www.genecards.org/cgi-bin/carddisp.pl?gene=ALDH7A1&keywords=ALDH7A1
AVP	1	Arginine Vasopressin	https://www.genecards.org/cgi-bin/carddisp.pl?gene=AVP&keywords=AVP
AXL	1	AXL Receptor Tyrosine Kinase	https://www.genecards.org/cgi-bin/carddisp.pl?gene=AXL&keywords=AXL
BAD	2	BCL2 Associated Agonist Of Cell Death	https://www.genecards.org/cgi-bin/carddisp.pl?gene=BAD&keywords=BAD
BARD1	1	BRCA1 Associated RING Domain 1	https://www.genecards.org/cgi-bin/carddisp.pl?gene=BARD1&keywords=BARD1
BAX	1	BCL2 Associated X, Apoptosis Regulator	https://www.genecards.org/cgi-bin/carddisp.pl?gene=BAX&keywords=BAX
BCHE	1	Butyrylcholinesterase	https://www.genecards.org/cgi-bin/carddisp.pl?gene=BCHE&keywords=BCHE
BCL2	2	BCL2 Apoptosis Regulator	https://www.genecards.org/cgi-bin/carddisp.pl?gene=BCL2&keywords=BCL2
BCL2A1	1	BCL2 Related Protein A1	https://www.genecards.org/cgi-bin/carddisp.pl?gene=BCL2A1&keywords=BCL2A1
BDNF	28	Brain Derived Neurotrophic Factor	https://www.genecards.org/cgi-bin/carddisp.pl?gene=BDNF&keywords=BDNF
CEACAM1	1	CEA Cell Adhesion Molecule 1	https://www.genecards.org/cgi-bin/carddisp.pl?gene=CEACAM1&keywords=CEACAM1
BHMT	1	Betaine--Homocysteine S-Methyltransferase	https://www.genecards.org/cgi-bin/carddisp.pl?gene=BHMT&keywords=BHMT
BID	1	BH3 Interacting Domain Death Agonist	https://www.genecards.org/cgi-bin/carddisp.pl?gene=BID&keywords=BID
BMP7	2	Bone Morphogenetic Protein 7	https://www.genecards.org/cgi-bin/carddisp.pl?gene=BMP7&keywords=BMP7
BNIP3	1	BCL2 Interacting Protein 3	https://www.genecards.org/cgi-bin/carddisp.pl?gene=BNIP3&keywords=BNIP3
BNIP3L	2	BCL2 Interacting Protein 3 Like	https://www.genecards.org/cgi-bin/carddisp.pl?gene=BNIP3L&keywords=BNIP3L
BRCA2	1	BRCA2 DNA Repair Associated	https://www.genecards.org/cgi-bin/carddisp.pl?gene=BRCA2&keywords=BRCA2
BRS3	1	Bombesin Receptor Subtype 3	https://www.genecards.org/cgi-bin/carddisp.pl?gene=BRS3&keywords=BRS3
BTF3P11	2	Basic Transcription Factor 3 Pseudogene 11	https://www.genecards.org/cgi-bin/carddisp.pl?gene=BTF3P11&keywords=BTF3P11
TSPO	1	Translocator Protein	https://www.genecards.org/cgi-bin/carddisp.pl?gene=TSPO&keywords=TSPO
C3	4	Complement C3	https://www.genecards.org/cgi-bin/carddisp.pl?gene=C3&keywords=C3
C4B	2	Complement C4B (Chido Blood Group)	https://www.genecards.org/cgi-bin/carddisp.pl?gene=C4B&keywords=C4B
C5	1	Complement C5	https://www.genecards.org/cgi-bin/carddisp.pl?gene=C5&keywords=C5
VPS51	2	VPS51 Subunit Of GARP Complex	https://www.genecards.org/cgi-bin/carddisp.pl?gene=VPS51&keywords=VPS51
CACNA1A	1	Calcium Voltage-Gated Channel Subunit Alpha1 A	https://www.genecards.org/cgi-bin/carddisp.pl?gene=CACNA1A&keywords=CACNA1A
CAD	2	Carbamoyl-Phosphate Synthetase 2, Aspartate Transcarbamylase, And Dihydroorotase	https://www.genecards.org/cgi-bin/carddisp.pl?gene=CAD&keywords=CAD
CALD1	1	Caldesmon 1	https://www.genecards.org/cgi-bin/carddisp.pl?gene=CALD1&keywords=CALD1
CALM1	2	Calmodulin 1	https://www.genecards.org/cgi-bin/carddisp.pl?gene=CALM1&keywords=CALM1
CALM2	1	Calmodulin 2	https://www.genecards.org/cgi-bin/carddisp.pl?gene=CALM2&keywords=CALM2
CALM3	1	Calmodulin 3	https://www.genecards.org/cgi-bin/carddisp.pl?gene=CALM3&keywords=CALM3
CAPN1	1	Calpain 1	https://www.genecards.org/cgi-bin/carddisp.pl?gene=CAPN1&keywords=CAPN1
CAPN2	1	Calpain 2	https://www.genecards.org/cgi-bin/carddisp.pl?gene=CAPN2&keywords=CAPN2
CASP3	6	Caspase 3	https://www.genecards.org/cgi-bin/carddisp.pl?gene=CASP3&keywords=CASP3
CASP6	1	Caspase 6	https://www.genecards.org/cgi-bin/carddisp.pl?gene=CASP6&keywords=CASP6
CASP8	1	Caspase 8	https://www.genecards.org/cgi-bin/carddisp.pl?gene=CASP8&keywords=CASP8
CASP9	2	Caspase 9	https://www.genecards.org/cgi-bin/carddisp.pl?gene=CASP9&keywords=CASP9
CASQ1	1	Calsequestrin 1	https://www.genecards.org/cgi-bin/carddisp.pl?gene=CASQ1&keywords=CASQ1
CASR	1	Calcium Sensing Receptor	https://www.genecards.org/cgi-bin/carddisp.pl?gene=CASR&keywords=CASR
CAT	1	Catalase	https://www.genecards.org/cgi-bin/carddisp.pl?gene=CAT&keywords=CAT
CAV1	1	Caveolin 1	https://www.genecards.org/cgi-bin/carddisp.pl?gene=CAV1&keywords=CAV1
RUNX1	1	RUNX Family Transcription Factor 1	https://www.genecards.org/cgi-bin/carddisp.pl?gene=RUNX1&keywords=RUNX1
RUNX1T1	1	RUNX1 Partner Transcriptional Co-Repressor 1	https://www.genecards.org/cgi-bin/carddisp.pl?gene=RUNX1T1&keywords=RUNX1T1
SERPINH1	1	Serpin Family H Member 1	https://www.genecards.org/cgi-bin/carddisp.pl?gene=SERPINH1&keywords=SERPINH1
CBS	7	Cystathionine Beta-Synthase	https://www.genecards.org/cgi-bin/carddisp.pl?gene=CBS&keywords=CBS
KRIT1	1	KRIT1 Ankyrin Repeat Containing	https://www.genecards.org/cgi-bin/carddisp.pl?gene=KRIT1&keywords=KRIT1
CD14	3	CD14 Molecule	https://www.genecards.org/cgi-bin/carddisp.pl?gene=CD14&keywords=CD14
CD86	1	CD86 Molecule	https://www.genecards.org/cgi-bin/carddisp.pl?gene=CD86&keywords=CD86
CD34	1	CD34 Molecule	https://www.genecards.org/cgi-bin/carddisp.pl?gene=CD34&keywords=CD34
CD36	4	CD36 Molecule	https://www.genecards.org/cgi-bin/carddisp.pl?gene=CD36&keywords=CD36
ENTPD1	2	Ectonucleoside Triphosphate Diphosphohydrolase 1	https://www.genecards.org/cgi-bin/carddisp.pl?gene=ENTPD1&keywords=ENTPD1
CD40	2	CD40 Molecule	https://www.genecards.org/cgi-bin/carddisp.pl?gene=CD40&keywords=CD40
CD40LG	1	CD40 Ligand	https://www.genecards.org/cgi-bin/carddisp.pl?gene=CD40LG&keywords=CD40LG
CD47	1	CD47 Molecule	https://www.genecards.org/cgi-bin/carddisp.pl?gene=CD47&keywords=CD47
CD68	1	CD68 Molecule	https://www.genecards.org/cgi-bin/carddisp.pl?gene=CD68&keywords=CD68
CDK5	2	Cyclin Dependent Kinase 5	https://www.genecards.org/cgi-bin/carddisp.pl?gene=CDK5&keywords=CDK5
CDK6	1	Cyclin Dependent Kinase 6	https://www.genecards.org/cgi-bin/carddisp.pl?gene=CDK6&keywords=CDK6
CDKN1B	1	Cyclin Dependent Kinase Inhibitor 1B	https://www.genecards.org/cgi-bin/carddisp.pl?gene=CDKN1B&keywords=CDKN1B
CDKN2A	4	Cyclin Dependent Kinase Inhibitor 2A	https://www.genecards.org/cgi-bin/carddisp.pl?gene=CDKN2A&keywords=CDKN2A
CDKN2B	5	Cyclin Dependent Kinase Inhibitor 2B	https://www.genecards.org/cgi-bin/carddisp.pl?gene=CDKN2B&keywords=CDKN2B
CDKN3	1	Cyclin Dependent Kinase Inhibitor 3	https://www.genecards.org/cgi-bin/carddisp.pl?gene=CDKN3&keywords=CDKN3
CDR1	1	Cerebellar Degeneration Related Protein 1	https://www.genecards.org/cgi-bin/carddisp.pl?gene=CDR1&keywords=CDR1
CEBPD	1	CCAAT Enhancer Binding Protein Delta	https://www.genecards.org/cgi-bin/carddisp.pl?gene=CEBPD&keywords=CEBPD
CETP	6	Cholesteryl Ester Transfer Protein	https://www.genecards.org/cgi-bin/carddisp.pl?gene=CETP&keywords=CETP
CHD3	1	Chromodomain Helicase DNA Binding Protein 3	https://www.genecards.org/cgi-bin/carddisp.pl?gene=CHD3&keywords=CHD3
AKR1C4	1	Aldo-Keto Reductase Family 1 Member C4	https://www.genecards.org/cgi-bin/carddisp.pl?gene=AKR1C4&keywords=AKR1C4
CHI3L1	2	Chitinase 3 Like 1	https://www.genecards.org/cgi-bin/carddisp.pl?gene=CHI3L1&keywords=CHI3L1
CHIT1	1	Chitinase 1	https://www.genecards.org/cgi-bin/carddisp.pl?gene=CHIT1&keywords=CHIT1
CIRBP	1	Cold Inducible RNA Binding Protein	https://www.genecards.org/cgi-bin/carddisp.pl?gene=CIRBP&keywords=CIRBP
CCR5	1	C-C Motif Chemokine Receptor 5	https://www.genecards.org/cgi-bin/carddisp.pl?gene=CCR5&keywords=CCR5
LTB4R	1	Leukotriene B4 Receptor	https://www.genecards.org/cgi-bin/carddisp.pl?gene=LTB4R&keywords=LTB4R
CNR1	1	Cannabinoid Receptor 1	https://www.genecards.org/cgi-bin/carddisp.pl?gene=CNR1&keywords=CNR1
COL4A1	9	Collagen Type IV Alpha 1 Chain	https://www.genecards.org/cgi-bin/carddisp.pl?gene=COL4A1&keywords=COL4A1
COL4A2	5	Collagen Type IV Alpha 2 Chain	https://www.genecards.org/cgi-bin/carddisp.pl?gene=COL4A2&keywords=COL4A2
COL11A2	1	Collagen Type XI Alpha 2 Chain	https://www.genecards.org/cgi-bin/carddisp.pl?gene=COL11A2&keywords=COL11A2
COMT	1	Catechol-O-Methyltransferase	https://www.genecards.org/cgi-bin/carddisp.pl?gene=COMT&keywords=COMT
COX8A	1	Cytochrome C Oxidase Subunit 8A	https://www.genecards.org/cgi-bin/carddisp.pl?gene=COX8A&keywords=COX8A
CPB2	5	Carboxypeptidase B2	https://www.genecards.org/cgi-bin/carddisp.pl?gene=CPB2&keywords=CPB2
CLDN7	1	Claudin 7	https://www.genecards.org/cgi-bin/carddisp.pl?gene=CLDN7&keywords=CLDN7
CRH	2	Corticotropin Releasing Hormone	https://www.genecards.org/cgi-bin/carddisp.pl?gene=CRH&keywords=CRH
CRHBP	1	Corticotropin Releasing Hormone Binding Protein	https://www.genecards.org/cgi-bin/carddisp.pl?gene=CRHBP&keywords=CRHBP
CRP	36	C-Reactive Protein	https://www.genecards.org/cgi-bin/carddisp.pl?gene=CRP&keywords=CRP
CRYGD	1	Crystallin Gamma D	https://www.genecards.org/cgi-bin/carddisp.pl?gene=CRYGD&keywords=CRYGD
CRYZ	1	Crystallin Zeta	https://www.genecards.org/cgi-bin/carddisp.pl?gene=CRYZ&keywords=CRYZ
CS	1	Citrate Synthase	https://www.genecards.org/cgi-bin/carddisp.pl?gene=CS&keywords=CS
CSF2	3	Colony Stimulating Factor 2	https://www.genecards.org/cgi-bin/carddisp.pl?gene=CSF2&keywords=CSF2
CSF3	6	Colony Stimulating Factor 3	https://www.genecards.org/cgi-bin/carddisp.pl?gene=CSF3&keywords=CSF3
CSF3R	1	Colony Stimulating Factor 3 Receptor	https://www.genecards.org/cgi-bin/carddisp.pl?gene=CSF3R&keywords=CSF3R
CST3	7	Cystatin C	https://www.genecards.org/cgi-bin/carddisp.pl?gene=CST3&keywords=CST3
NKX2-5	1	NK2 Homeobox 5	https://www.genecards.org/cgi-bin/carddisp.pl?gene=NKX2-5&keywords=NKX2-5
CX3CR1	1	C-X3-C Motif Chemokine Receptor 1	https://www.genecards.org/cgi-bin/carddisp.pl?gene=CX3CR1&keywords=CX3CR1
CXADR	1	CXADR Ig-Like Cell Adhesion Molecule	https://www.genecards.org/cgi-bin/carddisp.pl?gene=CXADR&keywords=CXADR
CYBA	3	Cytochrome B-245 Alpha Chain	https://www.genecards.org/cgi-bin/carddisp.pl?gene=CYBA&keywords=CYBA
CYBB	2	Cytochrome B-245 Beta Chain	https://www.genecards.org/cgi-bin/carddisp.pl?gene=CYBB&keywords=CYBB
CYP1A1	1	Cytochrome P450 Family 1 Subfamily A Member 1	https://www.genecards.org/cgi-bin/carddisp.pl?gene=CYP1A1&keywords=CYP1A1
CYP2B6	3	Cytochrome P450 Family 2 Subfamily B Member 6	https://www.genecards.org/cgi-bin/carddisp.pl?gene=CYP2B6&keywords=CYP2B6
CYP2B7P	1	Cytochrome P450 Family 2 Subfamily B Member 7, Pseudogene	https://www.genecards.org/cgi-bin/carddisp.pl?gene=CYP2B7P&keywords=CYP2B7P
CYP2C19	11	Cytochrome P450 Family 2 Subfamily C Member 19	https://www.genecards.org/cgi-bin/carddisp.pl?gene=CYP2C19&keywords=CYP2C19
CYP2C8	1	Cytochrome P450 Family 2 Subfamily C Member 8	https://www.genecards.org/cgi-bin/carddisp.pl?gene=CYP2C8&keywords=CYP2C8
CYP2C9	3	Cytochrome P450 Family 2 Subfamily C Member 9	https://www.genecards.org/cgi-bin/carddisp.pl?gene=CYP2C9&keywords=CYP2C9
CYP2J2	3	Cytochrome P450 Family 2 Subfamily J Member 2	https://www.genecards.org/cgi-bin/carddisp.pl?gene=CYP2J2&keywords=CYP2J2
CYP4A11	2	Cytochrome P450 Family 4 Subfamily A Member 11	https://www.genecards.org/cgi-bin/carddisp.pl?gene=CYP4A11&keywords=CYP4A11
CYP11B2	2	Cytochrome P450 Family 11 Subfamily B Member 2	https://www.genecards.org/cgi-bin/carddisp.pl?gene=CYP11B2&keywords=CYP11B2
ACE	68	Angiotensin I Converting Enzyme	https://www.genecards.org/cgi-bin/carddisp.pl?gene=ACE&keywords=ACE
DCX	1	Doublecortin	https://www.genecards.org/cgi-bin/carddisp.pl?gene=DCX&keywords=DCX
DECR1	5	2,4-Dienoyl-CoA Reductase 1	https://www.genecards.org/cgi-bin/carddisp.pl?gene=DECR1&keywords=DECR1
DEFB1	1	Defensin Beta 1	https://www.genecards.org/cgi-bin/carddisp.pl?gene=DEFB1&keywords=DEFB1
DEFB4A	2	Defensin Beta 4A	https://www.genecards.org/cgi-bin/carddisp.pl?gene=DEFB4A&keywords=DEFB4A
GSDME	1	Gasdermin E	https://www.genecards.org/cgi-bin/carddisp.pl?gene=GSDME&keywords=GSDME
NQO1	3	NAD(P)H Quinone Dehydrogenase 1	https://www.genecards.org/cgi-bin/carddisp.pl?gene=NQO1&keywords=NQO1
DMRT1	1	Doublesex And Mab-3 Related Transcription Factor 1	https://www.genecards.org/cgi-bin/carddisp.pl?gene=DMRT1&keywords=DMRT1
DNASE1	1	Deoxyribonuclease 1	https://www.genecards.org/cgi-bin/carddisp.pl?gene=DNASE1&keywords=DNASE1
DNMT3A	1	DNA Methyltransferase 3 Alpha	https://www.genecards.org/cgi-bin/carddisp.pl?gene=DNMT3A&keywords=DNMT3A
RCAN1	2	Regulator Of Calcineurin 1	https://www.genecards.org/cgi-bin/carddisp.pl?gene=RCAN1&keywords=RCAN1
DVL1	1	Dishevelled Segment Polarity Protein 1	https://www.genecards.org/cgi-bin/carddisp.pl?gene=DVL1&keywords=DVL1
ECE1	1	Endothelin Converting Enzyme 1	https://www.genecards.org/cgi-bin/carddisp.pl?gene=ECE1&keywords=ECE1
EDN1	5	Endothelin 1	https://www.genecards.org/cgi-bin/carddisp.pl?gene=EDN1&keywords=EDN1
EDNRA	2	Endothelin Receptor Type A	https://www.genecards.org/cgi-bin/carddisp.pl?gene=EDNRA&keywords=EDNRA
EDNRB	2	Endothelin Receptor Type B	https://www.genecards.org/cgi-bin/carddisp.pl?gene=EDNRB&keywords=EDNRB
EEF1A2	2	Eukaryotic Translation Elongation Factor 1 Alpha 2	https://www.genecards.org/cgi-bin/carddisp.pl?gene=EEF1A2&keywords=EEF1A2
EFNA5	1	Ephrin A5	https://www.genecards.org/cgi-bin/carddisp.pl?gene=EFNA5&keywords=EFNA5
EGF	1	Epidermal Growth Factor	https://www.genecards.org/cgi-bin/carddisp.pl?gene=EGF&keywords=EGF
EGR1	4	Early Growth Response 1	https://www.genecards.org/cgi-bin/carddisp.pl?gene=EGR1&keywords=EGR1
EGR2	1	Early Growth Response 2	https://www.genecards.org/cgi-bin/carddisp.pl?gene=EGR2&keywords=EGR2
EGR4	1	Early Growth Response 4	https://www.genecards.org/cgi-bin/carddisp.pl?gene=EGR4&keywords=EGR4
EIF2S1	2	Eukaryotic Translation Initiation Factor 2 Subunit Alpha	https://www.genecards.org/cgi-bin/carddisp.pl?gene=EIF2S1&keywords=EIF2S1
ELANE	3	Elastase, Neutrophil Expressed	https://www.genecards.org/cgi-bin/carddisp.pl?gene=ELANE&keywords=ELANE
ELN	3	Elastin	https://www.genecards.org/cgi-bin/carddisp.pl?gene=ELN&keywords=ELN
ENG	4	Endoglin	https://www.genecards.org/cgi-bin/carddisp.pl?gene=ENG&keywords=ENG
ENO2	2	Enolase 2	https://www.genecards.org/cgi-bin/carddisp.pl?gene=ENO2&keywords=ENO2
ENSA	1	Endosulfine Alpha	https://www.genecards.org/cgi-bin/carddisp.pl?gene=ENSA&keywords=ENSA
EPHB2	1	EPH Receptor B2	https://www.genecards.org/cgi-bin/carddisp.pl?gene=EPHB2&keywords=EPHB2
EPHX2	6	Epoxide Hydrolase 2	https://www.genecards.org/cgi-bin/carddisp.pl?gene=EPHX2&keywords=EPHX2
EPO	3	Erythropoietin	https://www.genecards.org/cgi-bin/carddisp.pl?gene=EPO&keywords=EPO
ERCC2	1	ERCC Excision Repair 2, TFIIH Core Complex Helicase Subunit	https://www.genecards.org/cgi-bin/carddisp.pl?gene=ERCC2&keywords=ERCC2
ERCC6	1	ERCC Excision Repair 6, Chromatin Remodeling Factor	https://www.genecards.org/cgi-bin/carddisp.pl?gene=ERCC6&keywords=ERCC6
ESR1	10	Estrogen Receptor 1	https://www.genecards.org/cgi-bin/carddisp.pl?gene=ESR1&keywords=ESR1
ESR2	3	Estrogen Receptor 2	https://www.genecards.org/cgi-bin/carddisp.pl?gene=ESR2&keywords=ESR2
EZH2	1	Enhancer Of Zeste 2 Polycomb Repressive Complex 2 Subunit	https://www.genecards.org/cgi-bin/carddisp.pl?gene=EZH2&keywords=EZH2
F2	40	Coagulation Factor II, Thrombin	https://www.genecards.org/cgi-bin/carddisp.pl?gene=F2&keywords=F2
F2R	4	Coagulation Factor II Thrombin Receptor	https://www.genecards.org/cgi-bin/carddisp.pl?gene=F2R&keywords=F2R
F3	6	Coagulation Factor III, Tissue Factor	https://www.genecards.org/cgi-bin/carddisp.pl?gene=F3&keywords=F3
F5	48	Coagulation Factor V	https://www.genecards.org/cgi-bin/carddisp.pl?gene=F5&keywords=F5
F7	13	Coagulation Factor VII	https://www.genecards.org/cgi-bin/carddisp.pl?gene=F7&keywords=F7
F8	3	Coagulation Factor VIII	https://www.genecards.org/cgi-bin/carddisp.pl?gene=F8&keywords=F8
F11	1	Coagulation Factor XI	https://www.genecards.org/cgi-bin/carddisp.pl?gene=F11&keywords=F11
F12	2	Coagulation Factor XII	https://www.genecards.org/cgi-bin/carddisp.pl?gene=F12&keywords=F12
F13A1	4	Coagulation Factor XIII A Chain	https://www.genecards.org/cgi-bin/carddisp.pl?gene=F13A1&keywords=F13A1
FABP4	1	Fatty Acid Binding Protein 4	https://www.genecards.org/cgi-bin/carddisp.pl?gene=FABP4&keywords=FABP4
FABP2	1	Fatty Acid Binding Protein 2	https://www.genecards.org/cgi-bin/carddisp.pl?gene=FABP2&keywords=FABP2
FBN1	1	Fibrillin 1	https://www.genecards.org/cgi-bin/carddisp.pl?gene=FBN1&keywords=FBN1
FBN2	1	Fibrillin 2	https://www.genecards.org/cgi-bin/carddisp.pl?gene=FBN2&keywords=FBN2
FCN2	1	Ficolin 2	https://www.genecards.org/cgi-bin/carddisp.pl?gene=FCN2&keywords=FCN2
FGA	3	Fibrinogen Alpha Chain	https://www.genecards.org/cgi-bin/carddisp.pl?gene=FGA&keywords=FGA
FGB	9	Fibrinogen Beta Chain	https://www.genecards.org/cgi-bin/carddisp.pl?gene=FGB&keywords=FGB
FGF1	2	Fibroblast Growth Factor 1	https://www.genecards.org/cgi-bin/carddisp.pl?gene=FGF1&keywords=FGF1
FGF2	1	Fibroblast Growth Factor 2	https://www.genecards.org/cgi-bin/carddisp.pl?gene=FGF2&keywords=FGF2
FGF13	1	Fibroblast Growth Factor 13	https://www.genecards.org/cgi-bin/carddisp.pl?gene=FGF13&keywords=FGF13
FGG	5	Fibrinogen Gamma Chain	https://www.genecards.org/cgi-bin/carddisp.pl?gene=FGG&keywords=FGG
FH	1	Fumarate Hydratase	https://www.genecards.org/cgi-bin/carddisp.pl?gene=FH&keywords=FH
FOXF2	1	Forkhead Box F2	https://www.genecards.org/cgi-bin/carddisp.pl?gene=FOXF2&keywords=FOXF2
FLG	1	Filaggrin	https://www.genecards.org/cgi-bin/carddisp.pl?gene=FLG&keywords=FLG
FLNA	1	Filamin A	https://www.genecards.org/cgi-bin/carddisp.pl?gene=FLNA&keywords=FLNA
FLT1	1	Fms Related Receptor Tyrosine Kinase 1	https://www.genecards.org/cgi-bin/carddisp.pl?gene=FLT1&keywords=FLT1
FOLH1	2	Folate Hydrolase 1	https://www.genecards.org/cgi-bin/carddisp.pl?gene=FOLH1&keywords=FOLH1
FOS	1	Fos Proto-Oncogene, AP-1 Transcription Factor Subunit	https://www.genecards.org/cgi-bin/carddisp.pl?gene=FOS&keywords=FOS
FXN	1	Frataxin	https://www.genecards.org/cgi-bin/carddisp.pl?gene=FXN&keywords=FXN
MTOR	3	Mechanistic Target Of Rapamycin Kinase	https://www.genecards.org/cgi-bin/carddisp.pl?gene=MTOR&keywords=MTOR
FUT1	1	Fucosyltransferase 1 (H Blood Group)	https://www.genecards.org/cgi-bin/carddisp.pl?gene=FUT1&keywords=FUT1
G6PD	4	Glucose-6-Phosphate Dehydrogenase	https://www.genecards.org/cgi-bin/carddisp.pl?gene=G6PD&keywords=G6PD
GABRA6	1	Gamma-Aminobutyric Acid Type A Receptor Subunit Alpha6	https://www.genecards.org/cgi-bin/carddisp.pl?gene=GABRA6&keywords=GABRA6
GALNT2	1	Polypeptide N-Acetylgalactosaminyltransferase 2	https://www.genecards.org/cgi-bin/carddisp.pl?gene=GALNT2&keywords=GALNT2
GAMT	1	Guanidinoacetate N-Methyltransferase	https://www.genecards.org/cgi-bin/carddisp.pl?gene=GAMT&keywords=GAMT
GAS6	3	Growth Arrest Specific 6	https://www.genecards.org/cgi-bin/carddisp.pl?gene=GAS6&keywords=GAS6
GATA3	1	GATA Binding Protein 3	https://www.genecards.org/cgi-bin/carddisp.pl?gene=GATA3&keywords=GATA3
GATA4	1	GATA Binding Protein 4	https://www.genecards.org/cgi-bin/carddisp.pl?gene=GATA4&keywords=GATA4
GATM	1	Glycine Amidinotransferase	https://www.genecards.org/cgi-bin/carddisp.pl?gene=GATM&keywords=GATM
GCH1	1	GTP Cyclohydrolase 1	https://www.genecards.org/cgi-bin/carddisp.pl?gene=GCH1&keywords=GCH1
GCHFR	1	GTP Cyclohydrolase I Feedback Regulator	https://www.genecards.org/cgi-bin/carddisp.pl?gene=GCHFR&keywords=GCHFR
GCKR	1	Glucokinase Regulator	https://www.genecards.org/cgi-bin/carddisp.pl?gene=GCKR&keywords=GCKR
GDF10	1	Growth Differentiation Factor 10	https://www.genecards.org/cgi-bin/carddisp.pl?gene=GDF10&keywords=GDF10
GDNF	5	Glial Cell Derived Neurotrophic Factor	https://www.genecards.org/cgi-bin/carddisp.pl?gene=GDNF&keywords=GDNF
GFAP	1	Glial Fibrillary Acidic Protein	https://www.genecards.org/cgi-bin/carddisp.pl?gene=GFAP&keywords=GFAP
GGCX	1	Gamma-Glutamyl Carboxylase	https://www.genecards.org/cgi-bin/carddisp.pl?gene=GGCX&keywords=GGCX
GH1	1	Growth Hormone 1	https://www.genecards.org/cgi-bin/carddisp.pl?gene=GH1&keywords=GH1
GHR	1	Growth Hormone Receptor	https://www.genecards.org/cgi-bin/carddisp.pl?gene=GHR&keywords=GHR
GHSR	1	Growth Hormone Secretagogue Receptor	https://www.genecards.org/cgi-bin/carddisp.pl?gene=GHSR&keywords=GHSR
GIP	1	Gastric Inhibitory Polypeptide	https://www.genecards.org/cgi-bin/carddisp.pl?gene=GIP&keywords=GIP
GIPR	1	Gastric Inhibitory Polypeptide Receptor	https://www.genecards.org/cgi-bin/carddisp.pl?gene=GIPR&keywords=GIPR
GJA1	1	Gap Junction Protein Alpha 1	https://www.genecards.org/cgi-bin/carddisp.pl?gene=GJA1&keywords=GJA1
GJA4	1	Gap Junction Protein Alpha 4	https://www.genecards.org/cgi-bin/carddisp.pl?gene=GJA4&keywords=GJA4
GLA	6	Galactosidase Alpha	https://www.genecards.org/cgi-bin/carddisp.pl?gene=GLA&keywords=GLA
GLP1R	1	Glucagon Like Peptide 1 Receptor	https://www.genecards.org/cgi-bin/carddisp.pl?gene=GLP1R&keywords=GLP1R
GNAQ	1	G Protein Subunit Alpha Q	https://www.genecards.org/cgi-bin/carddisp.pl?gene=GNAQ&keywords=GNAQ
GNB3	4	G Protein Subunit Beta 3	https://www.genecards.org/cgi-bin/carddisp.pl?gene=GNB3&keywords=GNB3
GOLGB1	1	Golgin B1	https://www.genecards.org/cgi-bin/carddisp.pl?gene=GOLGB1&keywords=GOLGB1
GP1BA	2	Glycoprotein Ib Platelet Subunit Alpha	https://www.genecards.org/cgi-bin/carddisp.pl?gene=GP1BA&keywords=GP1BA
GP9	1	Glycoprotein IX Platelet	https://www.genecards.org/cgi-bin/carddisp.pl?gene=GP9&keywords=GP9
CXCR3	2	C-X-C Motif Chemokine Receptor 3	https://www.genecards.org/cgi-bin/carddisp.pl?gene=CXCR3&keywords=CXCR3
GPR42	1	G Protein-Coupled Receptor 42	https://www.genecards.org/cgi-bin/carddisp.pl?gene=GPR42&keywords=GPR42
GRK4	1	G Protein-Coupled Receptor Kinase 4	https://www.genecards.org/cgi-bin/carddisp.pl?gene=GRK4&keywords=GRK4
GPX1	1	Glutathione Peroxidase 1	https://www.genecards.org/cgi-bin/carddisp.pl?gene=GPX1&keywords=GPX1
GPX3	4	Glutathione Peroxidase 3	https://www.genecards.org/cgi-bin/carddisp.pl?gene=GPX3&keywords=GPX3
GPX4	1	Glutathione Peroxidase 4	https://www.genecards.org/cgi-bin/carddisp.pl?gene=GPX4&keywords=GPX4
GRIA2	3	Glutamate Ionotropic Receptor AMPA Type Subunit 2	https://www.genecards.org/cgi-bin/carddisp.pl?gene=GRIA2&keywords=GRIA2
GRIK2	1	Glutamate Ionotropic Receptor Kainate Type Subunit 2	https://www.genecards.org/cgi-bin/carddisp.pl?gene=GRIK2&keywords=GRIK2
GRIN1	1	Glutamate Ionotropic Receptor NMDA Type Subunit 1	https://www.genecards.org/cgi-bin/carddisp.pl?gene=GRIN1&keywords=GRIN1
GRIN2A	1	Glutamate Ionotropic Receptor NMDA Type Subunit 2A	https://www.genecards.org/cgi-bin/carddisp.pl?gene=GRIN2A&keywords=GRIN2A
GRIN2B	2	Glutamate Ionotropic Receptor NMDA Type Subunit 2B	https://www.genecards.org/cgi-bin/carddisp.pl?gene=GRIN2B&keywords=GRIN2B
GRM2	2	Glutamate Metabotropic Receptor 2	https://www.genecards.org/cgi-bin/carddisp.pl?gene=GRM2&keywords=GRM2
CXCL2	1	C-X-C Motif Chemokine Ligand 2	https://www.genecards.org/cgi-bin/carddisp.pl?gene=CXCL2&keywords=CXCL2
GSR	1	Glutathione-Disulfide Reductase	https://www.genecards.org/cgi-bin/carddisp.pl?gene=GSR&keywords=GSR
GSTM1	3	Glutathione S-Transferase Mu 1	https://www.genecards.org/cgi-bin/carddisp.pl?gene=GSTM1&keywords=GSTM1
GTF2I	1	General Transcription Factor IIi	https://www.genecards.org/cgi-bin/carddisp.pl?gene=GTF2I&keywords=GTF2I
GUCY1A1	1	Guanylate Cyclase 1 Soluble Subunit Alpha 1	https://www.genecards.org/cgi-bin/carddisp.pl?gene=GUCY1A1&keywords=GUCY1A1
HABP2	5	Hyaluronan Binding Protein 2	https://www.genecards.org/cgi-bin/carddisp.pl?gene=HABP2&keywords=HABP2
HAS2	1	Hyaluronan Synthase 2	https://www.genecards.org/cgi-bin/carddisp.pl?gene=HAS2&keywords=HAS2
HBA1	1	Hemoglobin Subunit Alpha 1	https://www.genecards.org/cgi-bin/carddisp.pl?gene=HBA1&keywords=HBA1
HBA2	1	Hemoglobin Subunit Alpha 2	https://www.genecards.org/cgi-bin/carddisp.pl?gene=HBA2&keywords=HBA2
HBB	1	Hemoglobin Subunit Beta	https://www.genecards.org/cgi-bin/carddisp.pl?gene=HBB&keywords=HBB
HDAC1	1	Histone Deacetylase 1	https://www.genecards.org/cgi-bin/carddisp.pl?gene=HDAC1&keywords=HDAC1
HDAC2	1	Histone Deacetylase 2	https://www.genecards.org/cgi-bin/carddisp.pl?gene=HDAC2&keywords=HDAC2
CFH	3	Complement Factor H	https://www.genecards.org/cgi-bin/carddisp.pl?gene=CFH&keywords=CFH
HFE	5	Homeostatic Iron Regulator	https://www.genecards.org/cgi-bin/carddisp.pl?gene=HFE&keywords=HFE
NRG1	1	Neuregulin 1	https://www.genecards.org/cgi-bin/carddisp.pl?gene=NRG1&keywords=NRG1
HIF1A	6	Hypoxia Inducible Factor 1 Subunit Alpha	https://www.genecards.org/cgi-bin/carddisp.pl?gene=HIF1A&keywords=HIF1A
HLA-A	1	Major Histocompatibility Complex, Class I, A	https://www.genecards.org/cgi-bin/carddisp.pl?gene=HLA-A&keywords=HLA-A
HLA-DPB1	1	Major Histocompatibility Complex, Class II, DP Beta 1	https://www.genecards.org/cgi-bin/carddisp.pl?gene=HLA-DPB1&keywords=HLA-DPB1
HLA-DRB1	2	Major Histocompatibility Complex, Class II, DR Beta 1	https://www.genecards.org/cgi-bin/carddisp.pl?gene=HLA-DRB1&keywords=HLA-DRB1
HLA-G	1	Major Histocompatibility Complex, Class I, G	https://www.genecards.org/cgi-bin/carddisp.pl?gene=HLA-G&keywords=HLA-G
HMGB1	5	High Mobility Group Box 1	https://www.genecards.org/cgi-bin/carddisp.pl?gene=HMGB1&keywords=HMGB1
HMOX1	6	Heme Oxygenase 1	https://www.genecards.org/cgi-bin/carddisp.pl?gene=HMOX1&keywords=HMOX1
HP	6	Haptoglobin	https://www.genecards.org/cgi-bin/carddisp.pl?gene=HP&keywords=HP
HRH1	1	Histamine Receptor H1	https://www.genecards.org/cgi-bin/carddisp.pl?gene=HRH1&keywords=HRH1
HRES1	1	HTLV-1 Related Endogenous Sequence	https://www.genecards.org/cgi-bin/carddisp.pl?gene=HRES1&keywords=HRES1
HSPA1A	2	Heat Shock Protein Family A (Hsp70) Member 1A	https://www.genecards.org/cgi-bin/carddisp.pl?gene=HSPA1A&keywords=HSPA1A
HSPA1B	2	Heat Shock Protein Family A (Hsp70) Member 1B	https://www.genecards.org/cgi-bin/carddisp.pl?gene=HSPA1B&keywords=HSPA1B
HSPA1L	1	Heat Shock Protein Family A (Hsp70) Member 1 Like	https://www.genecards.org/cgi-bin/carddisp.pl?gene=HSPA1L&keywords=HSPA1L
HSPA2	1	Heat Shock Protein Family A (Hsp70) Member 2	https://www.genecards.org/cgi-bin/carddisp.pl?gene=HSPA2&keywords=HSPA2
HSPA4	5	Heat Shock Protein Family A (Hsp70) Member 4	https://www.genecards.org/cgi-bin/carddisp.pl?gene=HSPA4&keywords=HSPA4
HSPB1	2	Heat Shock Protein Family B (Small) Member 1	https://www.genecards.org/cgi-bin/carddisp.pl?gene=HSPB1&keywords=HSPB1
HSPB2	2	Heat Shock Protein Family B (Small) Member 2	https://www.genecards.org/cgi-bin/carddisp.pl?gene=HSPB2&keywords=HSPB2
HSPD1	1	Heat Shock Protein Family D (Hsp60) Member 1	https://www.genecards.org/cgi-bin/carddisp.pl?gene=HSPD1&keywords=HSPD1
HTR1A	1	5-Hydroxytryptamine Receptor 1A	https://www.genecards.org/cgi-bin/carddisp.pl?gene=HTR1A&keywords=HTR1A
HTR1D	1	5-Hydroxytryptamine Receptor 1D	https://www.genecards.org/cgi-bin/carddisp.pl?gene=HTR1D&keywords=HTR1D
HTR2A	3	5-Hydroxytryptamine Receptor 2A	https://www.genecards.org/cgi-bin/carddisp.pl?gene=HTR2A&keywords=HTR2A
HTR2B	1	5-Hydroxytryptamine Receptor 2B	https://www.genecards.org/cgi-bin/carddisp.pl?gene=HTR2B&keywords=HTR2B
HTR4	1	5-Hydroxytryptamine Receptor 4	https://www.genecards.org/cgi-bin/carddisp.pl?gene=HTR4&keywords=HTR4
ICAM1	6	Intercellular Adhesion Molecule 1	https://www.genecards.org/cgi-bin/carddisp.pl?gene=ICAM1&keywords=ICAM1
IDS	1	Iduronate 2-Sulfatase	https://www.genecards.org/cgi-bin/carddisp.pl?gene=IDS&keywords=IDS
IFNB1	2	Interferon Beta 1	https://www.genecards.org/cgi-bin/carddisp.pl?gene=IFNB1&keywords=IFNB1
IGF1	9	Insulin Like Growth Factor 1	https://www.genecards.org/cgi-bin/carddisp.pl?gene=IGF1&keywords=IGF1
IGF1R	1	Insulin Like Growth Factor 1 Receptor	https://www.genecards.org/cgi-bin/carddisp.pl?gene=IGF1R&keywords=IGF1R
IGFALS	1	Insulin Like Growth Factor Binding Protein Acid Labile Subunit	https://www.genecards.org/cgi-bin/carddisp.pl?gene=IGFALS&keywords=IGFALS
IGFBP3	1	Insulin Like Growth Factor Binding Protein 3	https://www.genecards.org/cgi-bin/carddisp.pl?gene=IGFBP3&keywords=IGFBP3
IL1A	4	Interleukin 1 Alpha	https://www.genecards.org/cgi-bin/carddisp.pl?gene=IL1A&keywords=IL1A
IL1B	17	Interleukin 1 Beta	https://www.genecards.org/cgi-bin/carddisp.pl?gene=IL1B&keywords=IL1B
IL1RN	16	Interleukin 1 Receptor Antagonist	https://www.genecards.org/cgi-bin/carddisp.pl?gene=IL1RN&keywords=IL1RN
IL4	3	Interleukin 4	https://www.genecards.org/cgi-bin/carddisp.pl?gene=IL4&keywords=IL4
IL4R	2	Interleukin 4 Receptor	https://www.genecards.org/cgi-bin/carddisp.pl?gene=IL4R&keywords=IL4R
IL5	3	Interleukin 5	https://www.genecards.org/cgi-bin/carddisp.pl?gene=IL5&keywords=IL5
IL5RA	1	Interleukin 5 Receptor Subunit Alpha	https://www.genecards.org/cgi-bin/carddisp.pl?gene=IL5RA&keywords=IL5RA
IL6	34	Interleukin 6	https://www.genecards.org/cgi-bin/carddisp.pl?gene=IL6&keywords=IL6
IL6R	2	Interleukin 6 Receptor	https://www.genecards.org/cgi-bin/carddisp.pl?gene=IL6R&keywords=IL6R
IL6ST	1	Interleukin 6 Cytokine Family Signal Transducer	https://www.genecards.org/cgi-bin/carddisp.pl?gene=IL6ST&keywords=IL6ST
CXCL8	3	C-X-C Motif Chemokine Ligand 8	https://www.genecards.org/cgi-bin/carddisp.pl?gene=CXCL8&keywords=CXCL8
IL9	1	Interleukin 9	https://www.genecards.org/cgi-bin/carddisp.pl?gene=IL9&keywords=IL9
CXCR2	1	C-X-C Motif Chemokine Receptor 2	https://www.genecards.org/cgi-bin/carddisp.pl?gene=CXCR2&keywords=CXCR2
IL10	12	Interleukin 10	https://www.genecards.org/cgi-bin/carddisp.pl?gene=IL10&keywords=IL10
IL11	1	Interleukin 11	https://www.genecards.org/cgi-bin/carddisp.pl?gene=IL11&keywords=IL11
IL12A	1	Interleukin 12A	https://www.genecards.org/cgi-bin/carddisp.pl?gene=IL12A&keywords=IL12A
IL13	1	Interleukin 13	https://www.genecards.org/cgi-bin/carddisp.pl?gene=IL13&keywords=IL13
IL16	1	Interleukin 16	https://www.genecards.org/cgi-bin/carddisp.pl?gene=IL16&keywords=IL16
IL17A	3	Interleukin 17A	https://www.genecards.org/cgi-bin/carddisp.pl?gene=IL17A&keywords=IL17A
IL18	3	Interleukin 18	https://www.genecards.org/cgi-bin/carddisp.pl?gene=IL18&keywords=IL18
IMPA2	2	Inositol Monophosphatase 2	https://www.genecards.org/cgi-bin/carddisp.pl?gene=IMPA2&keywords=IMPA2
CXCL10	2	C-X-C Motif Chemokine Ligand 10	https://www.genecards.org/cgi-bin/carddisp.pl?gene=CXCL10&keywords=CXCL10
INS	2	Insulin	https://www.genecards.org/cgi-bin/carddisp.pl?gene=INS&keywords=INS
INPP5D	1	Inositol Polyphosphate-5-Phosphatase D	https://www.genecards.org/cgi-bin/carddisp.pl?gene=INPP5D&keywords=INPP5D
INPPL1	1	Inositol Polyphosphate Phosphatase Like 1	https://www.genecards.org/cgi-bin/carddisp.pl?gene=INPPL1&keywords=INPPL1
IRF1	1	Interferon Regulatory Factor 1	https://www.genecards.org/cgi-bin/carddisp.pl?gene=IRF1&keywords=IRF1
IRF3	1	Interferon Regulatory Factor 3	https://www.genecards.org/cgi-bin/carddisp.pl?gene=IRF3&keywords=IRF3
IRF4	2	Interferon Regulatory Factor 4	https://www.genecards.org/cgi-bin/carddisp.pl?gene=IRF4&keywords=IRF4
ITGA2	6	Integrin Subunit Alpha 2	https://www.genecards.org/cgi-bin/carddisp.pl?gene=ITGA2&keywords=ITGA2
ITGA2B	8	Integrin Subunit Alpha 2b	https://www.genecards.org/cgi-bin/carddisp.pl?gene=ITGA2B&keywords=ITGA2B
ITGAL	1	Integrin Subunit Alpha L	https://www.genecards.org/cgi-bin/carddisp.pl?gene=ITGAL&keywords=ITGAL
ITGAV	1	Integrin Subunit Alpha V	https://www.genecards.org/cgi-bin/carddisp.pl?gene=ITGAV&keywords=ITGAV
ITGB2	2	Integrin Subunit Beta 2	https://www.genecards.org/cgi-bin/carddisp.pl?gene=ITGB2&keywords=ITGB2
ITGB3	13	Integrin Subunit Beta 3	https://www.genecards.org/cgi-bin/carddisp.pl?gene=ITGB3&keywords=ITGB3
ITPK1	1	Inositol-Tetrakisphosphate 1-Kinase	https://www.genecards.org/cgi-bin/carddisp.pl?gene=ITPK1&keywords=ITPK1
JAK2	3	Janus Kinase 2	https://www.genecards.org/cgi-bin/carddisp.pl?gene=JAK2&keywords=JAK2
JUNB	1	JunB Proto-Oncogene, AP-1 Transcription Factor Subunit	https://www.genecards.org/cgi-bin/carddisp.pl?gene=JUNB&keywords=JUNB
KCNA3	3	Potassium Voltage-Gated Channel Subfamily A Member 3	https://www.genecards.org/cgi-bin/carddisp.pl?gene=KCNA3&keywords=KCNA3
KCNJ13	1	Potassium Inwardly Rectifying Channel Subfamily J Member 13	https://www.genecards.org/cgi-bin/carddisp.pl?gene=KCNJ13&keywords=KCNJ13
KCNK2	1	Potassium Two Pore Domain Channel Subfamily K Member 2	https://www.genecards.org/cgi-bin/carddisp.pl?gene=KCNK2&keywords=KCNK2
KCNK3	1	Potassium Two Pore Domain Channel Subfamily K Member 3	https://www.genecards.org/cgi-bin/carddisp.pl?gene=KCNK3&keywords=KCNK3
KCNMA1	1	Potassium Calcium-Activated Channel Subfamily M Alpha 1	https://www.genecards.org/cgi-bin/carddisp.pl?gene=KCNMA1&keywords=KCNMA1
KCNQ1	2	Potassium Voltage-Gated Channel Subfamily Q Member 1	https://www.genecards.org/cgi-bin/carddisp.pl?gene=KCNQ1&keywords=KCNQ1
KDR	3	Kinase Insert Domain Receptor	https://www.genecards.org/cgi-bin/carddisp.pl?gene=KDR&keywords=KDR
KLK1	1	Kallikrein 1	https://www.genecards.org/cgi-bin/carddisp.pl?gene=KLK1&keywords=KLK1
KLKB1	1	Kallikrein B1	https://www.genecards.org/cgi-bin/carddisp.pl?gene=KLKB1&keywords=KLKB1
LAMC2	2	Laminin Subunit Gamma 2	https://www.genecards.org/cgi-bin/carddisp.pl?gene=LAMC2&keywords=LAMC2
LCN2	1	Lipocalin 2	https://www.genecards.org/cgi-bin/carddisp.pl?gene=LCN2&keywords=LCN2
LDLR	5	Low Density Lipoprotein Receptor	https://www.genecards.org/cgi-bin/carddisp.pl?gene=LDLR&keywords=LDLR
LEP	1	Leptin	https://www.genecards.org/cgi-bin/carddisp.pl?gene=LEP&keywords=LEP
LGALS2	1	Galectin 2	https://www.genecards.org/cgi-bin/carddisp.pl?gene=LGALS2&keywords=LGALS2
LIF	2	LIF Interleukin 6 Family Cytokine	https://www.genecards.org/cgi-bin/carddisp.pl?gene=LIF&keywords=LIF
LIMK1	1	LIM Domain Kinase 1	https://www.genecards.org/cgi-bin/carddisp.pl?gene=LIMK1&keywords=LIMK1
LIPC	2	Lipase C, Hepatic Type	https://www.genecards.org/cgi-bin/carddisp.pl?gene=LIPC&keywords=LIPC
FADS1	2	Fatty Acid Desaturase 1	https://www.genecards.org/cgi-bin/carddisp.pl?gene=FADS1&keywords=FADS1
LLGL2	2	LLGL Scribble Cell Polarity Complex Component 2	https://www.genecards.org/cgi-bin/carddisp.pl?gene=LLGL2&keywords=LLGL2
LMNA	1	Lamin A/C	https://www.genecards.org/cgi-bin/carddisp.pl?gene=LMNA&keywords=LMNA
LPA	35	Lipoprotein(A)	https://www.genecards.org/cgi-bin/carddisp.pl?gene=LPA&keywords=LPA
LPL	11	Lipoprotein Lipase	https://www.genecards.org/cgi-bin/carddisp.pl?gene=LPL&keywords=LPL
LRP1	1	LDL Receptor Related Protein 1	https://www.genecards.org/cgi-bin/carddisp.pl?gene=LRP1&keywords=LRP1
LRP6	1	LDL Receptor Related Protein 6	https://www.genecards.org/cgi-bin/carddisp.pl?gene=LRP6&keywords=LRP6
LSAMP	1	Limbic System Associated Membrane Protein	https://www.genecards.org/cgi-bin/carddisp.pl?gene=LSAMP&keywords=LSAMP
LTA4H	3	Leukotriene A4 Hydrolase	https://www.genecards.org/cgi-bin/carddisp.pl?gene=LTA4H&keywords=LTA4H
LTA	5	Lymphotoxin Alpha	https://www.genecards.org/cgi-bin/carddisp.pl?gene=LTA&keywords=LTA
LTBR	2	Lymphotoxin Beta Receptor	https://www.genecards.org/cgi-bin/carddisp.pl?gene=LTBR&keywords=LTBR
LTC4S	5	Leukotriene C4 Synthase	https://www.genecards.org/cgi-bin/carddisp.pl?gene=LTC4S&keywords=LTC4S
EPCAM	1	Epithelial Cell Adhesion Molecule	https://www.genecards.org/cgi-bin/carddisp.pl?gene=EPCAM&keywords=EPCAM
SMAD1	1	SMAD Family Member 1	https://www.genecards.org/cgi-bin/carddisp.pl?gene=SMAD1&keywords=SMAD1
SMAD3	1	SMAD Family Member 3	https://www.genecards.org/cgi-bin/carddisp.pl?gene=SMAD3&keywords=SMAD3
MAG	2	Myelin Associated Glycoprotein	https://www.genecards.org/cgi-bin/carddisp.pl?gene=MAG&keywords=MAG
MAOA	1	Monoamine Oxidase A	https://www.genecards.org/cgi-bin/carddisp.pl?gene=MAOA&keywords=MAOA
MAP6	1	Microtubule Associated Protein 6	https://www.genecards.org/cgi-bin/carddisp.pl?gene=MAP6&keywords=MAP6
MAT1A	1	Methionine Adenosyltransferase 1A	https://www.genecards.org/cgi-bin/carddisp.pl?gene=MAT1A&keywords=MAT1A
MAX	1	MYC Associated Factor X	https://www.genecards.org/cgi-bin/carddisp.pl?gene=MAX&keywords=MAX
MBL2	1	Mannose Binding Lectin 2	https://www.genecards.org/cgi-bin/carddisp.pl?gene=MBL2&keywords=MBL2
MBP	1	Myelin Basic Protein	https://www.genecards.org/cgi-bin/carddisp.pl?gene=MBP&keywords=MBP
ADAM11	1	ADAM Metallopeptidase Domain 11	https://www.genecards.org/cgi-bin/carddisp.pl?gene=ADAM11&keywords=ADAM11
MDH2	1	Malate Dehydrogenase 2	https://www.genecards.org/cgi-bin/carddisp.pl?gene=MDH2&keywords=MDH2
MDM4	1	MDM4 Regulator Of P53	https://www.genecards.org/cgi-bin/carddisp.pl?gene=MDM4&keywords=MDM4
MAP3K5	3	Mitogen-Activated Protein Kinase Kinase Kinase 5	https://www.genecards.org/cgi-bin/carddisp.pl?gene=MAP3K5&keywords=MAP3K5
CIITA	1	Class II Major Histocompatibility Complex Transactivator	https://www.genecards.org/cgi-bin/carddisp.pl?gene=CIITA&keywords=CIITA
MIF	3	Macrophage Migration Inhibitory Factor	https://www.genecards.org/cgi-bin/carddisp.pl?gene=MIF&keywords=MIF
MIP	1	Major Intrinsic Protein Of Lens Fiber	https://www.genecards.org/cgi-bin/carddisp.pl?gene=MIP&keywords=MIP
MAP3K11	1	Mitogen-Activated Protein Kinase Kinase Kinase 11	https://www.genecards.org/cgi-bin/carddisp.pl?gene=MAP3K11&keywords=MAP3K11
NR3C2	2	Nuclear Receptor Subfamily 3 Group C Member 2	https://www.genecards.org/cgi-bin/carddisp.pl?gene=NR3C2&keywords=NR3C2
MMP1	4	Matrix Metallopeptidase 1	https://www.genecards.org/cgi-bin/carddisp.pl?gene=MMP1&keywords=MMP1
MMP2	3	Matrix Metallopeptidase 2	https://www.genecards.org/cgi-bin/carddisp.pl?gene=MMP2&keywords=MMP2
MMP3	12	Matrix Metallopeptidase 3	https://www.genecards.org/cgi-bin/carddisp.pl?gene=MMP3&keywords=MMP3
MMP7	1	Matrix Metallopeptidase 7	https://www.genecards.org/cgi-bin/carddisp.pl?gene=MMP7&keywords=MMP7
MMP9	14	Matrix Metallopeptidase 9	https://www.genecards.org/cgi-bin/carddisp.pl?gene=MMP9&keywords=MMP9
MMP10	1	Matrix Metallopeptidase 10	https://www.genecards.org/cgi-bin/carddisp.pl?gene=MMP10&keywords=MMP10
MMP12	5	Matrix Metallopeptidase 12	https://www.genecards.org/cgi-bin/carddisp.pl?gene=MMP12&keywords=MMP12
MMP14	2	Matrix Metallopeptidase 14	https://www.genecards.org/cgi-bin/carddisp.pl?gene=MMP14&keywords=MMP14
MNAT1	1	MNAT1 Component Of CDK Activating Kinase	https://www.genecards.org/cgi-bin/carddisp.pl?gene=MNAT1&keywords=MNAT1
MOG	1	Myelin Oligodendrocyte Glycoprotein	https://www.genecards.org/cgi-bin/carddisp.pl?gene=MOG&keywords=MOG
MPO	5	Myeloperoxidase	https://www.genecards.org/cgi-bin/carddisp.pl?gene=MPO&keywords=MPO
MT2A	1	Metallothionein 2A	https://www.genecards.org/cgi-bin/carddisp.pl?gene=MT2A&keywords=MT2A
MT3	1	Metallothionein 3	https://www.genecards.org/cgi-bin/carddisp.pl?gene=MT3&keywords=MT3
TRNC	1	Mitochondrially Encoded TRNA-Cys (UGU/C)	https://www.genecards.org/cgi-bin/carddisp.pl?gene=MT-TC&keywords=TRNC
COX1	1	Mitochondrially Encoded Cytochrome C Oxidase I	https://www.genecards.org/cgi-bin/carddisp.pl?gene=MT-CO1&keywords=COX1
COX2	2	Mitochondrially Encoded Cytochrome C Oxidase II	https://www.genecards.org/cgi-bin/carddisp.pl?gene=MT-CO2&keywords=COX2
COX3	1	Mitochondrially Encoded Cytochrome C Oxidase III	https://www.genecards.org/cgi-bin/carddisp.pl?gene=MT-CO3&keywords=COX3
CYTB	1	Mitochondrially Encoded Cytochrome B	https://www.genecards.org/cgi-bin/carddisp.pl?gene=MT-CYB&keywords=CYTB
MTHFR	121	Methylenetetrahydrofolate Reductase	https://www.genecards.org/cgi-bin/carddisp.pl?gene=MTHFR&keywords=MTHFR
ND1	1	Mitochondrially Encoded NADH:Ubiquinone Oxidoreductase Core Subunit 1	https://www.genecards.org/cgi-bin/carddisp.pl?gene=MT-ND1&keywords=ND1
ND5	1	Mitochondrially Encoded NADH:Ubiquinone Oxidoreductase Core Subunit 5	https://www.genecards.org/cgi-bin/carddisp.pl?gene=MT-ND5&keywords=ND5
ND6	1	Mitochondrially Encoded NADH:Ubiquinone Oxidoreductase Core Subunit 6	https://www.genecards.org/cgi-bin/carddisp.pl?gene=MT-ND6&keywords=ND6
MTR	2	5-Methyltetrahydrofolate-Homocysteine Methyltransferase	https://www.genecards.org/cgi-bin/carddisp.pl?gene=MTR&keywords=MTR
MTRR	2	5-Methyltetrahydrofolate-Homocysteine Methyltransferase Reductase	https://www.genecards.org/cgi-bin/carddisp.pl?gene=MTRR&keywords=MTRR
TRNF	1	Mitochondrially Encoded TRNA-Phe (UUU/C)	https://www.genecards.org/cgi-bin/carddisp.pl?gene=MT-TF&keywords=TRNF
TRNK	3	Mitochondrially Encoded TRNA-Lys (AAA/G)	https://www.genecards.org/cgi-bin/carddisp.pl?gene=MT-TK&keywords=TRNK
TRNL1	4	Mitochondrially Encoded TRNA-Leu (UUA/G) 1	https://www.genecards.org/cgi-bin/carddisp.pl?gene=MT-TL1&keywords=TRNL1
TRNQ	1	Mitochondrially Encoded TRNA-Gln (CAA/G)	https://www.genecards.org/cgi-bin/carddisp.pl?gene=MT-TQ&keywords=TRNQ
TRNS1	1	Mitochondrially Encoded TRNA-Ser (UCN) 1	https://www.genecards.org/cgi-bin/carddisp.pl?gene=MT-TS1&keywords=TRNS1
TRNS2	1	Mitochondrially Encoded TRNA-Ser (AGU/C) 2	https://www.genecards.org/cgi-bin/carddisp.pl?gene=MT-TS2&keywords=TRNS2
TRNV	1	Mitochondrially Encoded TRNA-Val (GUN)	https://www.genecards.org/cgi-bin/carddisp.pl?gene=MT-TV&keywords=TRNV
TRNW	1	Mitochondrially Encoded TRNA-Trp (UGA/G)	https://www.genecards.org/cgi-bin/carddisp.pl?gene=MT-TW&keywords=TRNW
MTX1	1	Metaxin 1	https://www.genecards.org/cgi-bin/carddisp.pl?gene=MTX1&keywords=MTX1
MUSK	1	Muscle Associated Receptor Tyrosine Kinase	https://www.genecards.org/cgi-bin/carddisp.pl?gene=MUSK&keywords=MUSK
MUT	1	Methylmalonyl-CoA Mutase	https://www.genecards.org/cgi-bin/carddisp.pl?gene=MMUT&keywords=MUT
NDUFC2	1	NADH:Ubiquinone Oxidoreductase Subunit C2	https://www.genecards.org/cgi-bin/carddisp.pl?gene=NDUFC2&keywords=NDUFC2
NFE2L2	3	Nuclear Factor, Erythroid 2 Like 2	https://www.genecards.org/cgi-bin/carddisp.pl?gene=NFE2L2&keywords=NFE2L2
NFKB1	3	Nuclear Factor Kappa B Subunit 1	https://www.genecards.org/cgi-bin/carddisp.pl?gene=NFKB1&keywords=NFKB1
NFKBIA	1	NFKB Inhibitor Alpha	https://www.genecards.org/cgi-bin/carddisp.pl?gene=NFKBIA&keywords=NFKBIA
NGF	2	Nerve Growth Factor	https://www.genecards.org/cgi-bin/carddisp.pl?gene=NGF&keywords=NGF
NGFR	1	Nerve Growth Factor Receptor	https://www.genecards.org/cgi-bin/carddisp.pl?gene=NGFR&keywords=NGFR
NINJ2	4	Ninjurin 2	https://www.genecards.org/cgi-bin/carddisp.pl?gene=NINJ2&keywords=NINJ2
NOP2	1	NOP2 Nucleolar Protein	https://www.genecards.org/cgi-bin/carddisp.pl?gene=NOP2&keywords=NOP2
NOS1	3	Nitric Oxide Synthase 1	https://www.genecards.org/cgi-bin/carddisp.pl?gene=NOS1&keywords=NOS1
NOS2	7	Nitric Oxide Synthase 2	https://www.genecards.org/cgi-bin/carddisp.pl?gene=NOS2&keywords=NOS2
NOS3	31	Nitric Oxide Synthase 3	https://www.genecards.org/cgi-bin/carddisp.pl?gene=NOS3&keywords=NOS3
NOTCH1	2	Notch Receptor 1	https://www.genecards.org/cgi-bin/carddisp.pl?gene=NOTCH1&keywords=NOTCH1
NPY	4	Neuropeptide Y	https://www.genecards.org/cgi-bin/carddisp.pl?gene=NPY&keywords=NPY
NOTCH3	49	Notch Receptor 3	https://www.genecards.org/cgi-bin/carddisp.pl?gene=NOTCH3&keywords=NOTCH3
NPPA	10	Natriuretic Peptide A	https://www.genecards.org/cgi-bin/carddisp.pl?gene=NPPA&keywords=NPPA
NPPB	5	Natriuretic Peptide B	https://www.genecards.org/cgi-bin/carddisp.pl?gene=NPPB&keywords=NPPB
NPR3	1	Natriuretic Peptide Receptor 3	https://www.genecards.org/cgi-bin/carddisp.pl?gene=NPR3&keywords=NPR3
SLC11A2	1	Solute Carrier Family 11 Member 2	https://www.genecards.org/cgi-bin/carddisp.pl?gene=SLC11A2&keywords=SLC11A2
NTF3	1	Neurotrophin 3	https://www.genecards.org/cgi-bin/carddisp.pl?gene=NTF3&keywords=NTF3
NTRK2	2	Neurotrophic Receptor Tyrosine Kinase 2	https://www.genecards.org/cgi-bin/carddisp.pl?gene=NTRK2&keywords=NTRK2
NR4A2	1	Nuclear Receptor Subfamily 4 Group A Member 2	https://www.genecards.org/cgi-bin/carddisp.pl?gene=NR4A2&keywords=NR4A2
ODC1	2	Ornithine Decarboxylase 1	https://www.genecards.org/cgi-bin/carddisp.pl?gene=ODC1&keywords=ODC1
OGG1	2	8-Oxoguanine DNA Glycosylase	https://www.genecards.org/cgi-bin/carddisp.pl?gene=OGG1&keywords=OGG1
OLR1	3	Oxidized Low Density Lipoprotein Receptor 1	https://www.genecards.org/cgi-bin/carddisp.pl?gene=OLR1&keywords=OLR1
OMG	1	Oligodendrocyte Myelin Glycoprotein	https://www.genecards.org/cgi-bin/carddisp.pl?gene=OMG&keywords=OMG
OPA1	1	OPA1 Mitochondrial Dynamin Like GTPase	https://www.genecards.org/cgi-bin/carddisp.pl?gene=OPA1&keywords=OPA1
TNFRSF11B	3	TNF Receptor Superfamily Member 11b	https://www.genecards.org/cgi-bin/carddisp.pl?gene=TNFRSF11B&keywords=TNFRSF11B
P2RX7	1	Purinergic Receptor P2X 7	https://www.genecards.org/cgi-bin/carddisp.pl?gene=P2RX7&keywords=P2RX7
P2RY1	1	Purinergic Receptor P2Y1	https://www.genecards.org/cgi-bin/carddisp.pl?gene=P2RY1&keywords=P2RY1
P4HB	1	Prolyl 4-Hydroxylase Subunit Beta	https://www.genecards.org/cgi-bin/carddisp.pl?gene=P4HB&keywords=P4HB
PAEP	2	Progestagen Associated Endometrial Protein	https://www.genecards.org/cgi-bin/carddisp.pl?gene=PAEP&keywords=PAEP
SERPINE1	32	Serpin Family E Member 1	https://www.genecards.org/cgi-bin/carddisp.pl?gene=SERPINE1&keywords=SERPINE1
SERPINB2	1	Serpin Family B Member 2	https://www.genecards.org/cgi-bin/carddisp.pl?gene=SERPINB2&keywords=SERPINB2
PAWR	2	Pro-Apoptotic WT1 Regulator	https://www.genecards.org/cgi-bin/carddisp.pl?gene=PAWR&keywords=PAWR
PC	2	Pyruvate Carboxylase	https://www.genecards.org/cgi-bin/carddisp.pl?gene=PC&keywords=PC
PDE3A	1	Phosphodiesterase 3A	https://www.genecards.org/cgi-bin/carddisp.pl?gene=PDE3A&keywords=PDE3A
PDE4D	49	Phosphodiesterase 4D	https://www.genecards.org/cgi-bin/carddisp.pl?gene=PDE4D&keywords=PDE4D
PDGFA	1	Platelet Derived Growth Factor Subunit A	https://www.genecards.org/cgi-bin/carddisp.pl?gene=PDGFA&keywords=PDGFA
PDGFRA	1	Platelet Derived Growth Factor Receptor Alpha	https://www.genecards.org/cgi-bin/carddisp.pl?gene=PDGFRA&keywords=PDGFRA
PDGFRB	1	Platelet Derived Growth Factor Receptor Beta	https://www.genecards.org/cgi-bin/carddisp.pl?gene=PDGFRB&keywords=PDGFRB
ENPP1	2	Ectonucleotide Pyrophosphatase/Phosphodiesterase 1	https://www.genecards.org/cgi-bin/carddisp.pl?gene=ENPP1&keywords=ENPP1
PECAM1	1	Platelet And Endothelial Cell Adhesion Molecule 1	https://www.genecards.org/cgi-bin/carddisp.pl?gene=PECAM1&keywords=PECAM1
SERPINF1	1	Serpin Family F Member 1	https://www.genecards.org/cgi-bin/carddisp.pl?gene=SERPINF1&keywords=SERPINF1
PF4	1	Platelet Factor 4	https://www.genecards.org/cgi-bin/carddisp.pl?gene=PF4&keywords=PF4
ABCB1	4	ATP Binding Cassette Subfamily B Member 1	https://www.genecards.org/cgi-bin/carddisp.pl?gene=ABCB1&keywords=ABCB1
SERPINB6	1	Serpin Family B Member 6	https://www.genecards.org/cgi-bin/carddisp.pl?gene=SERPINB6&keywords=SERPINB6
SERPINE2	1	Serpin Family E Member 2	https://www.genecards.org/cgi-bin/carddisp.pl?gene=SERPINE2&keywords=SERPINE2
SERPINI1	1	Serpin Family I Member 1	https://www.genecards.org/cgi-bin/carddisp.pl?gene=SERPINI1&keywords=SERPINI1
PIK3CA	2	Phosphatidylinositol-4,5-Bisphosphate 3-Kinase Catalytic Subunit Alpha	https://www.genecards.org/cgi-bin/carddisp.pl?gene=PIK3CA&keywords=PIK3CA
PIK3CB	1	Phosphatidylinositol-4,5-Bisphosphate 3-Kinase Catalytic Subunit Beta	https://www.genecards.org/cgi-bin/carddisp.pl?gene=PIK3CB&keywords=PIK3CB
PIK3CD	1	Phosphatidylinositol-4,5-Bisphosphate 3-Kinase Catalytic Subunit Delta	https://www.genecards.org/cgi-bin/carddisp.pl?gene=PIK3CD&keywords=PIK3CD
PIK3CG	1	Phosphatidylinositol-4,5-Bisphosphate 3-Kinase Catalytic Subunit Gamma	https://www.genecards.org/cgi-bin/carddisp.pl?gene=PIK3CG&keywords=PIK3CG
PIK3R1	1	Phosphoinositide-3-Kinase Regulatory Subunit 1	https://www.genecards.org/cgi-bin/carddisp.pl?gene=PIK3R1&keywords=PIK3R1
PIN1	1	Peptidylprolyl Cis/Trans Isomerase, NIMA-Interacting 1	https://www.genecards.org/cgi-bin/carddisp.pl?gene=PIN1&keywords=PIN1
PITX2	6	Paired Like Homeodomain 2	https://www.genecards.org/cgi-bin/carddisp.pl?gene=PITX2&keywords=PITX2
PLA2G1B	2	Phospholipase A2 Group IB	https://www.genecards.org/cgi-bin/carddisp.pl?gene=PLA2G1B&keywords=PLA2G1B
PLA2G2A	3	Phospholipase A2 Group IIA	https://www.genecards.org/cgi-bin/carddisp.pl?gene=PLA2G2A&keywords=PLA2G2A
PLAT	96	Plasminogen Activator, Tissue Type	https://www.genecards.org/cgi-bin/carddisp.pl?gene=PLAT&keywords=PLAT
PLAU	9	Plasminogen Activator, Urokinase	https://www.genecards.org/cgi-bin/carddisp.pl?gene=PLAU&keywords=PLAU
PLCG1	1	Phospholipase C Gamma 1	https://www.genecards.org/cgi-bin/carddisp.pl?gene=PLCG1&keywords=PLCG1
PLD1	1	Phospholipase D1	https://www.genecards.org/cgi-bin/carddisp.pl?gene=PLD1&keywords=PLD1
PLG	5	Plasminogen	https://www.genecards.org/cgi-bin/carddisp.pl?gene=PLG&keywords=PLG
PLIN1	1	Perilipin 1	https://www.genecards.org/cgi-bin/carddisp.pl?gene=PLIN1&keywords=PLIN1
PMM2	1	Phosphomannomutase 2	https://www.genecards.org/cgi-bin/carddisp.pl?gene=PMM2&keywords=PMM2
PNMT	1	Phenylethanolamine N-Methyltransferase	https://www.genecards.org/cgi-bin/carddisp.pl?gene=PNMT&keywords=PNMT
POLG	2	DNA Polymerase Gamma, Catalytic Subunit	https://www.genecards.org/cgi-bin/carddisp.pl?gene=POLG&keywords=POLG
PON1	23	Paraoxonase 1	https://www.genecards.org/cgi-bin/carddisp.pl?gene=PON1&keywords=PON1
PON2	4	Paraoxonase 2	https://www.genecards.org/cgi-bin/carddisp.pl?gene=PON2&keywords=PON2
PON3	1	Paraoxonase 3	https://www.genecards.org/cgi-bin/carddisp.pl?gene=PON3&keywords=PON3
PPARA	2	Peroxisome Proliferator Activated Receptor Alpha	https://www.genecards.org/cgi-bin/carddisp.pl?gene=PPARA&keywords=PPARA
PPARG	7	Peroxisome Proliferator Activated Receptor Gamma	https://www.genecards.org/cgi-bin/carddisp.pl?gene=PPARG&keywords=PPARG
PPBP	1	Pro-Platelet Basic Protein	https://www.genecards.org/cgi-bin/carddisp.pl?gene=PPBP&keywords=PPBP
PREP	2	Prolyl Endopeptidase	https://www.genecards.org/cgi-bin/carddisp.pl?gene=PREP&keywords=PREP
PRH1	5	Proline Rich Protein HaeIII Subfamily 1	https://www.genecards.org/cgi-bin/carddisp.pl?gene=PRH1&keywords=PRH1
PRH2	13	Proline Rich Protein HaeIII Subfamily 2	https://www.genecards.org/cgi-bin/carddisp.pl?gene=PRH2&keywords=PRH2
PRKAA2	1	Protein Kinase AMP-Activated Catalytic Subunit Alpha 2	https://www.genecards.org/cgi-bin/carddisp.pl?gene=PRKAA2&keywords=PRKAA2
PRKAR1A	1	Protein Kinase CAMP-Dependent Type I Regulatory Subunit Alpha	https://www.genecards.org/cgi-bin/carddisp.pl?gene=PRKAR1A&keywords=PRKAR1A
PRKCH	5	Protein Kinase C Eta	https://www.genecards.org/cgi-bin/carddisp.pl?gene=PRKCH&keywords=PRKCH
MAPK1	1	Mitogen-Activated Protein Kinase 1	https://www.genecards.org/cgi-bin/carddisp.pl?gene=MAPK1&keywords=MAPK1
PRL	1	Prolactin	https://www.genecards.org/cgi-bin/carddisp.pl?gene=PRL&keywords=PRL
PRNP	4	Prion Protein	https://www.genecards.org/cgi-bin/carddisp.pl?gene=PRNP&keywords=PRNP
PROS1	1	Protein S	https://www.genecards.org/cgi-bin/carddisp.pl?gene=PROS1&keywords=PROS1
KLK6	1	Kallikrein Related Peptidase 6	https://www.genecards.org/cgi-bin/carddisp.pl?gene=KLK6&keywords=KLK6
HTRA1	1	HtrA Serine Peptidase 1	https://www.genecards.org/cgi-bin/carddisp.pl?gene=HTRA1&keywords=HTRA1
PSEN1	1	Presenilin 1	https://www.genecards.org/cgi-bin/carddisp.pl?gene=PSEN1&keywords=PSEN1
PSMA6	3	Proteasome 20S Subunit Alpha 6	https://www.genecards.org/cgi-bin/carddisp.pl?gene=PSMA6&keywords=PSMA6
PSMB7	1	Proteasome 20S Subunit Beta 7	https://www.genecards.org/cgi-bin/carddisp.pl?gene=PSMB7&keywords=PSMB7
PSMD9	1	Proteasome 26S Subunit, Non-ATPase 9	https://www.genecards.org/cgi-bin/carddisp.pl?gene=PSMD9&keywords=PSMD9
PTGER1	1	Prostaglandin E Receptor 1	https://www.genecards.org/cgi-bin/carddisp.pl?gene=PTGER1&keywords=PTGER1
PTGER2	1	Prostaglandin E Receptor 2	https://www.genecards.org/cgi-bin/carddisp.pl?gene=PTGER2&keywords=PTGER2
PTGIS	1	Prostaglandin I2 Synthase	https://www.genecards.org/cgi-bin/carddisp.pl?gene=PTGIS&keywords=PTGIS
PTGS1	4	Prostaglandin-Endoperoxide Synthase 1	https://www.genecards.org/cgi-bin/carddisp.pl?gene=PTGS1&keywords=PTGS1
PTGS2	17	Prostaglandin-Endoperoxide Synthase 2	https://www.genecards.org/cgi-bin/carddisp.pl?gene=PTGS2&keywords=PTGS2
PTPRB	1	Protein Tyrosine Phosphatase Receptor Type B	https://www.genecards.org/cgi-bin/carddisp.pl?gene=PTPRB&keywords=PTPRB
PTPRG	1	Protein Tyrosine Phosphatase Receptor Type G	https://www.genecards.org/cgi-bin/carddisp.pl?gene=PTPRG&keywords=PTPRG
PTPRZ1	1	Protein Tyrosine Phosphatase Receptor Type Z1	https://www.genecards.org/cgi-bin/carddisp.pl?gene=PTPRZ1&keywords=PTPRZ1
RAC1	2	Rac Family Small GTPase 1	https://www.genecards.org/cgi-bin/carddisp.pl?gene=RAC1&keywords=RAC1
MOK	1	MOK Protein Kinase	https://www.genecards.org/cgi-bin/carddisp.pl?gene=MOK&keywords=MOK
RAPSN	1	Receptor Associated Protein Of The Synapse	https://www.genecards.org/cgi-bin/carddisp.pl?gene=RAPSN&keywords=RAPSN
RELA	1	RELA Proto-Oncogene, NF-KB Subunit	https://www.genecards.org/cgi-bin/carddisp.pl?gene=RELA&keywords=RELA
REN	16	Renin	https://www.genecards.org/cgi-bin/carddisp.pl?gene=REN&keywords=REN
RENBP	1	Renin Binding Protein	https://www.genecards.org/cgi-bin/carddisp.pl?gene=RENBP&keywords=RENBP
REST	5	RE1 Silencing Transcription Factor	https://www.genecards.org/cgi-bin/carddisp.pl?gene=REST&keywords=REST
RET	1	Ret Proto-Oncogene	https://www.genecards.org/cgi-bin/carddisp.pl?gene=RET&keywords=RET
RFC2	1	Replication Factor C Subunit 2	https://www.genecards.org/cgi-bin/carddisp.pl?gene=RFC2&keywords=RFC2
RGS7	1	Regulator Of G Protein Signaling 7	https://www.genecards.org/cgi-bin/carddisp.pl?gene=RGS7&keywords=RGS7
RHO	1	Rhodopsin	https://www.genecards.org/cgi-bin/carddisp.pl?gene=RHO&keywords=RHO
RNASE2	1	Ribonuclease A Family Member 2	https://www.genecards.org/cgi-bin/carddisp.pl?gene=RNASE2&keywords=RNASE2
RNASE3	1	Ribonuclease A Family Member 3	https://www.genecards.org/cgi-bin/carddisp.pl?gene=RNASE3&keywords=RNASE3
RPL28	1	Ribosomal Protein L28	https://www.genecards.org/cgi-bin/carddisp.pl?gene=RPL28&keywords=RPL28
RXRA	1	Retinoid X Receptor Alpha	https://www.genecards.org/cgi-bin/carddisp.pl?gene=RXRA&keywords=RXRA
RYR1	2	Ryanodine Receptor 1	https://www.genecards.org/cgi-bin/carddisp.pl?gene=RYR1&keywords=RYR1
S100A1	1	S100 Calcium Binding Protein A1	https://www.genecards.org/cgi-bin/carddisp.pl?gene=S100A1&keywords=S100A1
S100A5	1	S100 Calcium Binding Protein A5	https://www.genecards.org/cgi-bin/carddisp.pl?gene=S100A5&keywords=S100A5
S100B	3	S100 Calcium Binding Protein B	https://www.genecards.org/cgi-bin/carddisp.pl?gene=S100B&keywords=S100B
SAA@	1	Serum Amyloid A1	https://www.genecards.org/cgi-bin/carddisp.pl?gene=SAA1&keywords=SAA@
SAA1	1	Serum Amyloid A1	https://www.genecards.org/cgi-bin/carddisp.pl?gene=SAA1&keywords=SAA1
ACSM3	2	Acyl-CoA Synthetase Medium Chain Family Member 3	https://www.genecards.org/cgi-bin/carddisp.pl?gene=ACSM3&keywords=ACSM3
SCN2A	1	Sodium Voltage-Gated Channel Alpha Subunit 2	https://www.genecards.org/cgi-bin/carddisp.pl?gene=SCN2A&keywords=SCN2A
SCN5A	1	Sodium Voltage-Gated Channel Alpha Subunit 5	https://www.genecards.org/cgi-bin/carddisp.pl?gene=SCN5A&keywords=SCN5A
CCL2	6	C-C Motif Chemokine Ligand 2	https://www.genecards.org/cgi-bin/carddisp.pl?gene=CCL2&keywords=CCL2
CCL3	1	C-C Motif Chemokine Ligand 3	https://www.genecards.org/cgi-bin/carddisp.pl?gene=CCL3&keywords=CCL3
CCL4	1	C-C Motif Chemokine Ligand 4	https://www.genecards.org/cgi-bin/carddisp.pl?gene=CCL4&keywords=CCL4
CCL7	2	C-C Motif Chemokine Ligand 7	https://www.genecards.org/cgi-bin/carddisp.pl?gene=CCL7&keywords=CCL7
CCL11	2	C-C Motif Chemokine Ligand 11	https://www.genecards.org/cgi-bin/carddisp.pl?gene=CCL11&keywords=CCL11
CCL22	1	C-C Motif Chemokine Ligand 22	https://www.genecards.org/cgi-bin/carddisp.pl?gene=CCL22&keywords=CCL22
CXCL12	2	C-X-C Motif Chemokine Ligand 12	https://www.genecards.org/cgi-bin/carddisp.pl?gene=CXCL12&keywords=CXCL12
SDHA	1	Succinate Dehydrogenase Complex Flavoprotein Subunit A	https://www.genecards.org/cgi-bin/carddisp.pl?gene=SDHA&keywords=SDHA
SDHB	1	Succinate Dehydrogenase Complex Iron Sulfur Subunit B	https://www.genecards.org/cgi-bin/carddisp.pl?gene=SDHB&keywords=SDHB
SDHC	1	Succinate Dehydrogenase Complex Subunit C	https://www.genecards.org/cgi-bin/carddisp.pl?gene=SDHC&keywords=SDHC
SDHD	1	Succinate Dehydrogenase Complex Subunit D	https://www.genecards.org/cgi-bin/carddisp.pl?gene=SDHD&keywords=SDHD
SELE	6	Selectin E	https://www.genecards.org/cgi-bin/carddisp.pl?gene=SELE&keywords=SELE
SELL	1	Selectin L	https://www.genecards.org/cgi-bin/carddisp.pl?gene=SELL&keywords=SELL
SELP	11	Selectin P	https://www.genecards.org/cgi-bin/carddisp.pl?gene=SELP&keywords=SELP
SELPLG	2	Selectin P Ligand	https://www.genecards.org/cgi-bin/carddisp.pl?gene=SELPLG&keywords=SELPLG
SRSF3	1	Serine And Arginine Rich Splicing Factor 3	https://www.genecards.org/cgi-bin/carddisp.pl?gene=SRSF3&keywords=SRSF3
SGK1	1	Serum/Glucocorticoid Regulated Kinase 1	https://www.genecards.org/cgi-bin/carddisp.pl?gene=SGK1&keywords=SGK1
SHC1	1	SHC Adaptor Protein 1	https://www.genecards.org/cgi-bin/carddisp.pl?gene=SHC1&keywords=SHC1
SHH	1	Sonic Hedgehog Signaling Molecule	https://www.genecards.org/cgi-bin/carddisp.pl?gene=SHH&keywords=SHH
SHMT1	1	Serine Hydroxymethyltransferase 1	https://www.genecards.org/cgi-bin/carddisp.pl?gene=SHMT1&keywords=SHMT1
SLC1A2	2	Solute Carrier Family 1 Member 2	https://www.genecards.org/cgi-bin/carddisp.pl?gene=SLC1A2&keywords=SLC1A2
SLC1A4	1	Solute Carrier Family 1 Member 4	https://www.genecards.org/cgi-bin/carddisp.pl?gene=SLC1A4&keywords=SLC1A4
SLC2A1	1	Solute Carrier Family 2 Member 1	https://www.genecards.org/cgi-bin/carddisp.pl?gene=SLC2A1&keywords=SLC2A1
SLC5A4	1	Solute Carrier Family 5 Member 4	https://www.genecards.org/cgi-bin/carddisp.pl?gene=SLC5A4&keywords=SLC5A4
SLC6A4	8	Solute Carrier Family 6 Member 4	https://www.genecards.org/cgi-bin/carddisp.pl?gene=SLC6A4&keywords=SLC6A4
SLC8A1	4	Solute Carrier Family 8 Member A1	https://www.genecards.org/cgi-bin/carddisp.pl?gene=SLC8A1&keywords=SLC8A1
SLC12A2	2	Solute Carrier Family 12 Member 2	https://www.genecards.org/cgi-bin/carddisp.pl?gene=SLC12A2&keywords=SLC12A2
SLC19A1	1	Solute Carrier Family 19 Member 1	https://www.genecards.org/cgi-bin/carddisp.pl?gene=SLC19A1&keywords=SLC19A1
SLPI	1	Secretory Leukocyte Peptidase Inhibitor	https://www.genecards.org/cgi-bin/carddisp.pl?gene=SLPI&keywords=SLPI
SMARCA4	2	SWI/SNF Related, Matrix Associated, Actin Dependent Regulator Of Chromatin, Subfamily A, Member 4	https://www.genecards.org/cgi-bin/carddisp.pl?gene=SMARCA4&keywords=SMARCA4
SMO	2	Smoothened, Frizzled Class Receptor	https://www.genecards.org/cgi-bin/carddisp.pl?gene=SMO&keywords=SMO
SOD1	4	Superoxide Dismutase 1	https://www.genecards.org/cgi-bin/carddisp.pl?gene=SOD1&keywords=SOD1
SOD2	5	Superoxide Dismutase 2	https://www.genecards.org/cgi-bin/carddisp.pl?gene=SOD2&keywords=SOD2
SPG7	1	SPG7 Matrix AAA Peptidase Subunit, Paraplegin	https://www.genecards.org/cgi-bin/carddisp.pl?gene=SPG7&keywords=SPG7
SPP1	4	Secreted Phosphoprotein 1	https://www.genecards.org/cgi-bin/carddisp.pl?gene=SPP1&keywords=SPP1
SRF	1	Serum Response Factor	https://www.genecards.org/cgi-bin/carddisp.pl?gene=SRF&keywords=SRF
SSTR4	1	Somatostatin Receptor 4	https://www.genecards.org/cgi-bin/carddisp.pl?gene=SSTR4&keywords=SSTR4
STAT1	1	Signal Transducer And Activator Of Transcription 1	https://www.genecards.org/cgi-bin/carddisp.pl?gene=STAT1&keywords=STAT1
STAT3	1	Signal Transducer And Activator Of Transcription 3	https://www.genecards.org/cgi-bin/carddisp.pl?gene=STAT3&keywords=STAT3
SULT1E1	1	Sulfotransferase Family 1E Member 1	https://www.genecards.org/cgi-bin/carddisp.pl?gene=SULT1E1&keywords=SULT1E1
STIM1	1	Stromal Interaction Molecule 1	https://www.genecards.org/cgi-bin/carddisp.pl?gene=STIM1&keywords=STIM1
ABCC8	5	ATP Binding Cassette Subfamily C Member 8	https://www.genecards.org/cgi-bin/carddisp.pl?gene=ABCC8&keywords=ABCC8
SYT1	1	Synaptotagmin 1	https://www.genecards.org/cgi-bin/carddisp.pl?gene=SYT1&keywords=SYT1
TAC1	1	Tachykinin Precursor 1	https://www.genecards.org/cgi-bin/carddisp.pl?gene=TAC1&keywords=TAC1
ADAM17	3	ADAM Metallopeptidase Domain 17	https://www.genecards.org/cgi-bin/carddisp.pl?gene=ADAM17&keywords=ADAM17
TBL1X	1	Transducin Beta Like 1 X-Linked	https://www.genecards.org/cgi-bin/carddisp.pl?gene=TBL1X&keywords=TBL1X
TBXAS1	1	Thromboxane A Synthase 1	https://www.genecards.org/cgi-bin/carddisp.pl?gene=TBXAS1&keywords=TBXAS1
TBX3	1	T-Box Transcription Factor 3	https://www.genecards.org/cgi-bin/carddisp.pl?gene=TBX3&keywords=TBX3
TCF7L2	3	Transcription Factor 7 Like 2	https://www.genecards.org/cgi-bin/carddisp.pl?gene=TCF7L2&keywords=TCF7L2
TCN2	2	Transcobalamin 2	https://www.genecards.org/cgi-bin/carddisp.pl?gene=TCN2&keywords=TCN2
TEAD1	1	TEA Domain Transcription Factor 1	https://www.genecards.org/cgi-bin/carddisp.pl?gene=TEAD1&keywords=TEAD1
TMBIM6	1	Transmembrane BAX Inhibitor Motif Containing 6	https://www.genecards.org/cgi-bin/carddisp.pl?gene=TMBIM6&keywords=TMBIM6
TEK	2	TEK Receptor Tyrosine Kinase	https://www.genecards.org/cgi-bin/carddisp.pl?gene=TEK&keywords=TEK
TFAM	1	Transcription Factor A, Mitochondrial	https://www.genecards.org/cgi-bin/carddisp.pl?gene=TFAM&keywords=TFAM
TGFB1	4	Transforming Growth Factor Beta 1	https://www.genecards.org/cgi-bin/carddisp.pl?gene=TGFB1&keywords=TGFB1
TGFBI	1	Transforming Growth Factor Beta Induced	https://www.genecards.org/cgi-bin/carddisp.pl?gene=TGFBI&keywords=TGFBI
TGFBR3	1	Transforming Growth Factor Beta Receptor 3	https://www.genecards.org/cgi-bin/carddisp.pl?gene=TGFBR3&keywords=TGFBR3
TGM2	2	Transglutaminase 2	https://www.genecards.org/cgi-bin/carddisp.pl?gene=TGM2&keywords=TGM2
TH	1	Tyrosine Hydroxylase	https://www.genecards.org/cgi-bin/carddisp.pl?gene=TH&keywords=TH
THBD	4	Thrombomodulin	https://www.genecards.org/cgi-bin/carddisp.pl?gene=THBD&keywords=THBD
THBS1	1	Thrombospondin 1	https://www.genecards.org/cgi-bin/carddisp.pl?gene=THBS1&keywords=THBS1
TIMP1	1	TIMP Metallopeptidase Inhibitor 1	https://www.genecards.org/cgi-bin/carddisp.pl?gene=TIMP1&keywords=TIMP1
TIMP2	1	TIMP Metallopeptidase Inhibitor 2	https://www.genecards.org/cgi-bin/carddisp.pl?gene=TIMP2&keywords=TIMP2
TIMP3	1	TIMP Metallopeptidase Inhibitor 3	https://www.genecards.org/cgi-bin/carddisp.pl?gene=TIMP3&keywords=TIMP3
TK2	1	Thymidine Kinase 2	https://www.genecards.org/cgi-bin/carddisp.pl?gene=TK2&keywords=TK2
TLR3	1	Toll Like Receptor 3	https://www.genecards.org/cgi-bin/carddisp.pl?gene=TLR3&keywords=TLR3
TLR4	5	Toll Like Receptor 4	https://www.genecards.org/cgi-bin/carddisp.pl?gene=TLR4&keywords=TLR4
CLDN5	2	Claudin 5	https://www.genecards.org/cgi-bin/carddisp.pl?gene=CLDN5&keywords=CLDN5
TNF	32	Tumor Necrosis Factor	https://www.genecards.org/cgi-bin/carddisp.pl?gene=TNF&keywords=TNF
TNFAIP6	1	TNF Alpha Induced Protein 6	https://www.genecards.org/cgi-bin/carddisp.pl?gene=TNFAIP6&keywords=TNFAIP6
TNFRSF1A	2	TNF Receptor Superfamily Member 1A	https://www.genecards.org/cgi-bin/carddisp.pl?gene=TNFRSF1A&keywords=TNFRSF1A
TNNI3	2	Troponin I3, Cardiac Type	https://www.genecards.org/cgi-bin/carddisp.pl?gene=TNNI3&keywords=TNNI3
TNNT2	1	Troponin T2, Cardiac Type	https://www.genecards.org/cgi-bin/carddisp.pl?gene=TNNT2&keywords=TNNT2
TP53	3	Tumor Protein P53	https://www.genecards.org/cgi-bin/carddisp.pl?gene=TP53&keywords=TP53
TPP2	1	Tripeptidyl Peptidase 2	https://www.genecards.org/cgi-bin/carddisp.pl?gene=TPP2&keywords=TPP2
TRAF1	1	TNF Receptor Associated Factor 1	https://www.genecards.org/cgi-bin/carddisp.pl?gene=TRAF1&keywords=TRAF1
TRAF6	1	TNF Receptor Associated Factor 6	https://www.genecards.org/cgi-bin/carddisp.pl?gene=TRAF6&keywords=TRAF6
TTR	1	Transthyretin	https://www.genecards.org/cgi-bin/carddisp.pl?gene=TTR&keywords=TTR
TULP2	1	TUB Like Protein 2	https://www.genecards.org/cgi-bin/carddisp.pl?gene=TULP2&keywords=TULP2
TNFSF4	1	TNF Superfamily Member 4	https://www.genecards.org/cgi-bin/carddisp.pl?gene=TNFSF4&keywords=TNFSF4
TXN	1	Thioredoxin	https://www.genecards.org/cgi-bin/carddisp.pl?gene=TXN&keywords=TXN
TXNRD1	1	Thioredoxin Reductase 1	https://www.genecards.org/cgi-bin/carddisp.pl?gene=TXNRD1&keywords=TXNRD1
UCN	1	Urocortin	https://www.genecards.org/cgi-bin/carddisp.pl?gene=UCN&keywords=UCN
UCP2	6	Uncoupling Protein 2	https://www.genecards.org/cgi-bin/carddisp.pl?gene=UCP2&keywords=UCP2
UNG	1	Uracil DNA Glycosylase	https://www.genecards.org/cgi-bin/carddisp.pl?gene=UNG&keywords=UNG
UPP1	1	Uridine Phosphorylase 1	https://www.genecards.org/cgi-bin/carddisp.pl?gene=UPP1&keywords=UPP1
VCAM1	5	Vascular Cell Adhesion Molecule 1	https://www.genecards.org/cgi-bin/carddisp.pl?gene=VCAM1&keywords=VCAM1
VDR	1	Vitamin D Receptor	https://www.genecards.org/cgi-bin/carddisp.pl?gene=VDR&keywords=VDR
VEGFA	23	Vascular Endothelial Growth Factor A	https://www.genecards.org/cgi-bin/carddisp.pl?gene=VEGFA&keywords=VEGFA
VHL	1	Von Hippel-Lindau Tumor Suppressor	https://www.genecards.org/cgi-bin/carddisp.pl?gene=VHL&keywords=VHL
VWF	15	Von Willebrand Factor	https://www.genecards.org/cgi-bin/carddisp.pl?gene=VWF&keywords=VWF
CLIP2	1	CAP-Gly Domain Containing Linker Protein 2	https://www.genecards.org/cgi-bin/carddisp.pl?gene=CLIP2&keywords=CLIP2
WFS1	1	Wolframin ER Transmembrane Glycoprotein	https://www.genecards.org/cgi-bin/carddisp.pl?gene=WFS1&keywords=WFS1
WNT2B	1	Wnt Family Member 2B	https://www.genecards.org/cgi-bin/carddisp.pl?gene=WNT2B&keywords=WNT2B
WRN	1	WRN RecQ Like Helicase	https://www.genecards.org/cgi-bin/carddisp.pl?gene=WRN&keywords=WRN
XDH	1	Xanthine Dehydrogenase	https://www.genecards.org/cgi-bin/carddisp.pl?gene=XDH&keywords=XDH
XPNPEP1	1	X-Prolyl Aminopeptidase 1	https://www.genecards.org/cgi-bin/carddisp.pl?gene=XPNPEP1&keywords=XPNPEP1
XRCC1	3	X-Ray Repair Cross Complementing 1	https://www.genecards.org/cgi-bin/carddisp.pl?gene=XRCC1&keywords=XRCC1
ZBTB16	1	Zinc Finger And BTB Domain Containing 16	https://www.genecards.org/cgi-bin/carddisp.pl?gene=ZBTB16&keywords=ZBTB16
SLC30A3	1	Solute Carrier Family 30 Member 3	https://www.genecards.org/cgi-bin/carddisp.pl?gene=SLC30A3&keywords=SLC30A3
CXCR4	3	C-X-C Motif Chemokine Receptor 4	https://www.genecards.org/cgi-bin/carddisp.pl?gene=CXCR4&keywords=CXCR4
MANF	1	Mesencephalic Astrocyte Derived Neurotrophic Factor	https://www.genecards.org/cgi-bin/carddisp.pl?gene=MANF&keywords=MANF
ST8SIA4	2	ST8 Alpha-N-Acetyl-Neuraminide Alpha-2,8-Sialyltransferase 4	https://www.genecards.org/cgi-bin/carddisp.pl?gene=ST8SIA4&keywords=ST8SIA4
PRRC2A	1	Proline Rich Coiled-Coil 2A	https://www.genecards.org/cgi-bin/carddisp.pl?gene=PRRC2A&keywords=PRRC2A
PLA2G7	9	Phospholipase A2 Group VII	https://www.genecards.org/cgi-bin/carddisp.pl?gene=PLA2G7&keywords=PLA2G7
GHS	1	Goldenhar Syndrome	https://www.genecards.org/cgi-bin/carddisp.pl?gene=GHS&keywords=GHS
TFPI2	2	Tissue Factor Pathway Inhibitor 2	https://www.genecards.org/cgi-bin/carddisp.pl?gene=TFPI2&keywords=TFPI2
NR4A3	1	Nuclear Receptor Subfamily 4 Group A Member 3	https://www.genecards.org/cgi-bin/carddisp.pl?gene=NR4A3&keywords=NR4A3
CSRP3	1	Cysteine And Glycine Rich Protein 3	https://www.genecards.org/cgi-bin/carddisp.pl?gene=CSRP3&keywords=CSRP3
PLA2G6	2	Phospholipase A2 Group VI	https://www.genecards.org/cgi-bin/carddisp.pl?gene=PLA2G6&keywords=PLA2G6
CYP4F2	4	Cytochrome P450 Family 4 Subfamily F Member 2	https://www.genecards.org/cgi-bin/carddisp.pl?gene=CYP4F2&keywords=CYP4F2
APOL1	1	Apolipoprotein L1	https://www.genecards.org/cgi-bin/carddisp.pl?gene=APOL1&keywords=APOL1
MADD	1	MAP Kinase Activating Death Domain	https://www.genecards.org/cgi-bin/carddisp.pl?gene=MADD&keywords=MADD
PLPP3	1	Phospholipid Phosphatase 3	https://www.genecards.org/cgi-bin/carddisp.pl?gene=PLPP3&keywords=PLPP3
HSD17B6	1	Hydroxysteroid 17-Beta Dehydrogenase 6	https://www.genecards.org/cgi-bin/carddisp.pl?gene=HSD17B6&keywords=HSD17B6
AOC3	1	Amine Oxidase Copper Containing 3	https://www.genecards.org/cgi-bin/carddisp.pl?gene=AOC3&keywords=AOC3
PDE5A	1	Phosphodiesterase 5A	https://www.genecards.org/cgi-bin/carddisp.pl?gene=PDE5A&keywords=PDE5A
DYNLL1	1	Dynein Light Chain LC8-Type 1	https://www.genecards.org/cgi-bin/carddisp.pl?gene=DYNLL1&keywords=DYNLL1
VAMP8	1	Vesicle Associated Membrane Protein 8	https://www.genecards.org/cgi-bin/carddisp.pl?gene=VAMP8&keywords=VAMP8
BECN1	1	Beclin 1	https://www.genecards.org/cgi-bin/carddisp.pl?gene=BECN1&keywords=BECN1
TNFSF14	2	TNF Superfamily Member 14	https://www.genecards.org/cgi-bin/carddisp.pl?gene=TNFSF14&keywords=TNFSF14
TNFSF12	1	TNF Superfamily Member 12	https://www.genecards.org/cgi-bin/carddisp.pl?gene=TNFSF12&keywords=TNFSF12
TNFSF10	2	TNF Superfamily Member 10	https://www.genecards.org/cgi-bin/carddisp.pl?gene=TNFSF10&keywords=TNFSF10
FADD	1	Fas Associated Via Death Domain	https://www.genecards.org/cgi-bin/carddisp.pl?gene=FADD&keywords=FADD
IL18RAP	1	Interleukin 18 Receptor Accessory Protein	https://www.genecards.org/cgi-bin/carddisp.pl?gene=IL18RAP&keywords=IL18RAP
PROM1	1	Prominin 1	https://www.genecards.org/cgi-bin/carddisp.pl?gene=PROM1&keywords=PROM1
CDK5R1	1	Cyclin Dependent Kinase 5 Regulatory Subunit 1	https://www.genecards.org/cgi-bin/carddisp.pl?gene=CDK5R1&keywords=CDK5R1
PROZ	3	Protein Z, Vitamin K Dependent Plasma Glycoprotein	https://www.genecards.org/cgi-bin/carddisp.pl?gene=PROZ&keywords=PROZ
HSPB3	2	Heat Shock Protein Family B (Small) Member 3	https://www.genecards.org/cgi-bin/carddisp.pl?gene=HSPB3&keywords=HSPB3
KALRN	2	Kalirin RhoGEF Kinase	https://www.genecards.org/cgi-bin/carddisp.pl?gene=KALRN&keywords=KALRN
HAP1	1	Huntingtin Associated Protein 1	https://www.genecards.org/cgi-bin/carddisp.pl?gene=HAP1&keywords=HAP1
F2RL3	1	F2R Like Thrombin Or Trypsin Receptor 3	https://www.genecards.org/cgi-bin/carddisp.pl?gene=F2RL3&keywords=F2RL3
BAZ1B	2	Bromodomain Adjacent To Zinc Finger Domain 1B	https://www.genecards.org/cgi-bin/carddisp.pl?gene=BAZ1B&keywords=BAZ1B
CLDN1	1	Claudin 1	https://www.genecards.org/cgi-bin/carddisp.pl?gene=CLDN1&keywords=CLDN1
AIFM1	1	Apoptosis Inducing Factor Mitochondria Associated 1	https://www.genecards.org/cgi-bin/carddisp.pl?gene=AIFM1&keywords=AIFM1
CBFA2T2	1	CBFA2/RUNX1 Partner Transcriptional Co-Repressor 2	https://www.genecards.org/cgi-bin/carddisp.pl?gene=CBFA2T2&keywords=CBFA2T2
LPAR2	1	Lysophosphatidic Acid Receptor 2	https://www.genecards.org/cgi-bin/carddisp.pl?gene=LPAR2&keywords=LPAR2
SLC33A1	2	Solute Carrier Family 33 Member 1	https://www.genecards.org/cgi-bin/carddisp.pl?gene=SLC33A1&keywords=SLC33A1
LRRFIP1	1	LRR Binding FLII Interacting Protein 1	https://www.genecards.org/cgi-bin/carddisp.pl?gene=LRRFIP1&keywords=LRRFIP1
MSC	2	Musculin	https://www.genecards.org/cgi-bin/carddisp.pl?gene=MSC&keywords=MSC
PPIG	1	Peptidylprolyl Isomerase G	https://www.genecards.org/cgi-bin/carddisp.pl?gene=PPIG&keywords=PPIG
ADIPOQ	1	Adiponectin, C1Q And Collagen Domain Containing	https://www.genecards.org/cgi-bin/carddisp.pl?gene=ADIPOQ&keywords=ADIPOQ
ABCG2	1	ATP Binding Cassette Subfamily G Member 2 (Junior Blood Group)	https://www.genecards.org/cgi-bin/carddisp.pl?gene=ABCG2&keywords=ABCG2
GSTO1	1	Glutathione S-Transferase Omega 1	https://www.genecards.org/cgi-bin/carddisp.pl?gene=GSTO1&keywords=GSTO1
HOMER3	1	Homer Scaffold Protein 3	https://www.genecards.org/cgi-bin/carddisp.pl?gene=HOMER3&keywords=HOMER3
HOMER2	1	Homer Scaffold Protein 2	https://www.genecards.org/cgi-bin/carddisp.pl?gene=HOMER2&keywords=HOMER2
HOMER1	1	Homer Scaffold Protein 1	https://www.genecards.org/cgi-bin/carddisp.pl?gene=HOMER1&keywords=HOMER1
ADAMTS1	1	ADAM Metallopeptidase With Thrombospondin Type 1 Motif 1	https://www.genecards.org/cgi-bin/carddisp.pl?gene=ADAMTS1&keywords=ADAMTS1
GDF15	2	Growth Differentiation Factor 15	https://www.genecards.org/cgi-bin/carddisp.pl?gene=GDF15&keywords=GDF15
PTGES	2	Prostaglandin E Synthase	https://www.genecards.org/cgi-bin/carddisp.pl?gene=PTGES&keywords=PTGES
CCL4L2	1	C-C Motif Chemokine Ligand 4 Like 2	https://www.genecards.org/cgi-bin/carddisp.pl?gene=CCL4L2&keywords=CCL4L2
GTF2IRD1	1	GTF2I Repeat Domain Containing 1	https://www.genecards.org/cgi-bin/carddisp.pl?gene=GTF2IRD1&keywords=GTF2IRD1
CLOCK	1	Clock Circadian Regulator	https://www.genecards.org/cgi-bin/carddisp.pl?gene=CLOCK&keywords=CLOCK
CARTPT	3	CART Prepropeptide	https://www.genecards.org/cgi-bin/carddisp.pl?gene=CARTPT&keywords=CARTPT
CELSR1	2	Cadherin EGF LAG Seven-Pass G-Type Receptor 1	https://www.genecards.org/cgi-bin/carddisp.pl?gene=CELSR1&keywords=CELSR1
KLK4	2	Kallikrein Related Peptidase 4	https://www.genecards.org/cgi-bin/carddisp.pl?gene=KLK4&keywords=KLK4
ARHGEF10	1	Rho Guanine Nucleotide Exchange Factor 10	https://www.genecards.org/cgi-bin/carddisp.pl?gene=ARHGEF10&keywords=ARHGEF10
SH3PXD2A	1	SH3 And PX Domains 2A	https://www.genecards.org/cgi-bin/carddisp.pl?gene=SH3PXD2A&keywords=SH3PXD2A
MICAL2	1	Microtubule Associated Monooxygenase, Calponin And LIM Domain Containing 2	https://www.genecards.org/cgi-bin/carddisp.pl?gene=MICAL2&keywords=MICAL2
PDE4DIP	1	Phosphodiesterase 4D Interacting Protein	https://www.genecards.org/cgi-bin/carddisp.pl?gene=PDE4DIP&keywords=PDE4DIP
PHF14	1	PHD Finger Protein 14	https://www.genecards.org/cgi-bin/carddisp.pl?gene=PHF14&keywords=PHF14
HDAC9	14	Histone Deacetylase 9	https://www.genecards.org/cgi-bin/carddisp.pl?gene=HDAC9&keywords=HDAC9
HDAC4	1	Histone Deacetylase 4	https://www.genecards.org/cgi-bin/carddisp.pl?gene=HDAC4&keywords=HDAC4
SNAP91	1	Synaptosome Associated Protein 91	https://www.genecards.org/cgi-bin/carddisp.pl?gene=SNAP91&keywords=SNAP91
MFN2	2	Mitofusin 2	https://www.genecards.org/cgi-bin/carddisp.pl?gene=MFN2&keywords=MFN2
RBM8A	1	RNA Binding Motif Protein 8A	https://www.genecards.org/cgi-bin/carddisp.pl?gene=RBM8A&keywords=RBM8A
XYLB	1	Xylulokinase	https://www.genecards.org/cgi-bin/carddisp.pl?gene=XYLB&keywords=XYLB
SLC23A1	1	Solute Carrier Family 23 Member 1	https://www.genecards.org/cgi-bin/carddisp.pl?gene=SLC23A1&keywords=SLC23A1
NR1I3	1	Nuclear Receptor Subfamily 1 Group I Member 3	https://www.genecards.org/cgi-bin/carddisp.pl?gene=NR1I3&keywords=NR1I3
CCS	1	Copper Chaperone For Superoxide Dismutase	https://www.genecards.org/cgi-bin/carddisp.pl?gene=CCS&keywords=CCS
HDAC5	1	Histone Deacetylase 5	https://www.genecards.org/cgi-bin/carddisp.pl?gene=HDAC5&keywords=HDAC5
SH2B3	3	SH2B Adaptor Protein 3	https://www.genecards.org/cgi-bin/carddisp.pl?gene=SH2B3&keywords=SH2B3
EDIL3	1	EGF Like Repeats And Discoidin Domains 3	https://www.genecards.org/cgi-bin/carddisp.pl?gene=EDIL3&keywords=EDIL3
COL4A3BP	1	Ceramide Transporter 1	https://www.genecards.org/cgi-bin/carddisp.pl?gene=CERT1&keywords=COL4A3BP
TSPAN2	1	Tetraspanin 2	https://www.genecards.org/cgi-bin/carddisp.pl?gene=TSPAN2&keywords=TSPAN2
TRAP1	1	TNF Receptor Associated Protein 1	https://www.genecards.org/cgi-bin/carddisp.pl?gene=TRAP1&keywords=TRAP1
NAMPT	1	Nicotinamide Phosphoribosyltransferase	https://www.genecards.org/cgi-bin/carddisp.pl?gene=NAMPT&keywords=NAMPT
FARP1	1	FERM, ARH/RhoGEF And Pleckstrin Domain Protein 1	https://www.genecards.org/cgi-bin/carddisp.pl?gene=FARP1&keywords=FARP1
TRIM13	1	Tripartite Motif Containing 13	https://www.genecards.org/cgi-bin/carddisp.pl?gene=TRIM13&keywords=TRIM13
TRIB1	1	Tribbles Pseudokinase 1	https://www.genecards.org/cgi-bin/carddisp.pl?gene=TRIB1&keywords=TRIB1
RAMP1	1	Receptor Activity Modifying Protein 1	https://www.genecards.org/cgi-bin/carddisp.pl?gene=RAMP1&keywords=RAMP1
ZMPSTE24	1	Zinc Metallopeptidase STE24	https://www.genecards.org/cgi-bin/carddisp.pl?gene=ZMPSTE24&keywords=ZMPSTE24
SIGMAR1	1	Sigma Non-Opioid Intracellular Receptor 1	https://www.genecards.org/cgi-bin/carddisp.pl?gene=SIGMAR1&keywords=SIGMAR1
AKR1A1	1	Aldo-Keto Reductase Family 1 Member A1	https://www.genecards.org/cgi-bin/carddisp.pl?gene=AKR1A1&keywords=AKR1A1
KLF2	1	Kruppel Like Factor 2	https://www.genecards.org/cgi-bin/carddisp.pl?gene=KLF2&keywords=KLF2
SEMA3A	1	Semaphorin 3A	https://www.genecards.org/cgi-bin/carddisp.pl?gene=SEMA3A&keywords=SEMA3A
IRF9	1	Interferon Regulatory Factor 9	https://www.genecards.org/cgi-bin/carddisp.pl?gene=IRF9&keywords=IRF9
NOD1	1	Nucleotide Binding Oligomerization Domain Containing 1	https://www.genecards.org/cgi-bin/carddisp.pl?gene=NOD1&keywords=NOD1
PRG3	1	Proteoglycan 3, Pro Eosinophil Major Basic Protein 2	https://www.genecards.org/cgi-bin/carddisp.pl?gene=PRG3&keywords=PRG3
RAPGEF3	1	Rap Guanine Nucleotide Exchange Factor 3	https://www.genecards.org/cgi-bin/carddisp.pl?gene=RAPGEF3&keywords=RAPGEF3
PROCR	4	Protein C Receptor	https://www.genecards.org/cgi-bin/carddisp.pl?gene=PROCR&keywords=PROCR
GNLY	1	Granulysin	https://www.genecards.org/cgi-bin/carddisp.pl?gene=GNLY&keywords=GNLY
SORBS1	1	Sorbin And SH3 Domain Containing 1	https://www.genecards.org/cgi-bin/carddisp.pl?gene=SORBS1&keywords=SORBS1
TXNRD2	1	Thioredoxin Reductase 2	https://www.genecards.org/cgi-bin/carddisp.pl?gene=TXNRD2&keywords=TXNRD2
PRPF8	1	Pre-MRNA Processing Factor 8	https://www.genecards.org/cgi-bin/carddisp.pl?gene=PRPF8&keywords=PRPF8
CAMKK2	1	Calcium/Calmodulin Dependent Protein Kinase Kinase 2	https://www.genecards.org/cgi-bin/carddisp.pl?gene=CAMKK2&keywords=CAMKK2
CXCR6	1	C-X-C Motif Chemokine Receptor 6	https://www.genecards.org/cgi-bin/carddisp.pl?gene=CXCR6&keywords=CXCR6
TCFL5	1	Transcription Factor Like 5	https://www.genecards.org/cgi-bin/carddisp.pl?gene=TCFL5&keywords=TCFL5
MASP2	1	MBL Associated Serine Protease 2	https://www.genecards.org/cgi-bin/carddisp.pl?gene=MASP2&keywords=MASP2
NES	1	Nestin	https://www.genecards.org/cgi-bin/carddisp.pl?gene=NES&keywords=NES
PLK2	1	Polo Like Kinase 2	https://www.genecards.org/cgi-bin/carddisp.pl?gene=PLK2&keywords=PLK2
SLC17A3	1	Solute Carrier Family 17 Member 3	https://www.genecards.org/cgi-bin/carddisp.pl?gene=SLC17A3&keywords=SLC17A3
ALDH1L1	1	Aldehyde Dehydrogenase 1 Family Member L1	https://www.genecards.org/cgi-bin/carddisp.pl?gene=ALDH1L1&keywords=ALDH1L1
HPSE	5	Heparanase	https://www.genecards.org/cgi-bin/carddisp.pl?gene=HPSE&keywords=HPSE
RUVBL2	2	RuvB Like AAA ATPase 2	https://www.genecards.org/cgi-bin/carddisp.pl?gene=RUVBL2&keywords=RUVBL2
PPARGC1A	1	PPARG Coactivator 1 Alpha	https://www.genecards.org/cgi-bin/carddisp.pl?gene=PPARGC1A&keywords=PPARGC1A
ABHD2	1	Abhydrolase Domain Containing 2, Acylglycerol Lipase	https://www.genecards.org/cgi-bin/carddisp.pl?gene=ABHD2&keywords=ABHD2
TPPP	1	Tubulin Polymerization Promoting Protein	https://www.genecards.org/cgi-bin/carddisp.pl?gene=TPPP&keywords=TPPP
ADAMTS13	3	ADAM Metallopeptidase With Thrombospondin Type 1 Motif 13	https://www.genecards.org/cgi-bin/carddisp.pl?gene=ADAMTS13&keywords=ADAMTS13
CAPN10	1	Calpain 10	https://www.genecards.org/cgi-bin/carddisp.pl?gene=CAPN10&keywords=CAPN10
PDCD10	2	Programmed Cell Death 10	https://www.genecards.org/cgi-bin/carddisp.pl?gene=PDCD10&keywords=PDCD10
USP18	1	Ubiquitin Specific Peptidase 18	https://www.genecards.org/cgi-bin/carddisp.pl?gene=USP18&keywords=USP18
TREX1	3	Three Prime Repair Exonuclease 1	https://www.genecards.org/cgi-bin/carddisp.pl?gene=TREX1&keywords=TREX1
PARK7	1	Parkinsonism Associated Deglycase	https://www.genecards.org/cgi-bin/carddisp.pl?gene=PARK7&keywords=PARK7
ENPP4	1	Ectonucleotide Pyrophosphatase/Phosphodiesterase 4	https://www.genecards.org/cgi-bin/carddisp.pl?gene=ENPP4&keywords=ENPP4
CARD8	2	Caspase Recruitment Domain Family Member 8	https://www.genecards.org/cgi-bin/carddisp.pl?gene=CARD8&keywords=CARD8
SACM1L	2	SAC1 Like Phosphatidylinositide Phosphatase	https://www.genecards.org/cgi-bin/carddisp.pl?gene=SACM1L&keywords=SACM1L
MMRN1	3	Multimerin 1	https://www.genecards.org/cgi-bin/carddisp.pl?gene=MMRN1&keywords=MMRN1
MYH15	1	Myosin Heavy Chain 15	https://www.genecards.org/cgi-bin/carddisp.pl?gene=MYH15&keywords=MYH15
WDTC1	1	WD And Tetratricopeptide Repeats 1	https://www.genecards.org/cgi-bin/carddisp.pl?gene=WDTC1&keywords=WDTC1
KIF1B	2	Kinesin Family Member 1B	https://www.genecards.org/cgi-bin/carddisp.pl?gene=KIF1B&keywords=KIF1B
LRCH1	1	Leucine Rich Repeats And Calponin Homology Domain Containing 1	https://www.genecards.org/cgi-bin/carddisp.pl?gene=LRCH1&keywords=LRCH1
TBC1D9	1	TBC1 Domain Family Member 9	https://www.genecards.org/cgi-bin/carddisp.pl?gene=TBC1D9&keywords=TBC1D9
ZCCHC14	1	Zinc Finger CCHC-Type Containing 14	https://www.genecards.org/cgi-bin/carddisp.pl?gene=ZCCHC14&keywords=ZCCHC14
RCOR1	1	REST Corepressor 1	https://www.genecards.org/cgi-bin/carddisp.pl?gene=RCOR1&keywords=RCOR1
ARC	1	Activity Regulated Cytoskeleton Associated Protein	https://www.genecards.org/cgi-bin/carddisp.pl?gene=ARC&keywords=ARC
DMXL2	1	Dmx Like 2	https://www.genecards.org/cgi-bin/carddisp.pl?gene=DMXL2&keywords=DMXL2
NEDD4L	1	NEDD4 Like E3 Ubiquitin Protein Ligase	https://www.genecards.org/cgi-bin/carddisp.pl?gene=NEDD4L&keywords=NEDD4L
CRTC1	1	CREB Regulated Transcription Coactivator 1	https://www.genecards.org/cgi-bin/carddisp.pl?gene=CRTC1&keywords=CRTC1
SIK3	1	SIK Family Kinase 3	https://www.genecards.org/cgi-bin/carddisp.pl?gene=SIK3&keywords=SIK3
LARS2	1	Leucyl-TRNA Synthetase 2, Mitochondrial	https://www.genecards.org/cgi-bin/carddisp.pl?gene=LARS2&keywords=LARS2
SIRT3	1	Sirtuin 3	https://www.genecards.org/cgi-bin/carddisp.pl?gene=SIRT3&keywords=SIRT3
SIRT1	2	Sirtuin 1	https://www.genecards.org/cgi-bin/carddisp.pl?gene=SIRT1&keywords=SIRT1
TNFRSF13B	1	TNF Receptor Superfamily Member 13B	https://www.genecards.org/cgi-bin/carddisp.pl?gene=TNFRSF13B&keywords=TNFRSF13B
SPIDR	1	Scaffold Protein Involved In DNA Repair	https://www.genecards.org/cgi-bin/carddisp.pl?gene=SPIDR&keywords=SPIDR
MMD	1	Monocyte To Macrophage Differentiation Associated	https://www.genecards.org/cgi-bin/carddisp.pl?gene=MMD&keywords=MMD
TSPAN15	1	Tetraspanin 15	https://www.genecards.org/cgi-bin/carddisp.pl?gene=TSPAN15&keywords=TSPAN15
DDAH2	1	Dimethylarginine Dimethylaminohydrolase 2	https://www.genecards.org/cgi-bin/carddisp.pl?gene=DDAH2&keywords=DDAH2
PADI4	2	Peptidyl Arginine Deiminase 4	https://www.genecards.org/cgi-bin/carddisp.pl?gene=PADI4&keywords=PADI4
DDAH1	1	Dimethylarginine Dimethylaminohydrolase 1	https://www.genecards.org/cgi-bin/carddisp.pl?gene=DDAH1&keywords=DDAH1
PLA2G15	1	Phospholipase A2 Group XV	https://www.genecards.org/cgi-bin/carddisp.pl?gene=PLA2G15&keywords=PLA2G15
POU2F3	2	POU Class 2 Homeobox 3	https://www.genecards.org/cgi-bin/carddisp.pl?gene=POU2F3&keywords=POU2F3
SAMHD1	3	SAM And HD Domain Containing Deoxynucleoside Triphosphate Triphosphohydrolase 1	https://www.genecards.org/cgi-bin/carddisp.pl?gene=SAMHD1&keywords=SAMHD1
TIPARP	1	TCDD Inducible Poly(ADP-Ribose) Polymerase	https://www.genecards.org/cgi-bin/carddisp.pl?gene=TIPARP&keywords=TIPARP
CHMP2B	1	Charged Multivesicular Body Protein 2B	https://www.genecards.org/cgi-bin/carddisp.pl?gene=CHMP2B&keywords=CHMP2B
PTPN22	2	Protein Tyrosine Phosphatase Non-Receptor Type 22	https://www.genecards.org/cgi-bin/carddisp.pl?gene=PTPN22&keywords=PTPN22
FGF21	1	Fibroblast Growth Factor 21	https://www.genecards.org/cgi-bin/carddisp.pl?gene=FGF21&keywords=FGF21
TBL2	1	Transducin Beta Like 2	https://www.genecards.org/cgi-bin/carddisp.pl?gene=TBL2&keywords=TBL2
LAMP3	1	Lysosomal Associated Membrane Protein 3	https://www.genecards.org/cgi-bin/carddisp.pl?gene=LAMP3&keywords=LAMP3
AGO2	1	Argonaute RISC Catalytic Component 2	https://www.genecards.org/cgi-bin/carddisp.pl?gene=AGO2&keywords=AGO2
IL17C	1	Interleukin 17C	https://www.genecards.org/cgi-bin/carddisp.pl?gene=IL17C&keywords=IL17C
IL17B	2	Interleukin 17B	https://www.genecards.org/cgi-bin/carddisp.pl?gene=IL17B&keywords=IL17B
HPGDS	2	Hematopoietic Prostaglandin D Synthase	https://www.genecards.org/cgi-bin/carddisp.pl?gene=HPGDS&keywords=HPGDS
ANGPTL3	1	Angiopoietin Like 3	https://www.genecards.org/cgi-bin/carddisp.pl?gene=ANGPTL3&keywords=ANGPTL3
HTRA2	1	HtrA Serine Peptidase 2	https://www.genecards.org/cgi-bin/carddisp.pl?gene=HTRA2&keywords=HTRA2
REM1	1	RRAD And GEM Like GTPase 1	https://www.genecards.org/cgi-bin/carddisp.pl?gene=REM1&keywords=REM1
ACAD9	1	Acyl-CoA Dehydrogenase Family Member 9	https://www.genecards.org/cgi-bin/carddisp.pl?gene=ACAD9&keywords=ACAD9
SETD2	4	SET Domain Containing 2, Histone Lysine Methyltransferase	https://www.genecards.org/cgi-bin/carddisp.pl?gene=SETD2&keywords=SETD2
MRPL18	1	Mitochondrial Ribosomal Protein L18	https://www.genecards.org/cgi-bin/carddisp.pl?gene=MRPL18&keywords=MRPL18
GRHL1	1	Grainyhead Like Transcription Factor 1	https://www.genecards.org/cgi-bin/carddisp.pl?gene=GRHL1&keywords=GRHL1
UBIAD1	1	UbiA Prenyltransferase Domain Containing 1	https://www.genecards.org/cgi-bin/carddisp.pl?gene=UBIAD1&keywords=UBIAD1
RMC1	1	Regulator Of MON1-CCZ1	https://www.genecards.org/cgi-bin/carddisp.pl?gene=RMC1&keywords=RMC1
EPN1	1	Epsin 1	https://www.genecards.org/cgi-bin/carddisp.pl?gene=EPN1&keywords=EPN1
DUOX2	1	Dual Oxidase 2	https://www.genecards.org/cgi-bin/carddisp.pl?gene=DUOX2&keywords=DUOX2
NOX4	1	NADPH Oxidase 4	https://www.genecards.org/cgi-bin/carddisp.pl?gene=NOX4&keywords=NOX4
IL20	2	Interleukin 20	https://www.genecards.org/cgi-bin/carddisp.pl?gene=IL20&keywords=IL20
IL22	2	Interleukin 22	https://www.genecards.org/cgi-bin/carddisp.pl?gene=IL22&keywords=IL22
PCA3	1	Prostate Cancer Associated 3	https://www.genecards.org/cgi-bin/carddisp.pl?gene=PCA3&keywords=PCA3
IRX4	1	Iroquois Homeobox 4	https://www.genecards.org/cgi-bin/carddisp.pl?gene=IRX4&keywords=IRX4
F11R	1	F11 Receptor	https://www.genecards.org/cgi-bin/carddisp.pl?gene=F11R&keywords=F11R
PDE11A	1	Phosphodiesterase 11A	https://www.genecards.org/cgi-bin/carddisp.pl?gene=PDE11A&keywords=PDE11A
MLXIPL	1	MLX Interacting Protein Like	https://www.genecards.org/cgi-bin/carddisp.pl?gene=MLXIPL&keywords=MLXIPL
PHF20L1	1	PHD Finger Protein 20 Like 1	https://www.genecards.org/cgi-bin/carddisp.pl?gene=PHF20L1&keywords=PHF20L1
EGFL7	1	EGF Like Domain Multiple 7	https://www.genecards.org/cgi-bin/carddisp.pl?gene=EGFL7&keywords=EGFL7
GP6	4	Glycoprotein VI Platelet	https://www.genecards.org/cgi-bin/carddisp.pl?gene=GP6&keywords=GP6
TLR7	1	Toll Like Receptor 7	https://www.genecards.org/cgi-bin/carddisp.pl?gene=TLR7&keywords=TLR7
TLR8	1	Toll Like Receptor 8	https://www.genecards.org/cgi-bin/carddisp.pl?gene=TLR8&keywords=TLR8
TNFRSF12A	2	TNF Receptor Superfamily Member 12A	https://www.genecards.org/cgi-bin/carddisp.pl?gene=TNFRSF12A&keywords=TNFRSF12A
PRKAG2	1	Protein Kinase AMP-Activated Non-Catalytic Subunit Gamma 2	https://www.genecards.org/cgi-bin/carddisp.pl?gene=PRKAG2&keywords=PRKAG2
POLK	1	DNA Polymerase Kappa	https://www.genecards.org/cgi-bin/carddisp.pl?gene=POLK&keywords=POLK
LARS	1	Leucyl-TRNA Synthetase 1	https://www.genecards.org/cgi-bin/carddisp.pl?gene=LARS1&keywords=LARS
ZC3HC1	1	Zinc Finger C3HC-Type Containing 1	https://www.genecards.org/cgi-bin/carddisp.pl?gene=ZC3HC1&keywords=ZC3HC1
GHRL	1	Ghrelin And Obestatin Prepropeptide	https://www.genecards.org/cgi-bin/carddisp.pl?gene=GHRL&keywords=GHRL
ASIC5	1	Acid Sensing Ion Channel Subunit Family Member 5	https://www.genecards.org/cgi-bin/carddisp.pl?gene=ASIC5&keywords=ASIC5
ADA2	3	Adenosine Deaminase 2	https://www.genecards.org/cgi-bin/carddisp.pl?gene=ADA2&keywords=ADA2
DUOX1	1	Dual Oxidase 1	https://www.genecards.org/cgi-bin/carddisp.pl?gene=DUOX1&keywords=DUOX1
TREM2	1	Triggering Receptor Expressed On Myeloid Cells 2	https://www.genecards.org/cgi-bin/carddisp.pl?gene=TREM2&keywords=TREM2
DPM3	1	Dolichyl-Phosphate Mannosyltransferase Subunit 3, Regulatory	https://www.genecards.org/cgi-bin/carddisp.pl?gene=DPM3&keywords=DPM3
SEMA5B	1	Semaphorin 5B	https://www.genecards.org/cgi-bin/carddisp.pl?gene=SEMA5B&keywords=SEMA5B
TOLLIP	1	Toll Interacting Protein	https://www.genecards.org/cgi-bin/carddisp.pl?gene=TOLLIP&keywords=TOLLIP
SMOX	1	Spermine Oxidase	https://www.genecards.org/cgi-bin/carddisp.pl?gene=SMOX&keywords=SMOX
UGT1A1	1	UDP Glucuronosyltransferase Family 1 Member A1	https://www.genecards.org/cgi-bin/carddisp.pl?gene=UGT1A1&keywords=UGT1A1
TMED9	1	Transmembrane P24 Trafficking Protein 9	https://www.genecards.org/cgi-bin/carddisp.pl?gene=TMED9&keywords=TMED9
ROPN1	1	Rhophilin Associated Tail Protein 1	https://www.genecards.org/cgi-bin/carddisp.pl?gene=ROPN1&keywords=ROPN1
TRPM4	1	Transient Receptor Potential Cation Channel Subfamily M Member 4	https://www.genecards.org/cgi-bin/carddisp.pl?gene=TRPM4&keywords=TRPM4
ERCC6L	1	ERCC Excision Repair 6 Like, Spindle Assembly Checkpoint Helicase	https://www.genecards.org/cgi-bin/carddisp.pl?gene=ERCC6L&keywords=ERCC6L
TRPM7	2	Transient Receptor Potential Cation Channel Subfamily M Member 7	https://www.genecards.org/cgi-bin/carddisp.pl?gene=TRPM7&keywords=TRPM7
CASZ1	1	Castor Zinc Finger 1	https://www.genecards.org/cgi-bin/carddisp.pl?gene=CASZ1&keywords=CASZ1
CDKAL1	1	CDK5 Regulatory Subunit Associated Protein 1 Like 1	https://www.genecards.org/cgi-bin/carddisp.pl?gene=CDKAL1&keywords=CDKAL1
RASIP1	1	Ras Interacting Protein 1	https://www.genecards.org/cgi-bin/carddisp.pl?gene=RASIP1&keywords=RASIP1
SDHAF2	1	Succinate Dehydrogenase Complex Assembly Factor 2	https://www.genecards.org/cgi-bin/carddisp.pl?gene=SDHAF2&keywords=SDHAF2
SLC25A38	1	Solute Carrier Family 25 Member 38	https://www.genecards.org/cgi-bin/carddisp.pl?gene=SLC25A38&keywords=SLC25A38
RNLS	2	Renalase, FAD Dependent Amine Oxidase	https://www.genecards.org/cgi-bin/carddisp.pl?gene=RNLS&keywords=RNLS
CHDH	5	Choline Dehydrogenase	https://www.genecards.org/cgi-bin/carddisp.pl?gene=CHDH&keywords=CHDH
MAML3	1	Mastermind Like Transcriptional Coactivator 3	https://www.genecards.org/cgi-bin/carddisp.pl?gene=MAML3&keywords=MAML3
ZCCHC8	1	Zinc Finger CCHC-Type Containing 8	https://www.genecards.org/cgi-bin/carddisp.pl?gene=ZCCHC8&keywords=ZCCHC8
CARMIL1	1	Capping Protein Regulator And Myosin 1 Linker 1	https://www.genecards.org/cgi-bin/carddisp.pl?gene=CARMIL1&keywords=CARMIL1
TMEM127	1	Transmembrane Protein 127	https://www.genecards.org/cgi-bin/carddisp.pl?gene=TMEM127&keywords=TMEM127
TRMU	1	TRNA Mitochondrial 2-Thiouridylase	https://www.genecards.org/cgi-bin/carddisp.pl?gene=TRMU&keywords=TRMU
CCDC88A	1	Coiled-Coil Domain Containing 88A	https://www.genecards.org/cgi-bin/carddisp.pl?gene=CCDC88A&keywords=CCDC88A
WDR12	1	WD Repeat Domain 12	https://www.genecards.org/cgi-bin/carddisp.pl?gene=WDR12&keywords=WDR12
SELENOS	3	Selenoprotein S	https://www.genecards.org/cgi-bin/carddisp.pl?gene=SELENOS&keywords=SELENOS
ACSS2	1	Acyl-CoA Synthetase Short Chain Family Member 2	https://www.genecards.org/cgi-bin/carddisp.pl?gene=ACSS2&keywords=ACSS2
LTB4R2	1	Leukotriene B4 Receptor 2	https://www.genecards.org/cgi-bin/carddisp.pl?gene=LTB4R2&keywords=LTB4R2
CLDND1	1	Claudin Domain Containing 1	https://www.genecards.org/cgi-bin/carddisp.pl?gene=CLDND1&keywords=CLDND1
RETN	1	Resistin	https://www.genecards.org/cgi-bin/carddisp.pl?gene=RETN&keywords=RETN
SPHK2	2	Sphingosine Kinase 2	https://www.genecards.org/cgi-bin/carddisp.pl?gene=SPHK2&keywords=SPHK2
MEPE	1	Matrix Extracellular Phosphoglycoprotein	https://www.genecards.org/cgi-bin/carddisp.pl?gene=MEPE&keywords=MEPE
RGMA	2	Repulsive Guidance Molecule BMP Co-Receptor A	https://www.genecards.org/cgi-bin/carddisp.pl?gene=RGMA&keywords=RGMA
ACKR3	1	Atypical Chemokine Receptor 3	https://www.genecards.org/cgi-bin/carddisp.pl?gene=ACKR3&keywords=ACKR3
SLC44A2	1	Solute Carrier Family 44 Member 2	https://www.genecards.org/cgi-bin/carddisp.pl?gene=SLC44A2&keywords=SLC44A2
JPH3	1	Junctophilin 3	https://www.genecards.org/cgi-bin/carddisp.pl?gene=JPH3&keywords=JPH3
SEMA6A	2	Semaphorin 6A	https://www.genecards.org/cgi-bin/carddisp.pl?gene=SEMA6A&keywords=SEMA6A
WDFY4	1	WDFY Family Member 4	https://www.genecards.org/cgi-bin/carddisp.pl?gene=WDFY4&keywords=WDFY4
SUGP1	1	SURP And G-Patch Domain Containing 1	https://www.genecards.org/cgi-bin/carddisp.pl?gene=SUGP1&keywords=SUGP1
HAMP	1	Hepcidin Antimicrobial Peptide	https://www.genecards.org/cgi-bin/carddisp.pl?gene=HAMP&keywords=HAMP
NGB	2	Neuroglobin	https://www.genecards.org/cgi-bin/carddisp.pl?gene=NGB&keywords=NGB
CXCL16	1	C-X-C Motif Chemokine Ligand 16	https://www.genecards.org/cgi-bin/carddisp.pl?gene=CXCL16&keywords=CXCL16
IL21	2	Interleukin 21	https://www.genecards.org/cgi-bin/carddisp.pl?gene=IL21&keywords=IL21
ACE2	5	Angiotensin Converting Enzyme 2	https://www.genecards.org/cgi-bin/carddisp.pl?gene=ACE2&keywords=ACE2
HPSE2	1	Heparanase 2 (Inactive)	https://www.genecards.org/cgi-bin/carddisp.pl?gene=HPSE2&keywords=HPSE2
IGAN1	1	IgA Nephropathy	https://www.genecards.org/cgi-bin/carddisp.pl?gene=IGAN1&keywords=IGAN1
PAPPA2	1	Pappalysin 2	https://www.genecards.org/cgi-bin/carddisp.pl?gene=PAPPA2&keywords=PAPPA2
NOD2	1	Nucleotide Binding Oligomerization Domain Containing 2	https://www.genecards.org/cgi-bin/carddisp.pl?gene=NOD2&keywords=NOD2
ROBO3	2	Roundabout Guidance Receptor 3	https://www.genecards.org/cgi-bin/carddisp.pl?gene=ROBO3&keywords=ROBO3
GORASP1	1	Golgi Reassembly Stacking Protein 1	https://www.genecards.org/cgi-bin/carddisp.pl?gene=GORASP1&keywords=GORASP1
SMURF2	1	SMAD Specific E3 Ubiquitin Protein Ligase 2	https://www.genecards.org/cgi-bin/carddisp.pl?gene=SMURF2&keywords=SMURF2
P2RY12	4	Purinergic Receptor P2Y12	https://www.genecards.org/cgi-bin/carddisp.pl?gene=P2RY12&keywords=P2RY12
AGXT2	2	Alanine--Glyoxylate Aminotransferase 2	https://www.genecards.org/cgi-bin/carddisp.pl?gene=AGXT2&keywords=AGXT2
PINK1	1	PTEN Induced Kinase 1	https://www.genecards.org/cgi-bin/carddisp.pl?gene=PINK1&keywords=PINK1
ACD	1	ACD Shelterin Complex Subunit And Telomerase Recruitment Factor	https://www.genecards.org/cgi-bin/carddisp.pl?gene=ACD&keywords=ACD
WNK1	1	WNK Lysine Deficient Protein Kinase 1	https://www.genecards.org/cgi-bin/carddisp.pl?gene=WNK1&keywords=WNK1
UBE2Z	1	Ubiquitin Conjugating Enzyme E2 Z	https://www.genecards.org/cgi-bin/carddisp.pl?gene=UBE2Z&keywords=UBE2Z
FUNDC2	1	FUN14 Domain Containing 2	https://www.genecards.org/cgi-bin/carddisp.pl?gene=FUNDC2&keywords=FUNDC2
VKORC1	5	Vitamin K Epoxide Reductase Complex Subunit 1	https://www.genecards.org/cgi-bin/carddisp.pl?gene=VKORC1&keywords=VKORC1
FTO	1	FTO Alpha-Ketoglutarate Dependent Dioxygenase	https://www.genecards.org/cgi-bin/carddisp.pl?gene=FTO&keywords=FTO
NEIL1	1	Nei Like DNA Glycosylase 1	https://www.genecards.org/cgi-bin/carddisp.pl?gene=NEIL1&keywords=NEIL1
DHX40	2	DEAH-Box Helicase 40	https://www.genecards.org/cgi-bin/carddisp.pl?gene=DHX40&keywords=DHX40
MYH14	1	Myosin Heavy Chain 14	https://www.genecards.org/cgi-bin/carddisp.pl?gene=MYH14&keywords=MYH14
CCDC102B	1	Coiled-Coil Domain Containing 102B	https://www.genecards.org/cgi-bin/carddisp.pl?gene=CCDC102B&keywords=CCDC102B
NAA25	1	N-Alpha-Acetyltransferase 25, NatB Auxiliary Subunit	https://www.genecards.org/cgi-bin/carddisp.pl?gene=NAA25&keywords=NAA25
ZC3H12A	1	Zinc Finger CCCH-Type Containing 12A	https://www.genecards.org/cgi-bin/carddisp.pl?gene=ZC3H12A&keywords=ZC3H12A
GRPEL1	1	GrpE Like 1, Mitochondrial	https://www.genecards.org/cgi-bin/carddisp.pl?gene=GRPEL1&keywords=GRPEL1
FLAD1	1	Flavin Adenine Dinucleotide Synthetase 1	https://www.genecards.org/cgi-bin/carddisp.pl?gene=FLAD1&keywords=FLAD1
PDGFD	1	Platelet Derived Growth Factor D	https://www.genecards.org/cgi-bin/carddisp.pl?gene=PDGFD&keywords=PDGFD
MPIG6B	1	Megakaryocyte And Platelet Inhibitory Receptor G6b	https://www.genecards.org/cgi-bin/carddisp.pl?gene=MPIG6B&keywords=MPIG6B
TUBB1	1	Tubulin Beta 1 Class VI	https://www.genecards.org/cgi-bin/carddisp.pl?gene=TUBB1&keywords=TUBB1
SLC2A10	1	Solute Carrier Family 2 Member 10	https://www.genecards.org/cgi-bin/carddisp.pl?gene=SLC2A10&keywords=SLC2A10
RNF146	1	Ring Finger Protein 146	https://www.genecards.org/cgi-bin/carddisp.pl?gene=RNF146&keywords=RNF146
CCM2	1	CCM2 Scaffold Protein	https://www.genecards.org/cgi-bin/carddisp.pl?gene=CCM2&keywords=CCM2
TSPAN10	1	Tetraspanin 10	https://www.genecards.org/cgi-bin/carddisp.pl?gene=TSPAN10&keywords=TSPAN10
PPP1R1B	1	Protein Phosphatase 1 Regulatory Inhibitor Subunit 1B	https://www.genecards.org/cgi-bin/carddisp.pl?gene=PPP1R1B&keywords=PPP1R1B
DCTN5	1	Dynactin Subunit 5	https://www.genecards.org/cgi-bin/carddisp.pl?gene=DCTN5&keywords=DCTN5
IL1F10	1	Interleukin 1 Family Member 10	https://www.genecards.org/cgi-bin/carddisp.pl?gene=IL1F10&keywords=IL1F10
KDM2B	1	Lysine Demethylase 2B	https://www.genecards.org/cgi-bin/carddisp.pl?gene=KDM2B&keywords=KDM2B
ACCS	1	1-Aminocyclopropane-1-Carboxylate Synthase Homolog (Inactive)	https://www.genecards.org/cgi-bin/carddisp.pl?gene=ACCS&keywords=ACCS
ATP5MD	1	ATP Synthase Membrane Subunit K	https://www.genecards.org/cgi-bin/carddisp.pl?gene=ATP5MK&keywords=ATP5MD
ORAI1	1	ORAI Calcium Release-Activated Calcium Modulator 1	https://www.genecards.org/cgi-bin/carddisp.pl?gene=ORAI1&keywords=ORAI1
KRT90P	1	Keratin 90 Pseudogene	https://www.genecards.org/cgi-bin/carddisp.pl?gene=KRT90P&keywords=KRT90P
KCNK17	1	Potassium Two Pore Domain Channel Subfamily K Member 17	https://www.genecards.org/cgi-bin/carddisp.pl?gene=KCNK17&keywords=KCNK17
METTL18	1	Methyltransferase Like 18	https://www.genecards.org/cgi-bin/carddisp.pl?gene=METTL18&keywords=METTL18
SPSB4	2	SplA/Ryanodine Receptor Domain And SOCS Box Containing 4	https://www.genecards.org/cgi-bin/carddisp.pl?gene=SPSB4&keywords=SPSB4
CDCA5	1	Cell Division Cycle Associated 5	https://www.genecards.org/cgi-bin/carddisp.pl?gene=CDCA5&keywords=CDCA5
NLRP3	1	NLR Family Pyrin Domain Containing 3	https://www.genecards.org/cgi-bin/carddisp.pl?gene=NLRP3&keywords=NLRP3
FMNL2	1	Formin Like 2	https://www.genecards.org/cgi-bin/carddisp.pl?gene=FMNL2&keywords=FMNL2
APOA5	5	Apolipoprotein A5	https://www.genecards.org/cgi-bin/carddisp.pl?gene=APOA5&keywords=APOA5
HSPA12B	1	Heat Shock Protein Family A (Hsp70) Member 12B	https://www.genecards.org/cgi-bin/carddisp.pl?gene=HSPA12B&keywords=HSPA12B
ACOT4	1	Acyl-CoA Thioesterase 4	https://www.genecards.org/cgi-bin/carddisp.pl?gene=ACOT4&keywords=ACOT4
CEACAM20	1	CEA Cell Adhesion Molecule 20	https://www.genecards.org/cgi-bin/carddisp.pl?gene=CEACAM20&keywords=CEACAM20
RBM45	1	RNA Binding Motif Protein 45	https://www.genecards.org/cgi-bin/carddisp.pl?gene=RBM45&keywords=RBM45
UBR3	1	Ubiquitin Protein Ligase E3 Component N-Recognin 3	https://www.genecards.org/cgi-bin/carddisp.pl?gene=UBR3&keywords=UBR3
SLCO6A1	1	Solute Carrier Organic Anion Transporter Family Member 6A1	https://www.genecards.org/cgi-bin/carddisp.pl?gene=SLCO6A1&keywords=SLCO6A1
DEFB104A	1	Defensin Beta 104A	https://www.genecards.org/cgi-bin/carddisp.pl?gene=DEFB104A&keywords=DEFB104A
TRIM69	1	Tripartite Motif Containing 69	https://www.genecards.org/cgi-bin/carddisp.pl?gene=TRIM69&keywords=TRIM69
TTC7B	1	Tetratricopeptide Repeat Domain 7B	https://www.genecards.org/cgi-bin/carddisp.pl?gene=TTC7B&keywords=TTC7B
TICAM1	1	Toll Like Receptor Adaptor Molecule 1	https://www.genecards.org/cgi-bin/carddisp.pl?gene=TICAM1&keywords=TICAM1
CILP2	1	Cartilage Intermediate Layer Protein 2	https://www.genecards.org/cgi-bin/carddisp.pl?gene=CILP2&keywords=CILP2
SLC35F3	1	Solute Carrier Family 35 Member F3	https://www.genecards.org/cgi-bin/carddisp.pl?gene=SLC35F3&keywords=SLC35F3
PM20D1	1	Peptidase M20 Domain Containing 1	https://www.genecards.org/cgi-bin/carddisp.pl?gene=PM20D1&keywords=PM20D1
TEKT4	1	Tektin 4	https://www.genecards.org/cgi-bin/carddisp.pl?gene=TEKT4&keywords=TEKT4
ARL6IP6	2	ADP Ribosylation Factor Like GTPase 6 Interacting Protein 6	https://www.genecards.org/cgi-bin/carddisp.pl?gene=ARL6IP6&keywords=ARL6IP6
SLC7A13	1	Solute Carrier Family 7 Member 13	https://www.genecards.org/cgi-bin/carddisp.pl?gene=SLC7A13&keywords=SLC7A13
PAOX	1	Polyamine Oxidase	https://www.genecards.org/cgi-bin/carddisp.pl?gene=PAOX&keywords=PAOX
MCEMP1	1	Mast Cell Expressed Membrane Protein 1	https://www.genecards.org/cgi-bin/carddisp.pl?gene=MCEMP1&keywords=MCEMP1
TBCEL	1	Tubulin Folding Cofactor E Like	https://www.genecards.org/cgi-bin/carddisp.pl?gene=TBCEL&keywords=TBCEL
KIF6	2	Kinesin Family Member 6	https://www.genecards.org/cgi-bin/carddisp.pl?gene=KIF6&keywords=KIF6
PHACTR1	2	Phosphatase And Actin Regulator 1	https://www.genecards.org/cgi-bin/carddisp.pl?gene=PHACTR1&keywords=PHACTR1
PCSK9	4	Proprotein Convertase Subtilisin/Kexin Type 9	https://www.genecards.org/cgi-bin/carddisp.pl?gene=PCSK9&keywords=PCSK9
TAS2R50	1	Taste 2 Receptor Member 50	https://www.genecards.org/cgi-bin/carddisp.pl?gene=TAS2R50&keywords=TAS2R50
NPAS4	1	Neuronal PAS Domain Protein 4	https://www.genecards.org/cgi-bin/carddisp.pl?gene=NPAS4&keywords=NPAS4
OR10A4	3	Olfactory Receptor Family 10 Subfamily A Member 4	https://www.genecards.org/cgi-bin/carddisp.pl?gene=OR10A4&keywords=OR10A4
LAMA1	1	Laminin Subunit Alpha 1	https://www.genecards.org/cgi-bin/carddisp.pl?gene=LAMA1&keywords=LAMA1
F11-AS1	1	F11 Antisense RNA 1	https://www.genecards.org/cgi-bin/carddisp.pl?gene=F11-AS1&keywords=F11-AS1
SERPINA9	1	Serpin Family A Member 9	https://www.genecards.org/cgi-bin/carddisp.pl?gene=SERPINA9&keywords=SERPINA9
PKD1L3	1	Polycystin 1 Like 3, Transient Receptor Potential Channel Interacting	https://www.genecards.org/cgi-bin/carddisp.pl?gene=PKD1L3&keywords=PKD1L3
PWAR4	1	Prader Willi/Angelman Region RNA 4	https://www.genecards.org/cgi-bin/carddisp.pl?gene=PWAR4&keywords=PWAR4
GSTK1	1	Glutathione S-Transferase Kappa 1	https://www.genecards.org/cgi-bin/carddisp.pl?gene=GSTK1&keywords=GSTK1
ASPG	1	Asparaginase	https://www.genecards.org/cgi-bin/carddisp.pl?gene=ASPG&keywords=ASPG
CCL4L1	1	C-C Motif Chemokine Ligand 4 Like 1	https://www.genecards.org/cgi-bin/carddisp.pl?gene=CCL4L1&keywords=CCL4L1
ZNF880	1	Zinc Finger Protein 880	https://www.genecards.org/cgi-bin/carddisp.pl?gene=ZNF880&keywords=ZNF880
CRIP3	1	Cysteine Rich Protein 3	https://www.genecards.org/cgi-bin/carddisp.pl?gene=CRIP3&keywords=CRIP3
CIMT	2	Carotid Intimal Medial Thickness	https://www.genecards.org/cgi-bin/carddisp.pl?gene=CIMT&keywords=CIMT
MIRLET7B	1	MicroRNA Let-7b	https://www.genecards.org/cgi-bin/carddisp.pl?gene=MIRLET7B&keywords=MIRLET7B
MIRLET7G	1	MicroRNA Let-7g	https://www.genecards.org/cgi-bin/carddisp.pl?gene=MIRLET7G&keywords=MIRLET7G
MIR103A1	1	MicroRNA 103a-1	https://www.genecards.org/cgi-bin/carddisp.pl?gene=MIR103A1&keywords=MIR103A1
MIR107	3	MicroRNA 107	https://www.genecards.org/cgi-bin/carddisp.pl?gene=MIR107&keywords=MIR107
MIR130A	1	MicroRNA 130a	https://www.genecards.org/cgi-bin/carddisp.pl?gene=MIR130A&keywords=MIR130A
MIR132	1	MicroRNA 132	https://www.genecards.org/cgi-bin/carddisp.pl?gene=MIR132&keywords=MIR132
MIR143	1	MicroRNA 143	https://www.genecards.org/cgi-bin/carddisp.pl?gene=MIR143&keywords=MIR143
MIR146A	5	MicroRNA 146a	https://www.genecards.org/cgi-bin/carddisp.pl?gene=MIR146A&keywords=MIR146A
MIR21	1	MicroRNA 21	https://www.genecards.org/cgi-bin/carddisp.pl?gene=MIR21&keywords=MIR21
MIR211	1	MicroRNA 211	https://www.genecards.org/cgi-bin/carddisp.pl?gene=MIR211&keywords=MIR211
MIR221	1	MicroRNA 221	https://www.genecards.org/cgi-bin/carddisp.pl?gene=MIR221&keywords=MIR221
MIR223	3	MicroRNA 223	https://www.genecards.org/cgi-bin/carddisp.pl?gene=MIR223&keywords=MIR223
MIR29B1	1	MicroRNA 29b-1	https://www.genecards.org/cgi-bin/carddisp.pl?gene=MIR29B1&keywords=MIR29B1
MIR29B2	1	MicroRNA 29b-2	https://www.genecards.org/cgi-bin/carddisp.pl?gene=MIR29B2&keywords=MIR29B2
TNFSF12-TNFSF13	1	TNFSF12-TNFSF13 Readthrough	https://www.genecards.org/cgi-bin/carddisp.pl?gene=TNFSF12-TNFSF13&keywords=TNFSF12-TNFSF13
MIAT	1	Myocardial Infarction Associated Transcript	https://www.genecards.org/cgi-bin/carddisp.pl?gene=MIAT&keywords=MIAT
MIR424	1	MicroRNA 424	https://www.genecards.org/cgi-bin/carddisp.pl?gene=MIR424&keywords=MIR424
DEFB104B	1	Defensin Beta 104B	https://www.genecards.org/cgi-bin/carddisp.pl?gene=DEFB104B&keywords=DEFB104B
MIR410	1	MicroRNA 410	https://www.genecards.org/cgi-bin/carddisp.pl?gene=MIR410&keywords=MIR410
MIR497	1	MicroRNA 497	https://www.genecards.org/cgi-bin/carddisp.pl?gene=MIR497&keywords=MIR497
MIR181D	1	MicroRNA 181d	https://www.genecards.org/cgi-bin/carddisp.pl?gene=MIR181D&keywords=MIR181D
MIR499A	2	MicroRNA 499a	https://www.genecards.org/cgi-bin/carddisp.pl?gene=MIR499A&keywords=MIR499A
MIR503	1	MicroRNA 503	https://www.genecards.org/cgi-bin/carddisp.pl?gene=MIR503&keywords=MIR503
CXADRP1	1	CXADR Pseudogene 1	https://www.genecards.org/cgi-bin/carddisp.pl?gene=CXADRP1&keywords=CXADRP1
CCR2	1	C-C Motif Chemokine Receptor 2	https://www.genecards.org/cgi-bin/carddisp.pl?gene=CCR2&keywords=CCR2
CDKN2B-AS1	3	CDKN2B Antisense RNA 1	https://www.genecards.org/cgi-bin/carddisp.pl?gene=CDKN2B-AS1&keywords=CDKN2B-AS1
C20orf181	31	Chromosome 20 Open Reading Frame 181	https://www.genecards.org/cgi-bin/carddisp.pl?gene=C20orf181&keywords=C20orf181
LINC00624	1	Long Intergenic Non-Protein Coding RNA 624	https://www.genecards.org/cgi-bin/carddisp.pl?gene=LINC00624&keywords=LINC00624
DEFB4B	2	Defensin Beta 4B	https://www.genecards.org/cgi-bin/carddisp.pl?gene=DEFB4B&keywords=DEFB4B
OCLN	1	Occludin	https://www.genecards.org/cgi-bin/carddisp.pl?gene=OCLN&keywords=OCLN
ERVK-19	1	Endogenous Retrovirus Group K Member 19, Envelope	https://www.genecards.org/cgi-bin/carddisp.pl?gene=ERVK-19&keywords=ERVK-19
ERVK-11	1	Endogenous Retrovirus Group K Member 11	https://www.genecards.org/cgi-bin/carddisp.pl?gene=ERVK-11&keywords=ERVK-11
PTCSC3	1	Papillary Thyroid Carcinoma Susceptibility Candidate 3	https://www.genecards.org/cgi-bin/carddisp.pl?gene=PTCSC3&keywords=PTCSC3
PGR-AS1	2	PGR Antisense RNA 1	https://www.genecards.org/cgi-bin/carddisp.pl?gene=PGR-AS1&keywords=PGR-AS1
CBSL	1	Cystathionine Beta-Synthase Like	https://www.genecards.org/cgi-bin/carddisp.pl?gene=CBSL&keywords=CBSL
UPK3B	1	Uroplakin 3B	https://www.genecards.org/cgi-bin/carddisp.pl?gene=UPK3B&keywords=UPK3B
LOC107984148	1	beta-defensin 104A	https://www.genecards.org/cgi-bin/carddisp.pl?gene=DEFB104A&keywords=beta-defensin,104A
SLC5A4-AS1	1	SLC5A4 Antisense RNA 1	https://www.genecards.org/cgi-bin/carddisp.pl?gene=SLC5A4-AS1&keywords=SLC5A4-AS1
