# Supplementary material for: Detecting Key Functional Components Group and Speculating the Potential Mechanism of Xiao-Xu-Ming Decoction in Treating Stroke
Source: Front Cell Dev Biol. 2022 May 12;10:753425. doi: 10.3389/fcell.2022.753425 (PMC9136080; doi:10.3389/fcell.2022.753425)
Supplement: Supplementary file 12 [file Table10.xlsx]

## Sheet: Table S11_Targets of KFCG
Components	Targets
MOL000114	UBA2,RARG,SLC37A4,ERN1,TUBB3,F3,EGLN1,CYP26B1,CYP1B1,DHCR7,IGF2R,NR4A2,CISD1,PLAA,MIF,PTPRC,PTPN6,RARB,PAX8,THRA,MAX,RET,PLA2G4A,TRPV1,KDM5C,BRSK1,RXRG,RXRB,CAMK2D,CAMK2B,MCL1,CPT1A,HDAC8,NDUFV2,NDUFV1,NDUFS7,NDUFS6,NDUFS5,NDUFS3,NDUFC2,NDUFB8,NDUFB7,NDUFB11,NDUFB10,NDUFAB1,NDUFA8,NDUFA7,NDUFA13,NDUFA1,MT-ND4L,MT-ND2,TNFRSF1A,NDUFS1,ATG4B,CAMK2G,KDM5B,HNF4A,SRPK1,SLC22A6,SAE1,PTPN12,POLI,POLH,NDU…
COM14	PTGS1,RARG,SLC37A4,ERN1,MMP9,TUBB3,F3,CYP26B1,CYP1B1,CYP1A1,DHCR7,IGF2R,MMP1,CISD1,MIF,PTPN6,NOD2,RARB,PSMD14,MET,TRPV1,BRSK1,CAMK2D,CAMK2B,MCL1,MMP2,HDAC8,NDUFV2,NDUFV1,NDUFS7,NDUFS6,NDUFS5,NDUFS3,NDUFC2,NDUFB8,NDUFB7,NDUFB11,NDUFB10,NDUFAB1,NDUFA8,NDUFA7,NDUFA13,NDUFA1,MT-ND4L,MT-ND2,TNFRSF1A,NDUFS1,CAMK2G,NR0B2,NDUFS4,NDUFS2,NDUFB6,NDUFB3,NDUFB1,NDUFA5,NDUFA4,MT-ND3,KCNA3,IMPDH1,EBP,DYRK1A,DUS…
COM15	MMP14,PRKG2,GABRB1,KYNU,MMP9,GABRG2,DNPEP,DAO,MMP7,MMP3,MMP1,PLAA,PRKG1,YARS,HDAC6,HLA-A,THRA,KIF11,CBX4,PRKAB2,HDAC9,RPS6KA3,PRKX,PRKAA1,CAMK2D,CAMK2B,CAPN1,MMP2,HDAC8,STK3,CAMK2G,RUVBL1,HDAC7,WARS,TPH1,SLC22A6,RPS6KA5,LIMK1,IMPDH1,DYRK1A,CSNK1D,CAMK1,RAD51,HDAC2,CTSB,P4HB,LTA4H,SLC1A5,EEF2K,SNCA,PPIA,PKN2,MARK2,MAPT,HDAC3,GSK3B,GSK3A,CHUK,AKT2,AKT1,PPIB,NCOR2,MAPK13,HDAC5,PRKCG,GRIA2,GRIA1,PRKC…
MOL008698	PCSK1,GABRB1,PCSK7,DNPEP,PPIG,CISD1,PPARA,HDAC6,TLR2,NOD2,THRA,CBX4,HDAC9,TRPV1,CAPN1,HDAC8,NDUFV2,NDUFV1,NDUFS7,NDUFS6,NDUFS5,NDUFS3,NDUFC2,NDUFB8,NDUFB7,NDUFB11,NDUFB10,NDUFAB1,NDUFA8,NDUFA7,NDUFA13,NDUFA1,MT-ND4L,MT-ND2,NDUFS1,HDAC7,PPID,NDUFS4,NDUFS2,NDUFB6,NDUFB3,NDUFB1,NDUFA5,NDUFA4,MT-ND3,DUSP3,DNM1,CTSD,HDAC2,ERCC1,FOS,ODC1,MAPT,IKBKG,HDAC3,PPIB,GLO1,HDAC5,GRIA1,MTNR1B,MTNR1A,LPAR3,LPAR2,…
MOL002516	TUBB3,CYP1B1,DHCR7,IGF2R,CISD1,PLAA,NOD2,THRA,PLA2G4A,MET,TRPV1,BRSK1,CAMK2D,CAMK2B,NDUFV2,NDUFV1,NDUFS7,NDUFS6,NDUFS5,NDUFS3,NDUFC2,NDUFB8,NDUFB7,NDUFB11,NDUFB10,NDUFAB1,NDUFA8,NDUFA7,NDUFA13,NDUFA1,MT-ND4L,MT-ND2,TNFRSF1A,NDUFS1,CAMK2G,NDUFS4,NDUFS2,NDUFB6,NDUFB3,NDUFB1,NDUFA5,NDUFA4,MT-ND3,EBP,DUSP3,CTBP2,CCND3,ERCC1,FOS,ODC1,ALOX12,TTR,MAPT,IKBKG,CHEK1,GLO1,PTGER1,MTNR1B,MTNR1A,GCGR,ADCYAP1R1…
COM55	HMGCR,MGLL,DAGLA,HSD17B3,SPHK1,CISD1,NOD2,RARB,THRA,MET,TRPV1,NDUFV2,NDUFV1,NDUFS7,NDUFS6,NDUFS5,NDUFS3,NDUFC2,NDUFB8,NDUFB7,NDUFB11,NDUFB10,NDUFAB1,NDUFA8,NDUFA7,NDUFA13,NDUFA1,MT-ND4L,MT-ND2,NDUFS1,POLH,PLA2G4C,NDUFS4,NDUFS2,NDUFB6,NDUFB3,NDUFB1,NDUFA5,NDUFA4,MT-ND3,DUSP3,POLA1,FOS,ODC1,ALOX12,MAPT,IKBKG,GLO1,LTB4R,S1PR3,S1PR1,MTNR1B,MTNR1A,LPAR3,LPAR2,LPAR1,HTR1B,FSHR,CNR1,TOP2A,THRB,JUN,SHBG,…
MOL000525	PTGS1,CYP2C8,CYP1B1,CYP1A2,CYP1A1,CYP19A1,SIGMAR1,PIP5K1C,MNAT1,CCNA2,CDK15,CCNB1,CDK9,CDK6,CCNH,CCND1,TNNT2,SLC22A6,POLI,POLH,MAK,ICK,GSTA1,CDK5R1,CDK5,CDK4,CDK3,CDK17,MPG,HSPA1A,XDH,ALOX12,CDK13,TTR,CDK1,VEGFA,TERT,PRKDC,PKN1,MAPT,ESR2,CREB1,CHUK,CAMKK1,AKR1B1,GLO1,CCNT1,ELAVL1,GNG2,GNB1,SMAD3,ACVR2B,IKBKB,ERBB3,CDK14,CCNE2,CCNE1,ACVR2A,CDK2,CALM1,ABCC1,ABCG2,ABCB1,ESR1
MOL000098	MMP9,CYP2C8,CYP1B1,CYP1A2,CYP19A1,MMP13,MMP3,CISD1,NEK2,MET,CAMK2B,MMP2,AXL,NEK6,HCK,BACE1,AURKB,ATP5C1,ATP5A1,MPG,PTK2,XDH,P4HB,ALOX12,ALK,TTR,CDK1,VEGFA,TERT,SNCA,PKN1,MAPT,GSK3B,ESR2,CREB1,AKT1,AKR1B1,GLO1,PYGL,ELAVL1,F2,PIK3CG,IGF1R,NMUR2,DRD4,CXCR1,CCR4,AVPR2,TOP2A,ATP5B,PIK3R1,EGFR,ERBB2,ACP1,KDR,ABCC2,CSNK2A1,ALOX5,ABCC1,PIM1,APEX1,ABCG2,ABCB1,ESR1
COM54	HSD17B3,PDCD4,SPHK1,RARB,THRA,TRPV1,NDUFV2,NDUFV1,NDUFS7,NDUFS6,NDUFS5,NDUFS3,NDUFC2,NDUFB8,NDUFB7,NDUFB11,NDUFB10,NDUFAB1,NDUFA8,NDUFA7,NDUFA13,NDUFA1,MT-ND4L,MT-ND2,NDUFS1,POLL,POLH,NDUFS4,NDUFS2,NDUFB6,NDUFB3,NDUFB1,NDUFA5,NDUFA4,MT-ND3,FOS,ALOX12,MAPT,ESR2,GLO1,PTGER1,LTB4R,S1PR3,S1PR1,PTGER2,MTNR1B,MTNR1A,LPAR2,HTR1B,FSHR,CNR1,THRB,SHBG,NR3C1,EP300,NFKB1,NDUFS8,NDUFA9,NDUFA2,NDUFA10,NDUFB9,N…
COM1	PTGS1,RARG,GABRB1,ERN1,PLAUR,EPHX1,CYP26B1,ELANE,NR4A2,HDAC6,PTPRC,RARB,PAX8,ERCC5,RPA1,HDAC9,KDM5C,RXRG,RXRB,HDAC8,DHODH,ATG4B,NR0B1,NCOR1,KDM5B,KDM1A,HNF4A,HDAC7,SLC22A6,PIN1,MITF,IDE,GSTA1,CTBP2,HDAC2,RARA,APAF1,FEN1,PTGS2,LTA4H,TTR,RPS6KB2,HPGDS,HDAC5,PLCG1,UCHL1,LPAR5,LPAR1,CCR6,ATIC,RXRA,NR1H2,FABP4,CDC25B,CTSG,TPMT,HDAC1,NFKB1,RHOA,NR4A1,HSP90AA1,APEX1
MOL011319	SCN8A,GABRB1,GGPS1,GABRG2,MGLL,DAGLA,EPHX1,CYP1A2,HSD17B3,ELANE,SAT1,SPHK1,PPARA,PTPN6,TLR2,RARB,THRA,PLA2G4A,TLR4,GBA,NR5A1,PPARG,POLL,POLH,CNOT7,RARA,LTA4H,PLA2G2A,PTPN2,PTPN1,PHLPP2,MDH2,PRKCD,STAT1,LTB4R,CHRM3,S1PR3,S1PR1,PRKCA,MTNR1B,MTNR1A,LPAR3,LPAR2,LPAR1,HRH2,GRM7,GRM6,CNR1,CHRM4,CHRM2,THRB,CDC25C,CDC25B,CDC25A,ACHE,NFKB1,ALOX5,HSP90AA1
MOL002467	SPHK1,THRA,TRPV1,MAP2K5,MAP2K2,MAP2K1,NDUFV2,NDUFV1,NDUFS7,NDUFS6,NDUFS5,NDUFS3,NDUFC2,NDUFB8,NDUFB7,NDUFB11,NDUFB10,NDUFAB1,NDUFA8,NDUFA7,NDUFA13,NDUFA1,MT-ND4L,MT-ND2,NDUFS1,NDUFS4,NDUFS2,NDUFB6,NDUFB3,NDUFB1,NDUFA5,NDUFA4,MT-ND3,FOS,ALOX12,MAPT,ESR2,GLO1,LTB4R,MTNR1B,MTNR1A,HTR1B,THRB,JUN,SHBG,APP,EP300,NFKB1,NDUFS8,NDUFA9,NDUFA2,NDUFA10,NDUFB9,NDUFAF3,ALOX5,ESR1
MOL000173	PTGS1,CYP1B1,CYP1A1,CYP19A1,NR4A2,SIGMAR1,PIP5K1C,MNAT1,CCNA2,CDK15,CCNB1,CDK9,CCNH,CCND1,MAK,ICK,DYRK1A,CDK5R1,CDK5,CDK17,XDH,ODC1,PTGS2,ALOX12,CDK13,CDK1,VEGFA,TERT,PRKDC,MAPT,ESR2,CREB1,CHUK,NOS2,AKR1B1,CCNT1,ELAVL1,NOS3,NOS1,ACVR2B,IKBKB,ERBB3,CDK14,CCNE2,CCNE1,ACVR2A,ACVR1,CDK2,CALM1,TPMT,ALOX5,ABCC1,ABCG2,ABCB1
MOL000131	PTGS1,GSR,SELP,HMGCR,MGLL,DAGLA,CYP4F2,EPHX1,HSD17B3,PDCD4,SPHK2,SPHK1,SMPD2,PPARA,GSTK1,TLR2,RARB,PLA2G4A,NOD1,TRPV1,SLC22A6,PPARG,POLH,PLA2G4C,GSTA1,DNM1,PTGS2,PLA2G2A,KAT5,ALOX12,PRKCE,LTB4R,GNAO1,PTGER2,PRKCA,LPAR5,LPAR3,LPAR2,LPAR1,GNAI3,GNAI1,GABBR2,GABBR1,CNR1,PTGIR,THRB,FABP4,CDC25C,CDC25B,CDC25A,ACP1,ABCC2,ALOX5
MOL000635	SLC37A4,ERN1,TUBB3,F3,CYP1B1,CYP1A1,DHCR7,IGF2R,CISD1,MIF,PTPN6,NOD2,PSMD14,MET,TRPV1,BRSK1,CAMK2D,CAMK2B,MCL1,TNFRSF1A,EBP,DYRK1A,DUSP3,DNM1,CSNK1G2,CCND3,BACE1,FOS,ODC1,TTR,RAF1,MAPT,IKBKG,CHEK1,BRAF,GLO1,RELA,GCGR,CHRM4,ADCYAP1R1,YES1,SRC,TOP2A,JUN,SHBG,FYN,APP,EP300,CAMK2A,NFKB1,ALOX5,ABCG2
MOL002560	CYP2C8,CYP1B1,CYP1A2,CYP1A1,HSD17B3,CYP19A1,SIGMAR1,PIP5K1C,MNAT1,KIF11,CCNA2,CDK15,NEK6,CDK9,CDK6,MAK,GSTA1,CDK5R1,CDK4,NAE1,MPG,XDH,ODC1,P4HB,ALOX12,CDK13,ALDH2,TTR,CDK1,VEGFA,TERT,PKN1,MAPT,ESR2,CREB1,AKR1B1,GLO1,CCNT1,AR,ELAVL1,CCR4,ACVR2B,EGFR,ACVR2A,CDK2,ACP1,APP,CALM1,ABCC1,ABCG2,ABCB1,ESR1
MOL000011	CYP1B1,PLAA,NDUFV2,NDUFV1,NDUFS7,NDUFS6,NDUFS5,NDUFS3,NDUFC2,NDUFB8,NDUFB7,NDUFB11,NDUFB10,NDUFAB1,NDUFA8,NDUFA7,NDUFA13,NDUFA1,MT-ND4L,MT-ND2,NDUFS1,NDUFS4,NDUFS2,NDUFB6,NDUFB3,NDUFB1,NDUFA5,NDUFA4,MT-ND3,KCNA5,KCNA4,KCNA3,KCNA2,KCNA10,KCNA1,BACE1,FOS,ODC1,MAPT,XPO1,ELAVL1,SHBG,EP300,NFKB1,NDUFS8,NDUFA9,NDUFA2,NDUFA10,NDUFB9,NDUFAF3,ABCB1
MOL000675	PTGS1,GGPS1,SELP,HMGCR,MGLL,DAGLA,CYP4F2,EPHX1,HSD17B3,PDCD4,SPHK2,SPHK1,PPARA,GSTK1,TLR2,RARB,PLA2G4A,NOD1,TRPV1,SLC22A6,PPARG,POLH,PLA2G4C,GSTA1,DNM1,TOP1,PLA2G2A,ALOX12,PRKCE,LTB4R,GNAO1,PTGER2,PRKCA,LPAR5,LPAR3,LPAR2,LPAR1,GNAI3,GNAI1,GABBR2,GABBR1,CNR1,PTGIR,FABP4,CDC25C,CDC25B,CDC25A,ACP1,ABCC2,ALB
MOL001689	PTGS1,CYP2C8,CYP1B1,CYP1A2,CYP1A1,HSD17B3,CYP19A1,NR4A2,SIGMAR1,KIF11,ERCC5,NEK6,HNF4A,CDK9,KCNA5,NAE1,MPG,HIF1A,CDK8,XDH,FEN1,ODC1,P4HB,PTGS2,ALOX12,ALDH2,TTR,CDK1,VEGFA,TERT,MAPT,ESR2,CREB1,AKR1B1,MDH2,GLO1,AR,ELAVL1,NMUR2,CCR4,CYP3A4,APP,ACHE,CALM1,EEF1A1,ALOX5,ABCC1,ABCG2,ABCB1,ESR1
MOL000006	MMP9,CYP2C8,CYP1B1,CYP1A2,CYP1A1,EPAS1,MAPK9,MMP2,PARP1,NEK6,CSNK2B,SYK,MMP12,MAPK8,MAPK11,MAPK10,KCNA5,KCNA3,KCNA2,NAE1,MPG,HIF1A,XDH,ODC1,P4HB,ALOX12,TTR,VEGFA,TERT,SNCA,PKN1,MAPT,GSK3B,ESR2,CREB1,AKR1B1,GLO1,AR,ELAVL1,NMUR2,CCR4,MAPK14,APP,CALM1,CSNK2A2,ALOX5,ABCC1,ABCG2,ABCB1,ESR1
COM24	PDCD4,DTYMK,EHMT2,NPEPPS,CDA,DOT1L,PAX8,MGMT,MCL1,DNMT3B,HARS,HSPA1L,PRMT1,MAP3K7,QARS,IMPDH1,IARS,HSPA2,POLA1,TOP1,HSPA1A,XDH,SRM,SMS,TK1,SETDB1,IMPDH2,HSPA9,HSPA8,HSPA5,GAPDH,EZH2,DNMT1,PLCG1,P2RY2,AHCY,ADH1A,P2RY11,GPR17,PNP,ATIC,ADORA2B,ADORA2A,ADORA1,ADA,RAC1,TPMT,SUV39H1,CDC42
MOL000223	MMP9,TUBB3,F3,CYP26B1,CYP1B1,MMP1,CISD1,PLAA,MIF,RARB,PSMD14,MMP2,TNFRSF1A,NR0B2,GSTA1,DNM1,CAMKK2,BACE1,HDAC2,ERCC1,RARA,HSPA1A,XDH,FOS,ODC1,HSPD1,TTR,SNCA,PTPN2,PTPN1,MAPT,IKBKG,ESR2,AKR1B1,GLO1,PTPN11,PTGER2,GNG2,GNB1,IGFBP3,JUN,EGFR,APP,EP300,NFKB1,RHOA,ABCG2,ESR1
MOL002295	MMP9,F3,CYP26B1,CYP1B1,CYP1A1,MMP1,HDAC6,CHAT,HDAC9,MMP2,HDAC8,TNFRSF1A,NR0B2,NR0B1,NCOR1,HDAC7,SENP2,SENP1,HDAC4,HDAC2,FOS,HSPD1,TTR,TLR9,MAPT,HDAC3,ESR2,AKR1B1,GLO1,RELA,HDAC5,PTPN11,STAT1,LTB4R,PTGER2,LPAR3,LPAR2,GRM4,GNG2,GNB1,JUN,HDAC1,NFKB1,RHOA,HSP90AA1,ABCG2,ESR1
MOL004985	PTGS1,GGPS1,SELP,HMGCR,MGLL,DAGLA,CYP4F2,EPHX1,HSD17B3,PDCD4,SPHK2,SPHK1,PPARA,GSTK1,TLR2,RARB,PLA2G4A,NOD1,TRPV1,SLC22A6,PPARG,POLH,PLA2G4C,DNM1,TOP1,PLA2G2A,ALOX12,PRKCE,LTB4R,PTGER2,PTGDR,PRKCA,LPAR3,LPAR2,LPAR1,GNAI1,GABBR2,GABBR1,CNR1,PTGIR,FABP4,CDC25C,CDC25B,CDC25A,ABCC2,ALB
MOL002932	SLC37A4,ERN1,TUBB3,CYP1B1,CYP1A1,FGB,ULK2,PIP5K1C,MNAT1,CCNA2,CDK15,RPS6KA2,CCNB1,TNFRSF1A,TCF4,CDK9,CCNH,CCND1,MAK,ICK,CDK5R1,CDK17,XDH,ODC1,CDK13,TTR,VEGFA,TERT,ESR2,CREB1,CAMKK1,CCNT1,ELAVL1,ACVR2B,ERBB3,CDK14,CCNE2,ACVR2A,ACVR1,CALM1,CAMK2A,NFKB1,ALOX5,ABCC1,ABCG2,ABCB1
MOL000354	ERN1,CYP2C8,CYP1B1,CYP1A2,CYP1A1,CISD1,CAMK2B,NEK6,TCF4,CCND3,MPG,XDH,FOS,ODC1,P4HB,ALOX12,TTR,VEGFA,TERT,RAF1,PKN1,MAPT,ESR2,CREB1,CHEK1,BRAF,AKR1B1,GLO1,ELAVL1,NMUR2,CCR4,SHBG,ACP1,APP,EP300,CAMK2A,ABCC3,NFKB1,ABCC2,ALOX5,ABCC1,APEX1,ABCG2,ABCB1,ESR1
MOL001494	PTGS1,SELP,HMGCR,MGLL,DAGLA,EPHX1,HSD17B3,PIN4,PDCD4,SPHK2,SPHK1,PPARA,TLR2,PLA2G4A,NOD1,TRPV1,TNF,PPARG,POLL,POLH,PLA2G4C,DNM1,PTGS2,LTA4H,PLA2G2A,KAT5,ALOX12,VEGFA,PRKCE,PLCG2,GNAO1,PRKCA,LPAR5,LPAR3,LPAR2,LPAR1,GNAI3,GNAI1,CNR1,TOP2A,ABCC2,ALOX5,APEX1
MOL000771	SLC37A4,MMP9,F3,CYP26B1,CYP1B1,MMP1,CISD1,MIF,RARB,HDAC9,MMP2,HDAC8,TNFRSF1A,NR0B2,HDAC4,ESRRG,CTBP2,BACE1,HDAC2,FOS,ODC1,HSPD1,TTR,TLR9,MAPT,ESR2,AKR1B1,GLO1,HDAC5,PTPN11,PTGER2,LPAR2,GNG2,GNB1,JUN,APP,HDAC1,EP300,NFKB1,RHOA,ABCG2,ESR1
MOL007207	NDUFV2,NDUFV1,NDUFS7,NDUFS6,NDUFS5,NDUFS3,NDUFC2,NDUFB8,NDUFB7,NDUFB11,NDUFB10,NDUFAB1,NDUFA8,NDUFA7,NDUFA13,NDUFA1,MT-ND4L,MT-ND2,NDUFS1,NDUFS4,NDUFS2,NDUFB6,NDUFB3,NDUFB1,NDUFA5,NDUFA4,MT-ND3,DRD5,DRD2,ADRB3,ADRB2,ADRB1,ADCY5,DRD1,SHBG,NDUFS8,NDUFA9,NDUFA2,NDUFA10,NDUFB9,NDUFAF3
MOL003896	MGLL,CYP1B1,CYP1A2,CYP1A1,HSD17B3,CYP19A1,CYP11B1,NR4A2,SIGMAR1,C1R,SLC11A2,HNF4A,KCNA5,KCNA4,KCNA3,KCNA2,KCNA1,ODC1,PLA2G2A,ALDH1B1,G6PD,ALDH2,PTPN1,PRKDC,CREB1,PLCG2,ELAVL1,STAT1,EDNRB,EDNRA,ALDH1A1,MTNR1B,MTNR1A,ACP1,APP,ACHE,CALM1,ABCG2,ABCB1,ESR1
MOL000874	TAS1R3,PLAT,ERN1,TUBB3,CYP1B1,CYP1A2,CYP1A1,PLAU,SPHK2,MIF,ERCC5,TNFRSF1A,MITF,KCNA4,KCNA3,KCNA2,KCNA1,CTBP2,FOS,RYR2,PHLPP2,MAPT,GSK3B,GSK3A,ESR2,HSD17B10,GLO1,RELA,STAT1,MTNR1B,MTNR1A,JUN,APP,CALM1,TPMT,NFKB1,ALOX5,HSP90AA1,ABCG2
MOL005842	GABRA3,GABRB3,GABRG2,CYP2C8,CYP1B1,CYP1A1,CYP19A1,NR4A2,SIGMAR1,KIT,ERCC5,HNF4A,TNNT2,NAE1,HIF1A,XDH,FEN1,ODC1,ALOX12,ALDH2,TTR,VEGFA,TERT,ESR2,CREB1,AKR1B1,GLO1,AR,ELAVL1,OPRD1,APP,ACHE,CALM1,EEF1A1,ALOX5,ABCC1,ABCG2,ABCB1,ESR1
MOL001789	MMP9,F3,CYP1B1,CYP1A2,CYP1A1,MMP1,CISD1,MIF,MMP2,HDAC8,TNFRSF1A,RRM1,NR0B2,CHRNA7,BACE1,HIF1A,HDAC2,FOS,ODC1,HSPD1,TTR,TLR9,TERT,MAPT,ESR2,AKR1B1,GLO1,JUN,ERBB3,EGFR,ERBB2,CYP3A4,APP,HDAC1,ERBB4,NFKB1,HSP90AA1,ABCG2,ESR1
MOL007514	SELP,HMGCR,MGLL,DAGLA,EPHX1,HSD17B3,PDCD4,SPHK1,SMPD2,PPARA,PTPRC,TLR2,PLA2G4A,NOD1,TRPV1,IGHG4,PPARG,POLL,POLH,PLA2G4C,IARS,DNM1,POLA1,PLA2G2A,KAT5,PRKCE,KAT2B,PRKCA,LPAR5,LPAR3,LPAR2,LPAR1,CNR1,TOP2A,CDC25B,ABCC2,ALOX5,APEX1
MOL000422	CYP2C8,CYP1B1,CYP1A2,HSD17B3,CISD1,MIF,NEK6,DYRK1A,MPG,XDH,P4HB,ALOX12,ALDH2,TTR,VEGFA,TERT,SLC2A1,PKN1,MAPT,ESR2,CREB1,AKR1B1,GLO1,AR,ELAVL1,NMUR2,GNG2,GNB1,CCR4,TOP2A,ACP1,CALM1,ALOX5,ABCC1,APEX1,ABCG2,ABCB1,ESR1
MOL000239	CYP2C8,CYP1B1,HSD17B3,CYP19A1,MCL1,NEK6,PLG,TCF4,HNF4A,DYRK1A,MPG,XDH,ODC1,P4HB,ALOX12,ALDH1B1,ALDH2,TTR,VEGFA,TERT,MAPT,ESR2,CREB1,AKR1B1,GLO1,ELAVL1,NMUR2,TOP2A,ADORA2A,ADORA1,ACP1,APP,CALM1,ALOX5,ABCC1,ABCG2,ABCB1,ESR1
MOL000392	GABRA3,GABRB3,ERN1,GABRG2,CYP1B1,HSD17B3,CYP19A1,CYP11B1,NR4A2,MIF,ERCC5,HNF4A,MPG,XDH,FEN1,ALOX12,ALDH1B1,ALDH2,TTR,MAPT,GSK3B,ESR2,AKR1B1,MTNR1B,MTNR1A,TOP2B,ERBB3,EGFR,ERBB2,ACP1,APP,CALM1,ERBB4,ABCC1,ABCG2,ABCB1,ESR1
MOL000105	RARG,ERN1,SERPINE1,CYP26B1,NR4A2,PLAA,RARB,PLEC,KDM5C,RXRG,RXRB,KDM5B,SLC22A6,POLI,POLH,GSTA1,DNM1,CAMKK2,MPG,ERCC1,TOP1,RARA,HSPD1,TTR,KCNMA1,SNCA,RPS6KB2,MAPT,IGFBP3,RXRA,FYN,CDC25B,TPMT,RHOA,NR4A1,APEX1
MOL002915	ERN1,CYP1B1,CYP1A1,CYP19A1,NR4A2,SIGMAR1,ERCC5,HNF4A,NAE1,HIF1A,XDH,ODC1,ALOX12,ALDH2,TTR,VEGFA,TERT,ESR2,CREB1,AKR1B1,ELAVL1,F2RL3,EDNRB,EDNRA,MTNR1B,MTNR1A,APP,ACHE,CALM1,NFKB1,EEF1A1,ALOX5,ABCC1,ABCG2,ABCB1,ESR1
MOL004835	ERN1,F3,CYP1B1,CYP1A2,CYP1A1,PTPN6,PAX8,HDAC8,TNFRSF1A,SENP1,CHRNA7,BACE1,CHEK2,FOS,ODC1,HSPD1,TLR9,PTPN1,MAPT,IKBKG,ESR2,AKR1B1,HSD17B10,GLO1,RELA,PLCG2,STAT1,JUN,APP,CALM1,NFKB1,ALOX5,ABCG2,ABCB1,ESR1
COM50	ERN1,CYP2C8,CYP1B1,CYP1A2,CYP1A1,NEK6,PLG,ATP5C1,ATP5A1,MPG,XDH,P4HB,ALOX12,MYLK,ALDH2,TTR,VEGFA,TERT,SNCA,PKN1,MAPT,ESR2,CREB1,AKR1B1,GLO1,ELAVL1,NMUR2,TOP2A,ACP1,APP,ALOX5,ABCC1,ABCG2,ABCB1,ESR1
MOL004836	ERN1,TUBB3,F3,CYP1B1,CYP1A1,HSD17B3,PTPN6,GLA,TNFRSF1A,CHRNA7,BACE1,FOS,ODC1,ALOX12,HSPD1,TTR,TLR9,PTPN2,PTPN1,MAPT,IKBKG,AKR1B1,GLO1,RELA,STAT1,TOP2A,JUN,APP,EP300,NFKB1,ALOX5,ABCG2,ABCB1,ESR1
MOL000057	TAS1R3,GABRB1,KYNU,PLAUR,DNPEP,CYP1A2,ELANE,KIF11,MAX,TAB1,CAPN1,PRKCB,MAP3K7,KCNA5,DYRK1A,UBE2I,CAPNS1,PRKCQ,MAPT,NCOA1,PRKCG,PRKCD,STAT1,PRKCA,GRM6,SMAD3,MYC,ABCB1
COM25	PDCD4,OGT,CDA,PAX8,UMPS,DNMT3B,TYMS,LGALS3,TOP1,PYGM,PYGB,TK1,MAPT,HSPA8,HSPA5,GAPDH,PYGL,P2RY2,GPR17,PNP,ATIC,ADORA2B,ADORA2A,ADORA1,ADA,RAC1,B4GALT1,CDC42
MOL000953	HMGCR,CYP19A1,LDLR,SREBF2,SREBF1,UGCG,EBP,POLA1,CYP51A1,G6PD,ESR2,AR,ATIC,VDR,NR1H3,NR1H2,SHBG,EPHB2,EPHA2,CDC25B,CDC25A,SHH,ABCB11,CD4,ABCG2,ABCB1,ESR1
MOL004991	CYP1B1,CYP1A1,HSD17B3,CYP19A1,SIGMAR1,OGT,MAP2K1,USP5,KCNA5,KCNA4,KCNA3,KCNA2,KCNA1,ALDH1B1,ALDH2,PTPN1,ESR2,CREB1,EDNRB,USP4,ALDH1A1,ACP1,ACHE,CALM1,ABCG2,ABCB1,ESR1
COM47	CYP1A2,CSNK1A1,MET,CCNA2,CDK9,DYRK2,DYRK1A,CSNK1E,CSNK1D,CDK5R1,CDK5,CBFB,MAPKAPK2,CHUK,NOS2,CCNT1,HTR2C,HTR2A,MTNR1B,MTNR1A,HTR6,ADRA2A,CDK2,SMARCA2,CLK2,PIM1
MOL010921	CYP4A11,CYP2E1,CYP2B6,CYP1B1,CYP1A2,CYP1A1,HSD17B3,CYP19A1,ATP12A,G6PD,ESR2,OPRM1,OPRD1,NR1H3,NR1H2,SHBG,CYP3A5,CYP3A4,NR3C1,ABCC1,ALB,ABCG2,ABCB1,ESR1
COM48	CYP2C8,CYP1B1,NEK6,LGALS3,DYRK1A,MPG,TOP1,XDH,P4HB,ALDH1B1,VEGFA,PKN1,AKR1B1,GLO1,ELAVL1,NMUR2,ADRA2A,HRAS,B4GALT1,ACP1,ALOX5,ABCC1,ABCG2,ABCB1
MOL001490	GABRB1,MGLL,SPHK1,CAPN1,PRKCB,PTPN2,PTPN1,PRKCQ,MAPT,AR,PRKCG,PRKCD,STAT1,HTR2C,HTR2A,PRKCA,OPRM1,OPRD1,CHRM4,CDC25A,CTSG,ACE2,ABCB1
MOL006129	PDCD4,SPHK1,SIGMAR1,RARB,TRPV1,EBP,TTR,FKBP5,PTGER1,PTAFR,S1PR3,S1PR1,PTGDR,MTNR1B,LPAR5,FSHR,TOP2A,FKBP4,FKBP1A,REN,ABCG2,ABCB1
MOL000497	PTGS1,F3,CYP1B1,CYP19A1,TNFRSF1A,CHRNA7,PTGS2,ALOX12,PTPN2,PTPN1,PDPK1,MAPT,NOS2,GLO1,RELA,NOS3,NOS1,NFKB1,ALOX5,ABCG2,ABCB1
COM41	CYP2E1,CYP2C8,CYP1B1,CYP1A2,CYP1A1,PLAA,KCNH2,RYR1,CNOT7,RYR2,NCOA3,ALDH1A1,PDE4B,ADORA2B,ADORA2A,ADORA1,CYP3A5,CYP3A4,ACHE,ABCB1
MOL001755	HSD17B3,CYP19A1,SIGMAR1,SREBF2,HSD17B7,PGR,POLA1,G6PD,MAPT,ESR2,AR,ATIC,NR1H3,SHBG,NR3C1,CDC25A,ABCB11,CD4,ESR1
COM52	KIF11,TLR4,STAT3,RB1,HTR2C,HTR2A,ADRA1D,ADRA1B,ADRA1A,SSTR3,SSTR2,HTR6,HTR1B,DRD5,DRD2,ADRA2A,SSTR5,DRD1,CYP3A4
MOL004951	TYRP1,F3,CHRNA7,BACE1,TOP1,XDH,ODC1,P4HB,ALDH1B1,VEGFA,MAPT,AKR1B1,HK1,NMUR2,NRAS,HRAS,B4GALT1,ABCG2
