# Supplementary material for: Detecting Key Functional Components Group and Speculating the Potential Mechanism of Xiao-Xu-Ming Decoction in Treating Stroke
Source: Front Cell Dev Biol. 2022 May 12;10:753425. doi: 10.3389/fcell.2022.753425 (PMC9136080; doi:10.3389/fcell.2022.753425)
Supplement: Supplementary file 13 [file Table5.xlsx]

## Sheet: Table S5_Nine components
Component	Herb
	FZ	KXR	CX	RG	MH	GC	BS	RS	FF	HQ	FJ	SJ
MOL000359	1	1	1	0	0	1	1	1	1	1	0	0
MOL000358	0	0	0	0	1	0	1	1	1	1	1	1
MOL000449	0	1	0	0	1	0	0	1	0	1	0	1
COM4	0	0	1	0	0	0	1	1	0	1	0	0
MOL000422	0	0	0	0	1	1	1	1	0	0	0	0
MOL000098	0	0	0	0	1	1	0	1	0	0	0	0
MOL000211	0	1	0	0	0	1	1	0	0	0	0	0
MOL000492	0	1	0	0	1	0	1	0	0	0	0	0
MOL001494	0	0	1	0	1	0	0	0	1	0	0	0
The number 0 present that component is not contained in herb while the number 1 present that component is contained in herb.
