# Supplementary material for: Detecting Key Functional Components Group and Speculating the Potential Mechanism of Xiao-Xu-Ming Decoction in Treating Stroke
Source: Front Cell Dev Biol. 2022 May 12;10:753425. doi: 10.3389/fcell.2022.753425 (PMC9136080; doi:10.3389/fcell.2022.753425)
Supplement: Supplementary file 14 [file Table7.xlsx]

## Sheet: Table S7_Components and targets
Component	Interaction	Target
MOL004841	vs	ABAT
MOL004835	vs	ABAT
MOL000497	vs	ABAT
MOL001789	vs	ABAT
MOL000105	vs	ABAT
MOL000771	vs	ABAT
MOL004836	vs	ABAT
MOL000953	vs	ABCB1
MOL000098	vs	ABCB1
MOL002844	vs	ABCB1
MOL002914	vs	ABCB1
MOL001771	vs	ABCB1
MOL000359	vs	ABCB1
MOL000358	vs	ABCB1
MOL002910	vs	ABCB1
MOL001792	vs	ABCB1
MOL000449	vs	ABCB1
MOL002913	vs	ABCB1
MOL002937	vs	ABCB1
MOL004328	vs	ABCB1
MOL005043	vs	ABCB1
MOL005190	vs	ABCB1
MOL005399	vs	ABCB1
MOL004941	vs	ABCB1
MOL004935	vs	ABCB1
MOL004576	vs	ABCB1
MOL010921	vs	ABCB1
MOL012245	vs	ABCB1
MOL012246	vs	ABCB1
MOL010788	vs	ABCB1
MOL002909	vs	ABCB1
MOL004949	vs	ABCB1
MOL002934	vs	ABCB1
MOL003896	vs	ABCB1
MOL012922	vs	ABCB1
MOL002823	vs	ABCB1
MOL003656	vs	ABCB1
MOL002911	vs	ABCB1
MOL001918	vs	ABCB1
MOL002917	vs	ABCB1
MOL004866	vs	ABCB1
MOL002932	vs	ABCB1
MOL002565	vs	ABCB1
MOL004990	vs	ABCB1
MOL004856	vs	ABCB1
MOL002908	vs	ABCB1
MOL004884	vs	ABCB1
MOL002933	vs	ABCB1
MOL002915	vs	ABCB1
MOL002398	vs	ABCB1
MOL004864	vs	ABCB1
MOL000392	vs	ABCB1
MOL002881	vs	ABCB1
MOL000552	vs	ABCB1
MOL005360	vs	ABCB1
MOL000057	vs	ABCB1
MOL001689	vs	ABCB1
MOL000422	vs	ABCB1
MOL002410	vs	ABCB1
MOL004841	vs	ABCB1
MOL005573	vs	ABCB1
MOL004835	vs	ABCB1
MOL004991	vs	ABCB1
MOL004827	vs	ABCB1
MOL002416	vs	ABCB1
MOL002928	vs	ABCB1
MOL000525	vs	ABCB1
MOL000173	vs	ABCB1
MOL000006	vs	ABCB1
MOL004913	vs	ABCB1
MOL002714	vs	ABCB1
MOL012266	vs	ABCB1
MOL008206	vs	ABCB1
MOL005003	vs	ABCB1
MOL002925	vs	ABCB1
MOL004828	vs	ABCB1
MOL000239	vs	ABCB1
MOL004883	vs	ABCB1
MOL002421	vs	ABCB1
MOL000228	vs	ABCB1
MOL005842	vs	ABCB1
MOL000538	vs	ABCB1
MOL004957	vs	ABCB1
MOL001925	vs	ABCB1
MOL000417	vs	ABCB1
MOL004814	vs	ABCB1
MOL000497	vs	ABCB1
MOL004961	vs	ABCB1
MOL000354	vs	ABCB1
MOL005008	vs	ABCB1
MOL002927	vs	ABCB1
MOL006129	vs	ABCB1
MOL005016	vs	ABCB1
MOL004914	vs	ABCB1
MOL000011	vs	ABCB1
MOL001458	vs	ABCB1
MOL001490	vs	ABCB1
COM41	vs	ABCB1
COM29	vs	ABCB1
MOL004953	vs	ABCB1
MOL002089	vs	ABCB1
MOL001924	vs	ABCB1
COM3	vs	ABCB1
COM11	vs	ABCB1
MOL000415	vs	ABCB1
MOL002409	vs	ABCB1
MOL000114	vs	ABCB1
MOL002424	vs	ABCB1
COM50	vs	ABCB1
MOL002560	vs	ABCB1
COM30	vs	ABCB1
MOL006131	vs	ABCB1
MOL002737	vs	ABCB1
COM22	vs	ABCB1
MOL002516	vs	ABCB1
COM49	vs	ABCB1
COM14	vs	ABCB1
MOL001927	vs	ABCB1
COM31	vs	ABCB1
COM13	vs	ABCB1
MOL000008	vs	ABCB1
COM12	vs	ABCB1
MOL002935	vs	ABCB1
COM48	vs	ABCB1
MOL002408	vs	ABCB1
MOL002931	vs	ABCB1
MOL002093	vs	ABCB1
MOL004836	vs	ABCB1
COM32	vs	ABCB1
COM26	vs	ABCB1
MOL005399	vs	ABCB11
MOL004355	vs	ABCB11
MOL000358	vs	ABCB11
MOL001771	vs	ABCB11
MOL001755	vs	ABCB11
MOL000359	vs	ABCB11
MOL000449	vs	ABCB11
MOL005043	vs	ABCB11
MOL000953	vs	ABCB11
MOL001458	vs	ABCB11
MOL001918	vs	ABCB11
COM22	vs	ABCB11
COM26	vs	ABCB11
MOL001927	vs	ABCB11
MOL000011	vs	ABCB4
MOL001458	vs	ABCB4
MOL001689	vs	ABCB4
MOL001918	vs	ABCB4
COM22	vs	ABCB4
COM26	vs	ABCB4
MOL001927	vs	ABCB4
MOL001458	vs	ABCB5
MOL001918	vs	ABCB5
COM22	vs	ABCB5
COM26	vs	ABCB5
MOL001927	vs	ABCB5
MOL000098	vs	ABCC1
MOL002844	vs	ABCC1
MOL002914	vs	ABCC1
MOL002910	vs	ABCC1
MOL001792	vs	ABCC1
MOL002913	vs	ABCC1
MOL002937	vs	ABCC1
MOL004328	vs	ABCC1
MOL005190	vs	ABCC1
MOL004941	vs	ABCC1
MOL004935	vs	ABCC1
MOL004883	vs	ABCC1
MOL004576	vs	ABCC1
MOL012245	vs	ABCC1
MOL012246	vs	ABCC1
MOL010788	vs	ABCC1
MOL002909	vs	ABCC1
MOL004949	vs	ABCC1
MOL002934	vs	ABCC1
MOL002823	vs	ABCC1
MOL010921	vs	ABCC1
MOL002917	vs	ABCC1
MOL004866	vs	ABCC1
MOL002932	vs	ABCC1
MOL004990	vs	ABCC1
MOL002908	vs	ABCC1
MOL004884	vs	ABCC1
MOL002933	vs	ABCC1
MOL002915	vs	ABCC1
MOL000392	vs	ABCC1
MOL002881	vs	ABCC1
MOL000552	vs	ABCC1
MOL001689	vs	ABCC1
MOL000422	vs	ABCC1
MOL005573	vs	ABCC1
MOL004827	vs	ABCC1
MOL002928	vs	ABCC1
MOL000525	vs	ABCC1
MOL000173	vs	ABCC1
MOL000006	vs	ABCC1
MOL004913	vs	ABCC1
MOL002714	vs	ABCC1
MOL012266	vs	ABCC1
MOL008206	vs	ABCC1
MOL002925	vs	ABCC1
MOL004828	vs	ABCC1
MOL000239	vs	ABCC1
MOL005842	vs	ABCC1
MOL004957	vs	ABCC1
MOL000417	vs	ABCC1
MOL002341	vs	ABCC1
MOL004814	vs	ABCC1
MOL004961	vs	ABCC1
MOL000354	vs	ABCC1
MOL005008	vs	ABCC1
MOL002927	vs	ABCC1
MOL004914	vs	ABCC1
COM29	vs	ABCC1
COM50	vs	ABCC1
MOL000415	vs	ABCC1
MOL002560	vs	ABCC1
COM30	vs	ABCC1
MOL006131	vs	ABCC1
MOL002737	vs	ABCC1
COM49	vs	ABCC1
COM31	vs	ABCC1
MOL000008	vs	ABCC1
COM48	vs	ABCC1
MOL002931	vs	ABCC1
COM32	vs	ABCC1
MOL000098	vs	ABCC2
MOL005320	vs	ABCC2
MOL002911	vs	ABCC2
MOL002917	vs	ABCC2
MOL004990	vs	ABCC2
MOL000675	vs	ABCC2
MOL004808	vs	ABCC2
MOL000131	vs	ABCC2
MOL001494	vs	ABCC2
MOL012266	vs	ABCC2
MOL002844	vs	ABCC2
MOL004576	vs	ABCC2
MOL002211	vs	ABCC2
MOL004985	vs	ABCC2
MOL000228	vs	ABCC2
MOL005030	vs	ABCC2
MOL007514	vs	ABCC2
MOL002341	vs	ABCC2
MOL004855	vs	ABCC2
MOL004996	vs	ABCC2
MOL002927	vs	ABCC2
MOL001739	vs	ABCC2
MOL000354	vs	ABCC2
MOL000354	vs	ABCC3
MOL010921	vs	ABCC4
MOL005399	vs	ABCC4
MOL000358	vs	ABCC4
MOL001771	vs	ABCC4
MOL001755	vs	ABCC4
MOL000359	vs	ABCC4
MOL000449	vs	ABCC4
MOL005043	vs	ABCC4
MOL000953	vs	ABCC4
MOL002341	vs	ABCG2
MOL000953	vs	ABCG2
MOL000098	vs	ABCG2
MOL002844	vs	ABCG2
MOL002914	vs	ABCG2
MOL001771	vs	ABCG2
MOL000359	vs	ABCG2
MOL000358	vs	ABCG2
MOL002910	vs	ABCG2
MOL001792	vs	ABCG2
MOL000449	vs	ABCG2
MOL002913	vs	ABCG2
MOL002937	vs	ABCG2
MOL002926	vs	ABCG2
MOL004328	vs	ABCG2
MOL005043	vs	ABCG2
MOL005190	vs	ABCG2
MOL005399	vs	ABCG2
MOL004941	vs	ABCG2
MOL004935	vs	ABCG2
MOL004883	vs	ABCG2
MOL003656	vs	ABCG2
MOL004576	vs	ABCG2
MOL010921	vs	ABCG2
MOL012245	vs	ABCG2
MOL012246	vs	ABCG2
MOL010788	vs	ABCG2
MOL004857	vs	ABCG2
MOL002909	vs	ABCG2
MOL004949	vs	ABCG2
MOL002934	vs	ABCG2
MOL003896	vs	ABCG2
MOL002823	vs	ABCG2
MOL004806	vs	ABCG2
MOL002911	vs	ABCG2
MOL005000	vs	ABCG2
MOL004910	vs	ABCG2
MOL002917	vs	ABCG2
MOL004866	vs	ABCG2
MOL005017	vs	ABCG2
MOL004915	vs	ABCG2
MOL002932	vs	ABCG2
MOL004990	vs	ABCG2
MOL004856	vs	ABCG2
MOL002908	vs	ABCG2
MOL004884	vs	ABCG2
MOL002933	vs	ABCG2
MOL002915	vs	ABCG2
MOL002398	vs	ABCG2
MOL004864	vs	ABCG2
MOL000392	vs	ABCG2
MOL002881	vs	ABCG2
MOL000552	vs	ABCG2
MOL004808	vs	ABCG2
MOL004898	vs	ABCG2
MOL001689	vs	ABCG2
MOL000422	vs	ABCG2
MOL004841	vs	ABCG2
MOL005573	vs	ABCG2
MOL004835	vs	ABCG2
MOL004991	vs	ABCG2
MOL004827	vs	ABCG2
MOL002928	vs	ABCG2
MOL000525	vs	ABCG2
MOL000173	vs	ABCG2
MOL004945	vs	ABCG2
MOL000006	vs	ABCG2
MOL004913	vs	ABCG2
MOL002311	vs	ABCG2
MOL002714	vs	ABCG2
MOL004989	vs	ABCG2
MOL012266	vs	ABCG2
MOL008206	vs	ABCG2
MOL004993	vs	ABCG2
MOL002925	vs	ABCG2
MOL004828	vs	ABCG2
MOL000239	vs	ABCG2
MOL004815	vs	ABCG2
MOL004879	vs	ABCG2
MOL004863	vs	ABCG2
MOL000228	vs	ABCG2
MOL005842	vs	ABCG2
MOL004848	vs	ABCG2
MOL004957	vs	ABCG2
MOL000417	vs	ABCG2
MOL004829	vs	ABCG2
MOL004814	vs	ABCG2
MOL000497	vs	ABCG2
MOL004961	vs	ABCG2
MOL000354	vs	ABCG2
MOL005008	vs	ABCG2
MOL004855	vs	ABCG2
MOL002927	vs	ABCG2
MOL006129	vs	ABCG2
MOL005016	vs	ABCG2
MOL004914	vs	ABCG2
COM29	vs	ABCG2
MOL004953	vs	ABCG2
COM20	vs	ABCG2
COM50	vs	ABCG2
MOL001789	vs	ABCG2
MOL000635	vs	ABCG2
MOL000415	vs	ABCG2
MOL000114	vs	ABCG2
MOL002560	vs	ABCG2
COM30	vs	ABCG2
MOL004951	vs	ABCG2
MOL002295	vs	ABCG2
MOL002737	vs	ABCG2
MOL000874	vs	ABCG2
MOL002516	vs	ABCG2
COM49	vs	ABCG2
COM14	vs	ABCG2
COM31	vs	ABCG2
COM13	vs	ABCG2
MOL000008	vs	ABCG2
COM12	vs	ABCG2
MOL002935	vs	ABCG2
COM48	vs	ABCG2
MOL000223	vs	ABCG2
MOL002931	vs	ABCG2
MOL000771	vs	ABCG2
COM28	vs	ABCG2
MOL004836	vs	ABCG2
COM32	vs	ABCG2
COM15	vs	ACE
MOL001490	vs	ACE2
MOL001490	vs	ACER2
MOL005320	vs	ACER2
MOL000675	vs	ACER2
MOL000131	vs	ACER2
MOL008698	vs	ACER2
MOL001494	vs	ACER2
MOL011319	vs	ACER2
MOL002211	vs	ACER2
MOL004985	vs	ACER2
MOL005030	vs	ACER2
MOL007514	vs	ACER2
MOL010415	vs	ACER2
MOL004996	vs	ACER2
MOL001739	vs	ACER2
COM35	vs	ACER2
COM37	vs	ACER2
COM34	vs	ACER2
COM33	vs	ACER2
COM36	vs	ACER2
MOL005317	vs	ACHE
MOL003896	vs	ACHE
MOL002915	vs	ACHE
MOL001689	vs	ACHE
MOL005573	vs	ACHE
MOL004991	vs	ACHE
MOL008698	vs	ACHE
MOL002928	vs	ACHE
MOL004913	vs	ACHE
MOL011319	vs	ACHE
MOL008206	vs	ACHE
MOL005842	vs	ACHE
MOL005384	vs	ACHE
MOL000358	vs	ACHE
MOL000449	vs	ACHE
MOL000538	vs	ACHE
MOL000612	vs	ACHE
MOL001506	vs	ACHE
MOL001771	vs	ACHE
COM34	vs	ACHE
MOL000415	vs	ACHE
MOL000114	vs	ACHE
COM41	vs	ACHE
COM15	vs	ACHE
MOL002516	vs	ACHE
COM14	vs	ACHE
MOL000008	vs	ACHE
COM55	vs	ACHE
COM53	vs	ACHE
MOL002495	vs	ACHE
COM39	vs	ACHE
COM21	vs	ACHE
MOL002089	vs	ACHE
MOL002093	vs	ACHE
MOL002202	vs	ACHE
MOL002343	vs	ACHE
MOL002408	vs	ACHE
MOL004949	vs	ACP1
MOL003896	vs	ACP1
MOL000211	vs	ACP1
MOL002823	vs	ACP1
MOL003656	vs	ACP1
MOL004907	vs	ACP1
MOL005017	vs	ACP1
MOL004915	vs	ACP1
MOL004990	vs	ACP1
MOL000392	vs	ACP1
MOL000098	vs	ACP1
MOL000675	vs	ACP1
MOL004980	vs	ACP1
MOL000131	vs	ACP1
MOL000422	vs	ACP1
MOL005573	vs	ACP1
MOL004991	vs	ACP1
MOL002311	vs	ACP1
MOL002714	vs	ACP1
MOL002211	vs	ACP1
MOL004828	vs	ACP1
MOL000239	vs	ACP1
MOL005030	vs	ACP1
MOL004957	vs	ACP1
MOL000417	vs	ACP1
MOL004912	vs	ACP1
MOL004814	vs	ACP1
MOL004961	vs	ACP1
MOL000354	vs	ACP1
MOL004855	vs	ACP1
MOL004996	vs	ACP1
MOL001739	vs	ACP1
MOL005013	vs	ACP1
MOL005325	vs	ACP1
MOL004932	vs	ACP1
COM50	vs	ACP1
MOL002560	vs	ACP1
COM27	vs	ACP1
MOL004933	vs	ACP1
MOL002737	vs	ACP1
COM49	vs	ACP1
MOL000008	vs	ACP1
COM48	vs	ACP1
MOL002931	vs	ACP1
COM1	vs	ACPP
COM35	vs	ACPP
COM37	vs	ACPP
COM34	vs	ACPP
COM33	vs	ACPP
COM36	vs	ACPP
MOL002915	vs	ACR
MOL000057	vs	ACR
MOL011319	vs	ACR
MOL000874	vs	ACR
MOL002932	vs	ACVR1
MOL000173	vs	ACVR1
MOL012266	vs	ACVR1
MOL008206	vs	ACVR1
MOL002934	vs	ACVR2A
MOL002917	vs	ACVR2A
MOL002932	vs	ACVR2A
MOL002908	vs	ACVR2A
MOL002933	vs	ACVR2A
MOL000552	vs	ACVR2A
MOL000525	vs	ACVR2A
MOL000173	vs	ACVR2A
MOL012266	vs	ACVR2A
MOL008206	vs	ACVR2A
MOL002560	vs	ACVR2A
COM32	vs	ACVR2A
MOL002934	vs	ACVR2B
MOL002917	vs	ACVR2B
MOL002932	vs	ACVR2B
MOL002908	vs	ACVR2B
MOL002933	vs	ACVR2B
MOL000552	vs	ACVR2B
MOL000525	vs	ACVR2B
MOL000173	vs	ACVR2B
MOL012266	vs	ACVR2B
MOL008206	vs	ACVR2B
MOL002560	vs	ACVR2B
COM32	vs	ACVR2B
COM24	vs	ADA
COM25	vs	ADA
COM15	vs	ADAM12
MOL010921	vs	ADCY10
MOL002419	vs	ADCY10
MOL001755	vs	ADCY10
MOL002430	vs	ADCY10
MOL002419	vs	ADCY5
MOL007207	vs	ADCY5
MOL002430	vs	ADCY5
COM15	vs	ADCY5
MOL004841	vs	ADCYAP1R1
MOL008698	vs	ADCYAP1R1
MOL000635	vs	ADCYAP1R1
MOL000114	vs	ADCYAP1R1
MOL002516	vs	ADCYAP1R1
COM14	vs	ADCYAP1R1
COM12	vs	ADCYAP1R1
COM24	vs	ADH1A
MOL000675	vs	ADH1B
MOL000131	vs	ADH1B
MOL002211	vs	ADH1B
MOL004985	vs	ADH1B
MOL005030	vs	ADH1B
MOL007514	vs	ADH1B
MOL010415	vs	ADH1B
MOL004996	vs	ADH1B
MOL001739	vs	ADH1B
MOL000675	vs	ADH7
MOL000131	vs	ADH7
MOL002211	vs	ADH7
MOL004985	vs	ADH7
MOL005030	vs	ADH7
MOL007514	vs	ADH7
MOL010415	vs	ADH7
MOL004996	vs	ADH7
MOL001739	vs	ADH7
COM24	vs	ADK
COM25	vs	ADK
MOL000228	vs	ADORA1
MOL000239	vs	ADORA1
MOL000417	vs	ADORA1
MOL000552	vs	ADORA1
COM41	vs	ADORA1
COM24	vs	ADORA1
COM51	vs	ADORA1
COM25	vs	ADORA1
COM17	vs	ADORA1
COM18	vs	ADORA1
COM19	vs	ADORA1
COM20	vs	ADORA1
COM30	vs	ADORA1
COM31	vs	ADORA1
COM32	vs	ADORA1
MOL002200	vs	ADORA1
MOL002931	vs	ADORA1
MOL002935	vs	ADORA1
MOL004903	vs	ADORA1
MOL004953	vs	ADORA1
MOL011734	vs	ADORA1
MOL011749	vs	ADORA2A
MOL000239	vs	ADORA2A
MOL000552	vs	ADORA2A
COM41	vs	ADORA2A
COM51	vs	ADORA2A
COM25	vs	ADORA2A
COM24	vs	ADORA2A
MOL000008	vs	ADORA2A
MOL011753	vs	ADORA2B
MOL011749	vs	ADORA2B
COM41	vs	ADORA2B
COM25	vs	ADORA2B
COM24	vs	ADORA2B
COM51	vs	ADORA2B
MOL000228	vs	ADORA3
MOL002398	vs	ADORA3
MOL005018	vs	ADORA3
MOL011753	vs	ADORA3
MOL000239	vs	ADORA3
MOL000552	vs	ADORA3
COM24	vs	ADORA3
COM52	vs	ADORA3
COM25	vs	ADORA3
COM41	vs	ADORA3
COM51	vs	ADORA3
MOL002089	vs	ADORA3
MOL002093	vs	ADORA3
MOL004953	vs	ADORA3
MOL012922	vs	ADRA1A
COM37	vs	ADRA1A
COM34	vs	ADRA1A
COM52	vs	ADRA1A
COM36	vs	ADRA1A
COM52	vs	ADRA1B
COM34	vs	ADRA1B
COM36	vs	ADRA1B
COM37	vs	ADRA1B
COM52	vs	ADRA1D
COM34	vs	ADRA1D
COM36	vs	ADRA1D
COM37	vs	ADRA1D
MOL005003	vs	ADRA2A
MOL004959	vs	ADRA2A
MOL000415	vs	ADRA2A
COM37	vs	ADRA2A
COM34	vs	ADRA2A
COM52	vs	ADRA2A
COM47	vs	ADRA2A
COM39	vs	ADRA2A
COM48	vs	ADRA2A
COM49	vs	ADRA2A
COM37	vs	ADRA2B
COM52	vs	ADRA2B
COM47	vs	ADRA2B
COM39	vs	ADRA2B
COM48	vs	ADRA2B
COM49	vs	ADRA2B
MOL000415	vs	ADRA2B
MOL012922	vs	ADRA2C
MOL005003	vs	ADRA2C
MOL004959	vs	ADRA2C
MOL000415	vs	ADRA2C
COM37	vs	ADRA2C
COM52	vs	ADRA2C
COM48	vs	ADRA2C
COM47	vs	ADRA2C
COM39	vs	ADRA2C
COM49	vs	ADRA2C
MOL002419	vs	ADRB1
MOL007207	vs	ADRB1
MOL000538	vs	ADRB1
COM37	vs	ADRB1
COM34	vs	ADRB1
COM33	vs	ADRB1
COM23	vs	ADRB1
MOL002430	vs	ADRB1
COM36	vs	ADRB1
MOL002093	vs	ADRB1
MOL002408	vs	ADRB1
MOL002419	vs	ADRB2
MOL007207	vs	ADRB2
MOL008698	vs	ADRB2
MOL000538	vs	ADRB2
COM34	vs	ADRB2
COM33	vs	ADRB2
MOL002430	vs	ADRB2
COM36	vs	ADRB2
MOL002089	vs	ADRB2
MOL002408	vs	ADRB2
MOL002419	vs	ADRB3
MOL007207	vs	ADRB3
MOL000538	vs	ADRB3
MOL002430	vs	ADRB3
COM36	vs	ADRB3
COM35	vs	ADRB3
MOL002408	vs	ADRB3
COM24	vs	AHCY
MOL000422	vs	AHR
MOL002823	vs	AHR
MOL003896	vs	AHR
MOL002932	vs	AHR
MOL005321	vs	AHR
MOL002933	vs	AHR
MOL002915	vs	AHR
MOL002881	vs	AHR
MOL000552	vs	AHR
MOL001689	vs	AHR
MOL005573	vs	AHR
MOL002928	vs	AHR
MOL000525	vs	AHR
MOL000173	vs	AHR
MOL000006	vs	AHR
MOL002714	vs	AHR
MOL002925	vs	AHR
MOL005842	vs	AHR
COM15	vs	AHR
MOL002560	vs	AHR
MOL002737	vs	AHR
MOL000008	vs	AHR
MOL000431	vs	AHR
MOL000211	vs	AKR1A1
MOL000354	vs	AKR1A1
COM11	vs	AKR1A1
COM13	vs	AKR1A1
COM27	vs	AKR1A1
COM28	vs	AKR1A1
COM31	vs	AKR1A1
COM48	vs	AKR1A1
COM49	vs	AKR1A1
COM50	vs	AKR1A1
MOL000415	vs	AKR1A1
MOL001789	vs	AKR1A1
MOL002935	vs	AKR1A1
MOL004836	vs	AKR1A1
MOL004951	vs	AKR1A1
MOL000098	vs	AKR1B1
MOL004949	vs	AKR1B1
MOL002823	vs	AKR1B1
MOL004866	vs	AKR1B1
MOL004990	vs	AKR1B1
MOL002933	vs	AKR1B1
MOL002915	vs	AKR1B1
MOL000392	vs	AKR1B1
MOL002881	vs	AKR1B1
MOL001689	vs	AKR1B1
MOL000422	vs	AKR1B1
MOL005573	vs	AKR1B1
MOL004835	vs	AKR1B1
MOL002928	vs	AKR1B1
MOL000525	vs	AKR1B1
MOL000173	vs	AKR1B1
MOL000006	vs	AKR1B1
MOL004913	vs	AKR1B1
MOL002714	vs	AKR1B1
MOL008206	vs	AKR1B1
MOL002925	vs	AKR1B1
MOL000239	vs	AKR1B1
MOL005842	vs	AKR1B1
MOL000417	vs	AKR1B1
MOL004814	vs	AKR1B1
MOL004961	vs	AKR1B1
MOL000354	vs	AKR1B1
MOL005008	vs	AKR1B1
MOL004914	vs	AKR1B1
MOL000211	vs	AKR1B1
MOL000552	vs	AKR1B1
COM49	vs	AKR1B1
MOL001789	vs	AKR1B1
COM11	vs	AKR1B1
MOL000415	vs	AKR1B1
COM7	vs	AKR1B1
COM50	vs	AKR1B1
MOL002560	vs	AKR1B1
COM30	vs	AKR1B1
MOL004951	vs	AKR1B1
MOL002295	vs	AKR1B1
MOL002737	vs	AKR1B1
COM14	vs	AKR1B1
COM31	vs	AKR1B1
COM13	vs	AKR1B1
MOL000008	vs	AKR1B1
COM12	vs	AKR1B1
MOL002935	vs	AKR1B1
COM48	vs	AKR1B1
MOL000223	vs	AKR1B1
MOL002931	vs	AKR1B1
MOL000771	vs	AKR1B1
MOL004836	vs	AKR1B1
COM32	vs	AKR1B1
COM19	vs	AKR1B1
COM27	vs	AKR1B1
COM28	vs	AKR1B1
MOL004949	vs	AKR1B10
MOL000211	vs	AKR1B10
MOL002823	vs	AKR1B10
MOL002911	vs	AKR1B10
MOL002917	vs	AKR1B10
MOL004866	vs	AKR1B10
MOL005017	vs	AKR1B10
MOL002932	vs	AKR1B10
MOL005376	vs	AKR1B10
MOL004990	vs	AKR1B10
MOL002908	vs	AKR1B10
MOL002933	vs	AKR1B10
MOL002915	vs	AKR1B10
MOL000392	vs	AKR1B10
MOL002881	vs	AKR1B10
MOL000552	vs	AKR1B10
MOL000098	vs	AKR1B10
MOL001689	vs	AKR1B10
MOL000422	vs	AKR1B10
MOL004841	vs	AKR1B10
MOL005573	vs	AKR1B10
MOL004835	vs	AKR1B10
MOL002928	vs	AKR1B10
MOL001919	vs	AKR1B10
MOL000525	vs	AKR1B10
MOL000173	vs	AKR1B10
MOL000006	vs	AKR1B10
MOL004913	vs	AKR1B10
MOL002714	vs	AKR1B10
MOL008206	vs	AKR1B10
MOL002925	vs	AKR1B10
MOL000239	vs	AKR1B10
MOL005842	vs	AKR1B10
MOL004848	vs	AKR1B10
MOL005318	vs	AKR1B10
MOL000417	vs	AKR1B10
MOL004905	vs	AKR1B10
MOL004814	vs	AKR1B10
MOL000497	vs	AKR1B10
MOL004961	vs	AKR1B10
MOL000354	vs	AKR1B10
MOL005008	vs	AKR1B10
MOL004855	vs	AKR1B10
MOL003410	vs	AKR1B10
MOL004914	vs	AKR1B10
MOL005013	vs	AKR1B10
MOL001789	vs	AKR1B10
COM11	vs	AKR1B10
MOL000415	vs	AKR1B10
MOL005325	vs	AKR1B10
MOL004932	vs	AKR1B10
COM7	vs	AKR1B10
COM50	vs	AKR1B10
MOL002560	vs	AKR1B10
COM30	vs	AKR1B10
COM27	vs	AKR1B10
MOL004951	vs	AKR1B10
MOL004933	vs	AKR1B10
MOL002295	vs	AKR1B10
MOL002737	vs	AKR1B10
MOL002516	vs	AKR1B10
COM49	vs	AKR1B10
COM14	vs	AKR1B10
COM38	vs	AKR1B10
COM31	vs	AKR1B10
COM13	vs	AKR1B10
MOL000008	vs	AKR1B10
COM12	vs	AKR1B10
MOL002935	vs	AKR1B10
COM55	vs	AKR1B10
COM48	vs	AKR1B10
COM53	vs	AKR1B10
MOL002495	vs	AKR1B10
MOL000223	vs	AKR1B10
MOL004892	vs	AKR1B10
MOL002931	vs	AKR1B10
MOL000771	vs	AKR1B10
MOL004836	vs	AKR1B10
COM19	vs	AKR1B10
COM28	vs	AKR1B10
COM32	vs	AKR1B10
MOL000173	vs	AKR1B15
MOL000211	vs	AKR1B15
MOL000239	vs	AKR1B15
MOL000354	vs	AKR1B15
MOL000525	vs	AKR1B15
MOL000552	vs	AKR1B15
COM11	vs	AKR1B15
COM13	vs	AKR1B15
COM14	vs	AKR1B15
COM19	vs	AKR1B15
COM27	vs	AKR1B15
COM28	vs	AKR1B15
COM30	vs	AKR1B15
COM31	vs	AKR1B15
COM32	vs	AKR1B15
COM48	vs	AKR1B15
COM49	vs	AKR1B15
COM50	vs	AKR1B15
MOL000415	vs	AKR1B15
MOL000771	vs	AKR1B15
MOL001789	vs	AKR1B15
MOL002737	vs	AKR1B15
MOL002931	vs	AKR1B15
MOL002935	vs	AKR1B15
MOL004836	vs	AKR1B15
MOL004951	vs	AKR1B15
MOL000525	vs	AKR1C1
MOL002714	vs	AKR1C1
MOL005318	vs	AKR1C1
COM1	vs	AKR1C1
COM4	vs	AKR1C1
MOL000105	vs	AKR1C1
MOL000114	vs	AKR1C1
MOL003896	vs	AKR1C2
MOL000525	vs	AKR1C2
MOL002714	vs	AKR1C2
MOL005318	vs	AKR1C2
MOL000114	vs	AKR1C2
COM1	vs	AKR1C2
MOL002295	vs	AKR1C2
MOL000874	vs	AKR1C2
COM14	vs	AKR1C2
COM4	vs	AKR1C2
MOL000105	vs	AKR1C2
MOL003896	vs	AKR1C3
MOL010921	vs	AKR1C3
MOL004835	vs	AKR1C3
MOL005318	vs	AKR1C3
MOL000415	vs	AKR1C3
MOL000114	vs	AKR1C3
COM1	vs	AKR1C3
MOL002295	vs	AKR1C3
MOL000874	vs	AKR1C3
MOL002516	vs	AKR1C3
COM14	vs	AKR1C3
COM4	vs	AKR1C3
COM12	vs	AKR1C3
MOL000105	vs	AKR1C3
MOL000223	vs	AKR1C3
MOL000771	vs	AKR1C3
MOL005318	vs	AKR1C4
MOL001789	vs	AKR1C4
COM11	vs	AKR1C4
COM23	vs	AKR1C4
COM7	vs	AKR1C4
MOL002295	vs	AKR1C4
MOL000874	vs	AKR1C4
MOL002516	vs	AKR1C4
COM14	vs	AKR1C4
COM13	vs	AKR1C4
COM12	vs	AKR1C4
MOL000105	vs	AKR1C4
MOL000223	vs	AKR1C4
MOL000771	vs	AKR1C4
MOL000211	vs	AKR1E2
MOL000354	vs	AKR1E2
COM11	vs	AKR1E2
COM13	vs	AKR1E2
COM27	vs	AKR1E2
COM28	vs	AKR1E2
COM31	vs	AKR1E2
COM48	vs	AKR1E2
COM49	vs	AKR1E2
COM50	vs	AKR1E2
MOL000415	vs	AKR1E2
MOL001789	vs	AKR1E2
MOL004836	vs	AKR1E2
MOL004951	vs	AKR1E2
MOL004866	vs	AKT1
MOL000098	vs	AKT1
COM15	vs	AKT1
COM15	vs	AKT2
COM15	vs	AKT3
MOL000675	vs	ALB
MOL005320	vs	ALB
MOL004985	vs	ALB
MOL004492	vs	ALB
MOL010921	vs	ALB
MOL003896	vs	ALDH1A1
MOL004991	vs	ALDH1A1
MOL001942	vs	ALDH1A1
COM41	vs	ALDH1A1
COM38	vs	ALDH1A1
MOL004857	vs	ALDH1A2
MOL003896	vs	ALDH1A2
MOL003656	vs	ALDH1A2
MOL004907	vs	ALDH1A2
MOL005000	vs	ALDH1A2
MOL004915	vs	ALDH1A2
MOL004856	vs	ALDH1A2
MOL004864	vs	ALDH1A2
MOL000392	vs	ALDH1A2
MOL004980	vs	ALDH1A2
MOL004991	vs	ALDH1A2
MOL000239	vs	ALDH1A2
MOL004957	vs	ALDH1A2
MOL005012	vs	ALDH1A2
MOL000417	vs	ALDH1A2
MOL004912	vs	ALDH1A2
MOL004855	vs	ALDH1A2
MOL005016	vs	ALDH1A2
COM6	vs	ALDH1A2
MOL001946	vs	ALDH1A2
COM18	vs	ALDH1A2
MOL000415	vs	ALDH1A2
COM17	vs	ALDH1A2
MOL001320	vs	ALDH1A2
COM30	vs	ALDH1A2
MOL005089	vs	ALDH1A2
COM5	vs	ALDH1A2
MOL004951	vs	ALDH1A2
MOL004953	vs	ALDH1A2
COM49	vs	ALDH1A2
COM20	vs	ALDH1A2
COM31	vs	ALDH1A2
COM19	vs	ALDH1A2
COM48	vs	ALDH1A2
MOL002931	vs	ALDH1A2
MOL004903	vs	ALDH1A2
COM28	vs	ALDH1A2
COM32	vs	ALDH1A2
MOL003896	vs	ALDH1A3
MOL004991	vs	ALDH1A3
MOL004913	vs	ALDH1A3
MOL004857	vs	ALDH1B1
MOL003896	vs	ALDH1B1
MOL003656	vs	ALDH1B1
MOL004907	vs	ALDH1B1
MOL005000	vs	ALDH1B1
MOL004915	vs	ALDH1B1
MOL004856	vs	ALDH1B1
MOL004864	vs	ALDH1B1
MOL000392	vs	ALDH1B1
MOL004980	vs	ALDH1B1
MOL004991	vs	ALDH1B1
MOL000239	vs	ALDH1B1
MOL004957	vs	ALDH1B1
MOL005012	vs	ALDH1B1
MOL000417	vs	ALDH1B1
MOL004912	vs	ALDH1B1
MOL004855	vs	ALDH1B1
MOL005016	vs	ALDH1B1
COM6	vs	ALDH1B1
MOL001946	vs	ALDH1B1
COM18	vs	ALDH1B1
MOL000415	vs	ALDH1B1
COM17	vs	ALDH1B1
MOL001320	vs	ALDH1B1
COM30	vs	ALDH1B1
MOL005089	vs	ALDH1B1
COM5	vs	ALDH1B1
MOL004951	vs	ALDH1B1
MOL004953	vs	ALDH1B1
COM49	vs	ALDH1B1
COM20	vs	ALDH1B1
COM31	vs	ALDH1B1
COM19	vs	ALDH1B1
COM48	vs	ALDH1B1
MOL002931	vs	ALDH1B1
MOL004903	vs	ALDH1B1
COM28	vs	ALDH1B1
COM32	vs	ALDH1B1
MOL004957	vs	ALDH2
MOL005000	vs	ALDH2
MOL005012	vs	ALDH2
MOL004857	vs	ALDH2
MOL003896	vs	ALDH2
MOL002823	vs	ALDH2
MOL003656	vs	ALDH2
MOL004907	vs	ALDH2
MOL004915	vs	ALDH2
MOL004856	vs	ALDH2
MOL002933	vs	ALDH2
MOL002915	vs	ALDH2
MOL004864	vs	ALDH2
MOL000392	vs	ALDH2
MOL004980	vs	ALDH2
MOL001689	vs	ALDH2
MOL000422	vs	ALDH2
MOL005573	vs	ALDH2
MOL004991	vs	ALDH2
MOL004827	vs	ALDH2
MOL004913	vs	ALDH2
MOL000239	vs	ALDH2
MOL004883	vs	ALDH2
MOL004863	vs	ALDH2
MOL005842	vs	ALDH2
MOL000417	vs	ALDH2
MOL004912	vs	ALDH2
MOL001942	vs	ALDH2
MOL004814	vs	ALDH2
MOL004855	vs	ALDH2
MOL005016	vs	ALDH2
COM20	vs	ALDH2
COM50	vs	ALDH2
MOL002560	vs	ALDH2
COM30	vs	ALDH2
MOL002737	vs	ALDH2
MOL000008	vs	ALDH2
MOL004841	vs	ALDH5A1
MOL004835	vs	ALDH5A1
MOL000497	vs	ALDH5A1
MOL001789	vs	ALDH5A1
MOL000105	vs	ALDH5A1
MOL000771	vs	ALDH5A1
MOL004836	vs	ALDH5A1
MOL000098	vs	ALK
MOL004857	vs	ALOX12
MOL004949	vs	ALOX12
MOL005320	vs	ALOX12
MOL002823	vs	ALOX12
MOL003656	vs	ALOX12
MOL004907	vs	ALOX12
MOL005000	vs	ALOX12
MOL004866	vs	ALOX12
MOL004915	vs	ALOX12
MOL004856	vs	ALOX12
MOL002933	vs	ALOX12
MOL002915	vs	ALOX12
MOL004864	vs	ALOX12
MOL000392	vs	ALOX12
MOL002881	vs	ALOX12
MOL000098	vs	ALOX12
MOL000675	vs	ALOX12
MOL004808	vs	ALOX12
MOL004980	vs	ALOX12
MOL001689	vs	ALOX12
MOL000131	vs	ALOX12
MOL000422	vs	ALOX12
MOL005573	vs	ALOX12
MOL004811	vs	ALOX12
MOL002928	vs	ALOX12
MOL000525	vs	ALOX12
MOL000173	vs	ALOX12
MOL000006	vs	ALOX12
MOL004913	vs	ALOX12
MOL002714	vs	ALOX12
MOL002211	vs	ALOX12
MOL012245	vs	ALOX12
MOL004828	vs	ALOX12
MOL000239	vs	ALOX12
MOL004883	vs	ALOX12
MOL004863	vs	ALOX12
MOL004985	vs	ALOX12
MOL005842	vs	ALOX12
MOL005030	vs	ALOX12
MOL004957	vs	ALOX12
MOL005012	vs	ALOX12
MOL000500	vs	ALOX12
MOL000417	vs	ALOX12
MOL004912	vs	ALOX12
MOL004961	vs	ALOX12
MOL000354	vs	ALOX12
MOL004855	vs	ALOX12
MOL004996	vs	ALOX12
MOL005016	vs	ALOX12
MOL001739	vs	ALOX12
MOL000497	vs	ALOX12
MOL001484	vs	ALOX12
MOL001494	vs	ALOX12
COM23	vs	ALOX12
COM50	vs	ALOX12
MOL002560	vs	ALOX12
MOL002737	vs	ALOX12
MOL002516	vs	ALOX12
COM49	vs	ALOX12
MOL000008	vs	ALOX12
COM55	vs	ALOX12
COM53	vs	ALOX12
MOL002495	vs	ALOX12
COM54	vs	ALOX12
MOL002200	vs	ALOX12
MOL002467	vs	ALOX12
MOL004836	vs	ALOX12
MOL000417	vs	ALOX12B
MOL000500	vs	ALOX12B
MOL001484	vs	ALOX12B
MOL001494	vs	ALOX12B
COM53	vs	ALOX12B
COM54	vs	ALOX12B
COM55	vs	ALOX12B
MOL002200	vs	ALOX12B
MOL002467	vs	ALOX12B
MOL002495	vs	ALOX12B
MOL004949	vs	ALOX15
MOL002934	vs	ALOX15
MOL002823	vs	ALOX15
MOL003656	vs	ALOX15
MOL004866	vs	ALOX15
MOL004915	vs	ALOX15
MOL004856	vs	ALOX15
MOL002915	vs	ALOX15
MOL004864	vs	ALOX15
MOL000392	vs	ALOX15
MOL002881	vs	ALOX15
MOL000098	vs	ALOX15
MOL001689	vs	ALOX15
MOL000422	vs	ALOX15
MOL005573	vs	ALOX15
MOL008698	vs	ALOX15
MOL004811	vs	ALOX15
MOL002928	vs	ALOX15
MOL000525	vs	ALOX15
MOL001494	vs	ALOX15
MOL000006	vs	ALOX15
MOL002714	vs	ALOX15
MOL011319	vs	ALOX15
MOL004833	vs	ALOX15
MOL004978	vs	ALOX15
MOL002925	vs	ALOX15
MOL004828	vs	ALOX15
MOL000239	vs	ALOX15
MOL004863	vs	ALOX15
MOL005842	vs	ALOX15
MOL004957	vs	ALOX15
MOL004974	vs	ALOX15
MOL000500	vs	ALOX15
MOL000417	vs	ALOX15
MOL004961	vs	ALOX15
MOL000354	vs	ALOX15
MOL006129	vs	ALOX15
MOL004908	vs	ALOX15
MOL005016	vs	ALOX15
MOL000497	vs	ALOX15
MOL001484	vs	ALOX15
COM54	vs	ALOX15
COM23	vs	ALOX15
COM50	vs	ALOX15
MOL002560	vs	ALOX15
MOL002467	vs	ALOX15
MOL002737	vs	ALOX15
MOL000874	vs	ALOX15
MOL002516	vs	ALOX15
COM49	vs	ALOX15
COM14	vs	ALOX15
MOL000008	vs	ALOX15
COM55	vs	ALOX15
MOL000105	vs	ALOX15
COM53	vs	ALOX15
MOL002495	vs	ALOX15
MOL000223	vs	ALOX15
MOL002200	vs	ALOX15
MOL004836	vs	ALOX15
MOL004811	vs	ALOX15B
MOL004833	vs	ALOX15B
MOL004978	vs	ALOX15B
MOL004974	vs	ALOX15B
MOL000500	vs	ALOX15B
MOL004966	vs	ALOX15B
MOL002937	vs	ALOX15B
MOL004908	vs	ALOX15B
MOL002913	vs	ALOX15B
MOL000417	vs	ALOX15B
MOL000497	vs	ALOX15B
MOL001484	vs	ALOX15B
MOL001494	vs	ALOX15B
COM53	vs	ALOX15B
COM54	vs	ALOX15B
COM55	vs	ALOX15B
MOL002200	vs	ALOX15B
MOL002467	vs	ALOX15B
MOL002495	vs	ALOX15B
MOL002516	vs	ALOX15B
MOL004836	vs	ALOX15B
MOL004857	vs	ALOX5
MOL002909	vs	ALOX5
MOL004949	vs	ALOX5
MOL002934	vs	ALOX5
MOL005320	vs	ALOX5
MOL002823	vs	ALOX5
MOL005000	vs	ALOX5
MOL002917	vs	ALOX5
MOL004866	vs	ALOX5
MOL002932	vs	ALOX5
MOL004990	vs	ALOX5
MOL002908	vs	ALOX5
MOL002933	vs	ALOX5
MOL002915	vs	ALOX5
MOL004864	vs	ALOX5
MOL002881	vs	ALOX5
MOL000552	vs	ALOX5
MOL000098	vs	ALOX5
MOL001689	vs	ALOX5
MOL000131	vs	ALOX5
MOL000422	vs	ALOX5
MOL005573	vs	ALOX5
MOL004835	vs	ALOX5
MOL002928	vs	ALOX5
MOL000173	vs	ALOX5
MOL000006	vs	ALOX5
MOL004913	vs	ALOX5
MOL002311	vs	ALOX5
MOL011319	vs	ALOX5
MOL012266	vs	ALOX5
MOL008206	vs	ALOX5
MOL002211	vs	ALOX5
MOL000239	vs	ALOX5
MOL004879	vs	ALOX5
MOL004863	vs	ALOX5
MOL005842	vs	ALOX5
MOL007514	vs	ALOX5
MOL000417	vs	ALOX5
MOL010415	vs	ALOX5
MOL004814	vs	ALOX5
MOL004961	vs	ALOX5
MOL000354	vs	ALOX5
MOL004855	vs	ALOX5
MOL002927	vs	ALOX5
MOL005016	vs	ALOX5
MOL004914	vs	ALOX5
MOL000497	vs	ALOX5
MOL000500	vs	ALOX5
MOL001484	vs	ALOX5
MOL001494	vs	ALOX5
MOL000635	vs	ALOX5
COM54	vs	ALOX5
MOL000415	vs	ALOX5
MOL000114	vs	ALOX5
COM50	vs	ALOX5
MOL002467	vs	ALOX5
MOL000874	vs	ALOX5
MOL002516	vs	ALOX5
COM49	vs	ALOX5
COM14	vs	ALOX5
COM31	vs	ALOX5
COM12	vs	ALOX5
COM55	vs	ALOX5
COM48	vs	ALOX5
COM53	vs	ALOX5
MOL002495	vs	ALOX5
COM32	vs	ALOX5
MOL002200	vs	ALOX5
MOL002737	vs	ALOX5
MOL004836	vs	ALOX5
MOL000417	vs	ALOXE3
MOL000500	vs	ALOXE3
MOL001484	vs	ALOXE3
MOL001494	vs	ALOXE3
COM53	vs	ALOXE3
COM55	vs	ALOXE3
MOL002200	vs	ALOXE3
MOL002467	vs	ALOXE3
MOL002495	vs	ALOXE3
MOL004836	vs	ALOXE3
MOL000114	vs	ALPG
COM23	vs	ALPG
MOL000105	vs	ALPG
MOL000223	vs	ALPG
MOL004949	vs	ALPI
MOL003896	vs	ALPI
MOL004866	vs	ALPI
MOL004990	vs	ALPI
MOL002881	vs	ALPI
MOL000098	vs	ALPI
MOL001689	vs	ALPI
MOL000422	vs	ALPI
MOL004991	vs	ALPI
MOL000006	vs	ALPI
MOL004913	vs	ALPI
MOL002311	vs	ALPI
MOL002925	vs	ALPI
MOL000239	vs	ALPI
MOL004883	vs	ALPI
MOL004879	vs	ALPI
MOL004863	vs	ALPI
MOL004814	vs	ALPI
MOL004961	vs	ALPI
MOL000354	vs	ALPI
MOL005008	vs	ALPI
MOL004914	vs	ALPI
MOL000635	vs	ALPI
MOL000415	vs	ALPI
COM50	vs	ALPI
MOL002560	vs	ALPI
COM30	vs	ALPI
MOL004951	vs	ALPI
COM49	vs	ALPI
COM14	vs	ALPI
COM31	vs	ALPI
MOL000008	vs	ALPI
COM12	vs	ALPI
COM48	vs	ALPI
MOL000223	vs	ALPI
COM15	vs	ALPI
COM41	vs	ALPI
COM51	vs	ALPI
MOL003896	vs	ALPL
MOL000073	vs	ALPL
MOL000492	vs	ALPL
MOL004913	vs	ALPL
MOL000114	vs	ALPL
MOL000105	vs	ALPL
MOL000223	vs	ALPL
COM15	vs	ALPL
COM41	vs	ALPL
COM51	vs	ALPL
COM15	vs	ALPP
COM41	vs	ALPP
COM51	vs	ALPP
COM15	vs	ALPPL2
COM41	vs	ALPPL2
COM51	vs	ALPPL2
COM24	vs	AMD1
MOL002909	vs	AMY1A
MOL004949	vs	AMY1A
MOL002934	vs	AMY1A
MOL002823	vs	AMY1A
MOL002917	vs	AMY1A
MOL004866	vs	AMY1A
MOL002932	vs	AMY1A
MOL002908	vs	AMY1A
MOL002933	vs	AMY1A
MOL002915	vs	AMY1A
MOL002881	vs	AMY1A
MOL000552	vs	AMY1A
MOL000098	vs	AMY1A
MOL004980	vs	AMY1A
MOL001689	vs	AMY1A
MOL000422	vs	AMY1A
MOL005573	vs	AMY1A
MOL002910	vs	AMY1A
MOL002928	vs	AMY1A
MOL000525	vs	AMY1A
MOL000173	vs	AMY1A
MOL000006	vs	AMY1A
MOL004913	vs	AMY1A
MOL002714	vs	AMY1A
MOL012266	vs	AMY1A
MOL008206	vs	AMY1A
MOL002925	vs	AMY1A
MOL000239	vs	AMY1A
MOL005842	vs	AMY1A
MOL004957	vs	AMY1A
MOL004961	vs	AMY1A
MOL000354	vs	AMY1A
MOL005008	vs	AMY1A
MOL002927	vs	AMY1A
COM50	vs	AMY1A
MOL002560	vs	AMY1A
COM30	vs	AMY1A
MOL006131	vs	AMY1A
MOL002737	vs	AMY1A
MOL009092	vs	AMY1A
MOL001932	vs	AMY1A
COM4	vs	AMY1A
COM31	vs	AMY1A
MOL000008	vs	AMY1A
MOL002935	vs	AMY1A
MOL002931	vs	AMY1A
COM32	vs	AMY1A
MOL002909	vs	AMY1B
MOL004949	vs	AMY1B
MOL002934	vs	AMY1B
MOL002823	vs	AMY1B
MOL002917	vs	AMY1B
MOL004866	vs	AMY1B
MOL002932	vs	AMY1B
MOL002908	vs	AMY1B
MOL002933	vs	AMY1B
MOL002915	vs	AMY1B
MOL002881	vs	AMY1B
MOL000552	vs	AMY1B
MOL000098	vs	AMY1B
MOL004980	vs	AMY1B
MOL001689	vs	AMY1B
MOL000422	vs	AMY1B
MOL005573	vs	AMY1B
MOL002910	vs	AMY1B
MOL002928	vs	AMY1B
MOL000525	vs	AMY1B
MOL000173	vs	AMY1B
MOL000006	vs	AMY1B
MOL004913	vs	AMY1B
MOL002714	vs	AMY1B
MOL012266	vs	AMY1B
MOL008206	vs	AMY1B
MOL002925	vs	AMY1B
MOL000239	vs	AMY1B
MOL005842	vs	AMY1B
MOL004957	vs	AMY1B
MOL004961	vs	AMY1B
MOL000354	vs	AMY1B
MOL005008	vs	AMY1B
MOL002927	vs	AMY1B
COM50	vs	AMY1B
MOL002560	vs	AMY1B
COM30	vs	AMY1B
MOL006131	vs	AMY1B
MOL002737	vs	AMY1B
MOL009092	vs	AMY1B
MOL001932	vs	AMY1B
COM4	vs	AMY1B
COM31	vs	AMY1B
MOL000008	vs	AMY1B
MOL002935	vs	AMY1B
MOL002931	vs	AMY1B
COM32	vs	AMY1B
MOL002909	vs	AMY1C
MOL004949	vs	AMY1C
MOL002934	vs	AMY1C
MOL002823	vs	AMY1C
MOL002917	vs	AMY1C
MOL004866	vs	AMY1C
MOL002932	vs	AMY1C
MOL002908	vs	AMY1C
MOL002933	vs	AMY1C
MOL002915	vs	AMY1C
MOL002881	vs	AMY1C
MOL000552	vs	AMY1C
MOL000098	vs	AMY1C
MOL004980	vs	AMY1C
MOL001689	vs	AMY1C
MOL000422	vs	AMY1C
MOL005573	vs	AMY1C
MOL002910	vs	AMY1C
MOL002928	vs	AMY1C
MOL000525	vs	AMY1C
MOL000173	vs	AMY1C
MOL000006	vs	AMY1C
MOL004913	vs	AMY1C
MOL002714	vs	AMY1C
MOL012266	vs	AMY1C
MOL008206	vs	AMY1C
MOL002925	vs	AMY1C
MOL000239	vs	AMY1C
MOL005842	vs	AMY1C
MOL004957	vs	AMY1C
MOL004961	vs	AMY1C
MOL000354	vs	AMY1C
MOL005008	vs	AMY1C
MOL002927	vs	AMY1C
COM50	vs	AMY1C
MOL002560	vs	AMY1C
COM30	vs	AMY1C
MOL006131	vs	AMY1C
MOL002737	vs	AMY1C
MOL009092	vs	AMY1C
MOL001932	vs	AMY1C
COM4	vs	AMY1C
COM31	vs	AMY1C
MOL000008	vs	AMY1C
MOL002935	vs	AMY1C
MOL002931	vs	AMY1C
COM32	vs	AMY1C
MOL001946	vs	AMY2A
MOL005286	vs	AMY2A
MOL001320	vs	AMY2A
COM5	vs	AMY2A
MOL005331	vs	AMY2A
MOL005336	vs	AMY2A
MOL001927	vs	AMY2A
COM20	vs	AMY2A
MOL005338	vs	AMY2A
MOL002737	vs	AMY2A
MOL002737	vs	AMY2B
MOL000057	vs	ANPEP
COM1	vs	ANPEP
COM15	vs	ANPEP
COM37	vs	ANPEP
COM34	vs	AOC2
COM35	vs	AOC3
COM37	vs	AOC3
COM34	vs	AOC3
COM33	vs	AOC3
COM36	vs	AOC3
MOL000354	vs	AOX1
COM30	vs	AOX1
COM32	vs	AOX1
COM50	vs	AOX1
MOL002931	vs	AOX1
COM1	vs	APAF1
MOL000098	vs	APEX1
MOL000422	vs	APEX1
MOL001494	vs	APEX1
MOL007514	vs	APEX1
MOL010415	vs	APEX1
MOL000354	vs	APEX1
MOL000114	vs	APEX1
COM1	vs	APEX1
MOL000105	vs	APEX1
MOL003896	vs	APP
MOL002911	vs	APP
MOL002933	vs	APP
MOL002915	vs	APP
MOL000392	vs	APP
MOL002881	vs	APP
MOL001689	vs	APP
MOL004841	vs	APP
MOL005573	vs	APP
MOL004835	vs	APP
MOL008698	vs	APP
MOL002928	vs	APP
MOL000006	vs	APP
MOL004913	vs	APP
MOL002714	vs	APP
MOL000239	vs	APP
MOL005842	vs	APP
MOL004957	vs	APP
MOL004961	vs	APP
MOL000354	vs	APP
COM12	vs	APP
MOL001789	vs	APP
MOL000635	vs	APP
COM11	vs	APP
MOL000114	vs	APP
COM7	vs	APP
COM50	vs	APP
MOL002560	vs	APP
MOL002467	vs	APP
MOL002737	vs	APP
MOL000874	vs	APP
MOL002516	vs	APP
COM14	vs	APP
COM13	vs	APP
MOL000008	vs	APP
COM55	vs	APP
COM53	vs	APP
MOL002495	vs	APP
MOL000223	vs	APP
MOL000991	vs	APP
MOL000771	vs	APP
MOL004836	vs	APP
MOL001755	vs	AR
MOL003522	vs	AR
MOL005399	vs	AR
MOL002881	vs	AR
MOL000358	vs	AR
MOL001771	vs	AR
MOL001689	vs	AR
MOL000422	vs	AR
MOL005573	vs	AR
MOL002928	vs	AR
MOL000006	vs	AR
MOL002714	vs	AR
MOL012266	vs	AR
MOL002925	vs	AR
MOL005842	vs	AR
MOL000359	vs	AR
MOL000449	vs	AR
MOL005043	vs	AR
MOL000953	vs	AR
MOL001490	vs	AR
MOL001910	vs	AR
MOL001919	vs	AR
MOL002560	vs	AR
MOL002737	vs	AR
MOL000008	vs	AR
COM27	vs	AR
MOL002136	vs	AR
MOL003896	vs	ASAH1
MOL000131	vs	ASAH1
MOL011319	vs	ASAH1
MOL002211	vs	ASAH1
MOL007514	vs	ASAH1
MOL011319	vs	ATF1
MOL000114	vs	ATG4B
COM1	vs	ATG4B
MOL005399	vs	ATIC
MOL000358	vs	ATIC
MOL001771	vs	ATIC
MOL001755	vs	ATIC
MOL005318	vs	ATIC
MOL000359	vs	ATIC
MOL005043	vs	ATIC
MOL000953	vs	ATIC
COM25	vs	ATIC
COM1	vs	ATIC
COM24	vs	ATIC
MOL010921	vs	ATP12A
MOL005401	vs	ATP12A
MOL004355	vs	ATP12A
MOL005344	vs	ATP1A1
MOL000098	vs	ATP5A1
COM50	vs	ATP5A1
MOL000098	vs	ATP5B
MOL000098	vs	ATP5C1
COM50	vs	ATP5C1
MOL000098	vs	AURKB
MOL000098	vs	AVPR2
MOL000098	vs	AXL
COM25	vs	B4GALT1
MOL001320	vs	B4GALT1
COM5	vs	B4GALT1
MOL004951	vs	B4GALT1
COM19	vs	B4GALT1
COM48	vs	B4GALT1
MOL004903	vs	B4GALT1
MOL000492	vs	BACE1
MOL000073	vs	BACE1
MOL002911	vs	BACE1
MOL000098	vs	BACE1
MOL004841	vs	BACE1
MOL004835	vs	BACE1
MOL000011	vs	BACE1
MOL006131	vs	BACE1
MOL001789	vs	BACE1
MOL000635	vs	BACE1
MOL004951	vs	BACE1
COM14	vs	BACE1
MOL009092	vs	BACE1
COM12	vs	BACE1
MOL000223	vs	BACE1
MOL000771	vs	BACE1
MOL004836	vs	BACE1
MOL000073	vs	BACE2
MOL000492	vs	BACE2
MOL006131	vs	BACE2
MOL000874	vs	BAZ2A
MOL000874	vs	BAZ2B
MOL005320	vs	BBOX1
MOL000675	vs	BBOX1
MOL000131	vs	BBOX1
MOL002211	vs	BBOX1
MOL004985	vs	BBOX1
MOL005030	vs	BBOX1
MOL004996	vs	BBOX1
MOL001739	vs	BBOX1
MOL003896	vs	BCHE
MOL004835	vs	BCHE
MOL004991	vs	BCHE
MOL008698	vs	BCHE
MOL011319	vs	BCHE
MOL000358	vs	BCHE
MOL000359	vs	BCHE
MOL000449	vs	BCHE
MOL000538	vs	BCHE
MOL000612	vs	BCHE
MOL001506	vs	BCHE
MOL001771	vs	BCHE
COM15	vs	BCHE
MOL002516	vs	BCHE
COM14	vs	BCHE
COM12	vs	BCHE
COM55	vs	BCHE
COM53	vs	BCHE
MOL002495	vs	BCHE
COM21	vs	BCHE
COM39	vs	BCHE
MOL002089	vs	BCHE
MOL002093	vs	BCHE
MOL002202	vs	BCHE
MOL002343	vs	BCHE
MOL002408	vs	BCHE
MOL001910	vs	BCL2
MOL004892	vs	BCL2
MOL004932	vs	BCL2
MOL004933	vs	BCL2
MOL005325	vs	BCL2
MOL001910	vs	BCL2L1
MOL004892	vs	BCL2L1
MOL004932	vs	BCL2L1
MOL004933	vs	BCL2L1
MOL005325	vs	BCL2L1
MOL004892	vs	BCL2L2
MOL004932	vs	BCL2L2
MOL004933	vs	BCL2L2
MOL005325	vs	BCL2L2
MOL010921	vs	BCL9
MOL000675	vs	BHMT
MOL000131	vs	BHMT
MOL002211	vs	BHMT
MOL005030	vs	BHMT
MOL004996	vs	BHMT
MOL001739	vs	BHMT
COM1	vs	BHMT
COM15	vs	BHMT
MOL000105	vs	BHMT
COM34	vs	BIRC8
COM10	vs	BLK
MOL002122	vs	BLK
COM15	vs	BMP1
MOL004961	vs	BRAF
MOL000354	vs	BRAF
MOL000635	vs	BRAF
MOL000114	vs	BRAF
MOL005016	vs	BRD9
COM51	vs	BRDT
COM15	vs	BRS3
MOL000635	vs	BRSK1
MOL000114	vs	BRSK1
MOL002516	vs	BRSK1
COM14	vs	BRSK1
MOL003896	vs	C1R
COM15	vs	C5AR1
MOL002392	vs	CA1
MOL013077	vs	CA1
MOL003896	vs	CA1
MOL005399	vs	CA1
MOL000098	vs	CA1
MOL000073	vs	CA1
MOL000492	vs	CA1
MOL000358	vs	CA1
MOL001771	vs	CA1
MOL000359	vs	CA1
MOL005043	vs	CA1
MOL000953	vs	CA1
MOL001484	vs	CA1
MOL001946	vs	CA1
COM19	vs	CA1
MOL000635	vs	CA1
MOL000114	vs	CA1
COM1	vs	CA1
MOL002560	vs	CA1
MOL004951	vs	CA1
MOL000874	vs	CA1
MOL002516	vs	CA1
COM14	vs	CA1
MOL009092	vs	CA1
COM4	vs	CA1
MOL000431	vs	CA1
COM12	vs	CA1
MOL000105	vs	CA1
MOL000223	vs	CA1
MOL000771	vs	CA1
COM15	vs	CA1
COM17	vs	CA1
COM20	vs	CA1
COM38	vs	CA1
MOL002295	vs	CA1
MOL002495	vs	CA1
MOL003896	vs	CA12
MOL004990	vs	CA12
MOL002915	vs	CA12
MOL000392	vs	CA12
MOL002881	vs	CA12
MOL000098	vs	CA12
MOL001944	vs	CA12
MOL000073	vs	CA12
MOL000492	vs	CA12
MOL001941	vs	CA12
MOL001689	vs	CA12
MOL000422	vs	CA12
MOL005573	vs	CA12
MOL004835	vs	CA12
MOL000006	vs	CA12
MOL004913	vs	CA12
MOL004576	vs	CA12
MOL002914	vs	CA12
MOL000239	vs	CA12
MOL005842	vs	CA12
MOL005318	vs	CA12
MOL002341	vs	CA12
MOL001942	vs	CA12
MOL004814	vs	CA12
MOL004961	vs	CA12
MOL000354	vs	CA12
MOL004328	vs	CA12
MOL004793	vs	CA12
MOL005190	vs	CA12
MOL004914	vs	CA12
MOL001789	vs	CA12
MOL001946	vs	CA12
MOL000635	vs	CA12
COM25	vs	CA12
MOL000415	vs	CA12
MOL000114	vs	CA12
COM1	vs	CA12
COM50	vs	CA12
MOL002560	vs	CA12
COM30	vs	CA12
MOL004951	vs	CA12
MOL000874	vs	CA12
MOL002516	vs	CA12
COM49	vs	CA12
COM14	vs	CA12
MOL009092	vs	CA12
MOL001927	vs	CA12
COM4	vs	CA12
MOL000008	vs	CA12
MOL000431	vs	CA12
COM12	vs	CA12
MOL000105	vs	CA12
COM48	vs	CA12
MOL000223	vs	CA12
MOL004903	vs	CA12
MOL000771	vs	CA12
COM28	vs	CA12
COM20	vs	CA12
COM38	vs	CA12
MOL002295	vs	CA12
MOL004857	vs	CA13
MOL002909	vs	CA13
MOL002934	vs	CA13
MOL003896	vs	CA13
MOL005000	vs	CA13
MOL002926	vs	CA13
MOL002917	vs	CA13
MOL002932	vs	CA13
MOL004990	vs	CA13
MOL002908	vs	CA13
MOL004820	vs	CA13
MOL011732	vs	CA13
MOL000011	vs	CA13
MOL002933	vs	CA13
MOL002915	vs	CA13
MOL003588	vs	CA13
MOL002881	vs	CA13
MOL000552	vs	CA13
MOL001944	vs	CA13
MOL001941	vs	CA13
MOL001689	vs	CA13
MOL013077	vs	CA13
MOL005573	vs	CA13
MOL002928	vs	CA13
MOL000173	vs	CA13
MOL004913	vs	CA13
MOL012266	vs	CA13
MOL008206	vs	CA13
MOL004838	vs	CA13
MOL000239	vs	CA13
MOL002392	vs	CA13
MOL004879	vs	CA13
MOL005842	vs	CA13
MOL004849	vs	CA13
MOL000417	vs	CA13
MOL002341	vs	CA13
MOL005018	vs	CA13
MOL004912	vs	CA13
MOL001942	vs	CA13
MOL002644	vs	CA13
MOL004814	vs	CA13
MOL004961	vs	CA13
MOL000354	vs	CA13
MOL004793	vs	CA13
MOL002927	vs	CA13
MOL005016	vs	CA13
MOL004914	vs	CA13
MOL000073	vs	CA13
MOL000492	vs	CA13
MOL001946	vs	CA13
MOL000635	vs	CA13
MOL000114	vs	CA13
COM50	vs	CA13
MOL004951	vs	CA13
MOL002516	vs	CA13
COM14	vs	CA13
MOL000431	vs	CA13
COM12	vs	CA13
COM32	vs	CA13
COM15	vs	CA13
COM38	vs	CA13
MOL000105	vs	CA13
MOL000223	vs	CA13
MOL000771	vs	CA13
MOL000874	vs	CA13
MOL002295	vs	CA13
MOL005321	vs	CA14
MOL003896	vs	CA14
MOL012922	vs	CA14
MOL002911	vs	CA14
MOL002915	vs	CA14
MOL000098	vs	CA14
MOL001944	vs	CA14
MOL000057	vs	CA14
MOL004898	vs	CA14
MOL001689	vs	CA14
MOL004841	vs	CA14
MOL004835	vs	CA14
MOL008698	vs	CA14
MOL004913	vs	CA14
MOL011319	vs	CA14
MOL005842	vs	CA14
MOL005318	vs	CA14
MOL004793	vs	CA14
MOL000073	vs	CA14
MOL000492	vs	CA14
MOL000431	vs	CA14
MOL001789	vs	CA14
COM6	vs	CA14
MOL000635	vs	CA14
MOL001924	vs	CA14
COM11	vs	CA14
COM25	vs	CA14
MOL000114	vs	CA14
COM1	vs	CA14
COM23	vs	CA14
COM7	vs	CA14
MOL005089	vs	CA14
MOL004951	vs	CA14
MOL002295	vs	CA14
MOL000874	vs	CA14
MOL002516	vs	CA14
COM14	vs	CA14
MOL009092	vs	CA14
MOL001927	vs	CA14
COM4	vs	CA14
COM13	vs	CA14
COM12	vs	CA14
MOL000105	vs	CA14
MOL000223	vs	CA14
MOL000771	vs	CA14
MOL004836	vs	CA14
COM38	vs	CA14
MOL001946	vs	CA14
MOL002392	vs	CA2
MOL013077	vs	CA2
MOL005399	vs	CA2
MOL000098	vs	CA2
MOL000073	vs	CA2
MOL000492	vs	CA2
MOL000358	vs	CA2
MOL001771	vs	CA2
MOL001689	vs	CA2
MOL000422	vs	CA2
MOL000006	vs	CA2
MOL000359	vs	CA2
MOL005043	vs	CA2
MOL000354	vs	CA2
MOL000953	vs	CA2
MOL001484	vs	CA2
MOL001946	vs	CA2
MOL000635	vs	CA2
MOL000114	vs	CA2
COM1	vs	CA2
MOL002560	vs	CA2
MOL000874	vs	CA2
MOL002516	vs	CA2
COM49	vs	CA2
COM14	vs	CA2
MOL009092	vs	CA2
COM4	vs	CA2
MOL000431	vs	CA2
[truncated: 10,396 more rows]
