# Supplementary material for: Detecting Key Functional Components Group and Speculating the Potential Mechanism of Xiao-Xu-Ming Decoction in Treating Stroke
Source: Front Cell Dev Biol. 2022 May 12;10:753425. doi: 10.3389/fcell.2022.753425 (PMC9136080; doi:10.3389/fcell.2022.753425)
Supplement: Supplementary file 15 [file Table8.xlsx]

## Sheet: Table S8_Dis-Tar network
Gene	interaction	Gene
ABAT	vs	ALDH5A1
ABAT	vs	DDC
ABAT	vs	ESR1
ABCB1	vs	ABCG2
ABCB1	vs	APEX1
ABCB1	vs	CD4
ABCB1	vs	HSP90AA1
ABCB1	vs	MYC
ABCB1	vs	PIM1
ABCB1	vs	PSMB8
ABCB1	vs	SLC22A1
ABCB1	vs	SLC22A2
ABCB1	vs	SLC22A3
ABCB11	vs	ABCG2
ABCB11	vs	ALB
ABCB11	vs	NR4A1
ABCB11	vs	SLC10A1
ABCB11	vs	SLCO1A2
ABCB11	vs	SLCO1B1
ABCB4	vs	ABCG2
ABCB5	vs	ABCG2
ABCB5	vs	PSMB5
ABCB5	vs	PSMB9
ABCC1	vs	ABCG2
ABCC1	vs	ALOX5
ABCC1	vs	CSNK2A1
ABCC1	vs	CSNK2A2
ABCC1	vs	EZR
ABCC1	vs	NDUFAF3
ABCC1	vs	NDUFB9
ABCC1	vs	RHOA
ABCC2	vs	ABCG2
ABCC2	vs	CSNK2A1
ABCC2	vs	CSNK2A2
ABCC2	vs	EEF1A1
ABCC2	vs	NDUFA10
ABCC2	vs	NDUFA2
ABCC2	vs	NDUFA9
ABCC2	vs	NDUFB9
ABCC2	vs	NDUFS8
ABCC2	vs	NFKB1
ABCC2	vs	RHOA
ABCC3	vs	ABCG2
ABCC3	vs	ALB
ABCC3	vs	CSNK2A1
ABCC3	vs	CSNK2A2
ABCC3	vs	EZR
ABCC3	vs	FABP6
ABCC3	vs	RHOA
ABCC3	vs	SLC10A1
ABCC3	vs	SLC10A2
ABCC3	vs	SLCO1A2
ABCC3	vs	SLCO1B1
ABCC4	vs	ABCG2
ABCG2	vs	CAMK2A
ABCG2	vs	CDC42
ABCG2	vs	CES1
ABCG2	vs	CES2
ABCG2	vs	CFTR
ABCG2	vs	CLK1
ABCG2	vs	CLK2
ABCG2	vs	CLK3
ABCG2	vs	CREBBP
ABCG2	vs	DDC
ABCG2	vs	EP300
ABCG2	vs	ERBB4
ABCG2	vs	EZR
ABCG2	vs	FLT1
ABCG2	vs	FLT4
ABCG2	vs	GDA
ABCG2	vs	HDAC1
ABCG2	vs	KDR
ABCG2	vs	LGALS4
ABCG2	vs	PIM1
ABCG2	vs	SHH
ABCG2	vs	SLC15A1
ABCG2	vs	SLC22A1
ABCG2	vs	SLC22A2
ABCG2	vs	SLC22A3
ABCG2	vs	SMARCA2
ABCG2	vs	SUV39H1
ABCG2	vs	TPMT
ACE	vs	ACE2
ACE	vs	COMT
ACE	vs	REN
ACE2	vs	CALM1
ACE2	vs	CMA1
ACE2	vs	CTSG
ACE2	vs	MME
ACE2	vs	REN
ACHE	vs	APP
ACHE	vs	COLQ
ACP1	vs	CDC25A
ACP1	vs	CDC25B
ACP1	vs	CDC25C
ACP1	vs	CDK2
ACP1	vs	EPHA2
ACP1	vs	EPHB1
ACP1	vs	EPHB2
ACP1	vs	FABP4
ACP1	vs	FYN
ACP1	vs	KDR
ACP1	vs	LCK
ACP1	vs	NR3C1
ACPP	vs	CYP3A4
ACPP	vs	CYP3A5
ACPP	vs	ERBB2
ACPP	vs	PCNA
ACPP	vs	SHBG
ACR	vs	B4GALT1
ACVR1	vs	ACVR2A
ACVR1	vs	CCNE1
ACVR1	vs	CCNE2
ACVR1	vs	CDC42
ACVR1	vs	CDK14
ACVR1	vs	CREBBP
ACVR1	vs	EGFR
ACVR1	vs	ERBB2
ACVR1	vs	ERBB3
ACVR1	vs	ERBB4
ACVR1	vs	FKBP1A
ACVR1	vs	FKBP4
ACVR1	vs	FLT1
ACVR1	vs	FLT4
ACVR1	vs	FNTA
ACVR1	vs	HRAS
ACVR1	vs	IKBKB
ACVR1	vs	JUN
ACVR1	vs	JUNB
ACVR1	vs	JUND
ACVR1	vs	KDR
ACVR1	vs	MAPK14
ACVR1	vs	NR1H2
ACVR1	vs	NR1H3
ACVR1	vs	NRAS
ACVR1	vs	NUAK1
ACVR1	vs	PAK1
ACVR1	vs	PIK3R1
ACVR1	vs	RAC1
ACVR1	vs	RXRA
ACVR1	vs	THRB
ACVR1	vs	VDR
ACVR2A	vs	ACVR2B
ACVR2A	vs	ATP5B
ACVR2A	vs	CCNE1
ACVR2A	vs	CCNE2
ACVR2A	vs	PCSK6
ACVR2A	vs	PTPN13
ACVR2A	vs	SMAD3
ACVR2B	vs	ATP5B
ACVR2B	vs	CCNE1
ACVR2B	vs	CCNE2
ACVR2B	vs	HSP90AA1
ACVR2B	vs	PCSK6
ACVR2B	vs	PTPN13
ACVR2B	vs	SIRT5
ACVR2B	vs	SMAD3
ADA	vs	ADK
ADA	vs	ADORA1
ADA	vs	ADORA2A
ADA	vs	ADORA2B
ADA	vs	ATIC
ADA	vs	DPP4
ADA	vs	DRD1
ADA	vs	NR3C1
ADA	vs	PDK1
ADA	vs	PNP
ADA	vs	TOP2A
ADA	vs	TOP2B
ADAM12	vs	EGFR
ADAM12	vs	FYN
ADAM12	vs	IGFBP3
ADAM12	vs	IGFBP5
ADAM12	vs	PIK3R1
ADAM12	vs	SRC
ADAM12	vs	YES1
ADCY10	vs	PTGIR
ADCY10	vs	SSTR5
ADCY5	vs	ADCYAP1R1
ADCY5	vs	ADORA1
ADCY5	vs	ADORA2A
ADCY5	vs	ADORA2B
ADCY5	vs	ADORA3
ADCY5	vs	ADRA2A
ADCY5	vs	ADRA2B
ADCY5	vs	ADRA2C
ADCY5	vs	ADRB1
ADCY5	vs	ADRB2
ADCY5	vs	ADRB3
ADCY5	vs	APP
ADCY5	vs	AVPR2
ADCY5	vs	C5AR1
ADCY5	vs	CALM1
ADCY5	vs	CCR4
ADCY5	vs	CCR6
ADCY5	vs	CHRM2
ADCY5	vs	CHRM4
ADCY5	vs	CNR1
ADCY5	vs	CNR2
ADCY5	vs	CXCL10
ADCY5	vs	CXCR1
ADCY5	vs	CXCR4
ADCY5	vs	DRD1
ADCY5	vs	DRD2
ADCY5	vs	DRD3
ADCY5	vs	DRD4
ADCY5	vs	DRD5
ADCY5	vs	FPR1
ADCY5	vs	FPR2
ADCY5	vs	FSHR
ADCY5	vs	GABBR1
ADCY5	vs	GABBR2
ADCY5	vs	GCGR
ADCY5	vs	GNAI1
ADCY5	vs	GNAI3
ADCY5	vs	GNB1
ADCY5	vs	GNG2
ADCY5	vs	GPBAR1
ADCY5	vs	GPR17
ADCY5	vs	GPR18
ADCY5	vs	GRM2
ADCY5	vs	GRM4
ADCY5	vs	GRM6
ADCY5	vs	GRM7
ADCY5	vs	HCAR1
ADCY5	vs	HCAR2
ADCY5	vs	HCAR3
ADCY5	vs	HRH2
ADCY5	vs	HTR1A
ADCY5	vs	HTR1B
ADCY5	vs	HTR1D
ADCY5	vs	HTR1E
ADCY5	vs	HTR1F
ADCY5	vs	HTR4
ADCY5	vs	HTR5A
ADCY5	vs	HTR6
ADCY5	vs	HTR7
ADCY5	vs	LHCGR
ADCY5	vs	LPAR1
ADCY5	vs	LPAR2
ADCY5	vs	LPAR3
ADCY5	vs	LPAR5
ADCY5	vs	MC1R
ADCY5	vs	MC3R
ADCY5	vs	MC4R
ADCY5	vs	MC5R
ADCY5	vs	MTNR1A
ADCY5	vs	MTNR1B
ADCY5	vs	NMUR2
ADCY5	vs	NPBWR1
ADCY5	vs	NPSR1
ADCY5	vs	NPY2R
ADCY5	vs	NPY5R
ADCY5	vs	OPRD1
ADCY5	vs	OPRK1
ADCY5	vs	OPRL1
ADCY5	vs	OPRM1
ADCY5	vs	OXER1
ADCY5	vs	P2RY11
ADCY5	vs	P2RY14
ADCY5	vs	P2RY4
ADCY5	vs	PDE11A
ADCY5	vs	PDE1A
ADCY5	vs	PDE4B
ADCY5	vs	PDE4C
ADCY5	vs	PDE4D
ADCY5	vs	PRKACA
ADCY5	vs	PRKCA
ADCY5	vs	PRKCZ
ADCY5	vs	PTGDR
ADCY5	vs	PTGER2
ADCY5	vs	PTGER3
ADCY5	vs	PTGER4
ADCY5	vs	PTGIR
ADCY5	vs	S1PR1
ADCY5	vs	S1PR2
ADCY5	vs	S1PR3
ADCY5	vs	S1PR4
ADCY5	vs	S1PR5
ADCY5	vs	SSTR1
ADCY5	vs	SSTR2
ADCY5	vs	SSTR3
ADCY5	vs	SSTR4
ADCY5	vs	SSTR5
ADCY5	vs	SUCNR1
ADCY5	vs	TAAR1
ADCY5	vs	TAS2R14
ADCY5	vs	TAS2R31
ADCYAP1R1	vs	ADORA2A
ADCYAP1R1	vs	ADORA2B
ADCYAP1R1	vs	ADRB1
ADCYAP1R1	vs	ADRB2
ADCYAP1R1	vs	ADRB3
ADCYAP1R1	vs	AVPR2
ADCYAP1R1	vs	CALM1
ADCYAP1R1	vs	DRD1
ADCYAP1R1	vs	DRD5
ADCYAP1R1	vs	FSHR
ADCYAP1R1	vs	GCGR
ADCYAP1R1	vs	GNB1
ADCYAP1R1	vs	GNG2
ADCYAP1R1	vs	GPBAR1
ADCYAP1R1	vs	HRH2
ADCYAP1R1	vs	HTR4
ADCYAP1R1	vs	HTR6
ADCYAP1R1	vs	HTR7
ADCYAP1R1	vs	IGF1R
ADCYAP1R1	vs	LHCGR
ADCYAP1R1	vs	MC1R
ADCYAP1R1	vs	MC3R
ADCYAP1R1	vs	MC4R
ADCYAP1R1	vs	MC5R
ADCYAP1R1	vs	NPSR1
ADCYAP1R1	vs	P2RY11
ADCYAP1R1	vs	PIK3CG
ADCYAP1R1	vs	PTGDR
ADCYAP1R1	vs	PTGER2
ADCYAP1R1	vs	PTGER4
ADCYAP1R1	vs	PTGIR
ADCYAP1R1	vs	TAAR1
ADH1A	vs	ADH1B
ADH1A	vs	ALDH1A1
ADH1A	vs	CSNK2A2
ADH1A	vs	SLC22A1
ADH1A	vs	SLC22A2
ADH1A	vs	SLC22A3
ADH1B	vs	ALDH1A1
ADH7	vs	ALDH1A1
ADK	vs	AHCY
ADK	vs	ATIC
ADK	vs	MTOR
ADORA1	vs	ADORA2A
ADORA1	vs	ADORA2B
ADORA1	vs	ADORA3
ADORA1	vs	ADRA2A
ADORA1	vs	ADRA2B
ADORA1	vs	ADRA2C
ADORA1	vs	APP
ADORA1	vs	C5AR1
ADORA1	vs	CCR4
ADORA1	vs	CCR6
ADORA1	vs	CHRM2
ADORA1	vs	CHRM4
ADORA1	vs	CNR1
ADORA1	vs	CNR2
ADORA1	vs	CXCL10
ADORA1	vs	CXCR1
ADORA1	vs	CXCR4
ADORA1	vs	DRD1
ADORA1	vs	DRD2
ADORA1	vs	DRD3
ADORA1	vs	DRD4
ADORA1	vs	FPR1
ADORA1	vs	FPR2
ADORA1	vs	GABBR1
ADORA1	vs	GABBR2
ADORA1	vs	GNAI1
ADORA1	vs	GNAI3
ADORA1	vs	GNAO1
ADORA1	vs	GNB1
ADORA1	vs	GNG2
ADORA1	vs	GPR17
ADORA1	vs	GPR18
ADORA1	vs	GRM2
ADORA1	vs	GRM4
ADORA1	vs	GRM6
ADORA1	vs	GRM7
ADORA1	vs	HCAR1
ADORA1	vs	HCAR2
ADORA1	vs	HCAR3
ADORA1	vs	HTR1A
ADORA1	vs	HTR1B
ADORA1	vs	HTR1D
ADORA1	vs	HTR1E
ADORA1	vs	HTR1F
ADORA1	vs	HTR5A
ADORA1	vs	LPAR1
ADORA1	vs	LPAR2
ADORA1	vs	LPAR3
ADORA1	vs	LPAR5
ADORA1	vs	MTNR1A
ADORA1	vs	MTNR1B
ADORA1	vs	NMUR2
ADORA1	vs	NPBWR1
ADORA1	vs	NPY2R
ADORA1	vs	NPY5R
ADORA1	vs	OPRD1
ADORA1	vs	OPRK1
ADORA1	vs	OPRL1
ADORA1	vs	OPRM1
ADORA1	vs	OXER1
ADORA1	vs	P2RY1
ADORA1	vs	P2RY14
ADORA1	vs	P2RY4
ADORA1	vs	PIK3CG
ADORA1	vs	PTGER3
ADORA1	vs	S1PR1
ADORA1	vs	S1PR2
ADORA1	vs	S1PR3
ADORA1	vs	S1PR4
ADORA1	vs	S1PR5
ADORA1	vs	SMAD3
ADORA1	vs	SSTR1
ADORA1	vs	SSTR2
ADORA1	vs	SSTR3
ADORA1	vs	SSTR4
ADORA1	vs	SSTR5
ADORA1	vs	SUCNR1
ADORA1	vs	TAS2R14
ADORA1	vs	TAS2R31
ADORA2A	vs	ADORA2B
ADORA2A	vs	ADORA3
ADORA2A	vs	ADRA2A
ADORA2A	vs	ADRA2B
ADORA2A	vs	ADRA2C
ADORA2A	vs	ADRB1
ADORA2A	vs	ADRB2
ADORA2A	vs	ADRB3
ADORA2A	vs	APP
ADORA2A	vs	AVPR2
ADORA2A	vs	C5AR1
ADORA2A	vs	CALM1
ADORA2A	vs	CCR4
ADORA2A	vs	CCR6
ADORA2A	vs	CHRM2
ADORA2A	vs	CHRM4
ADORA2A	vs	CNR1
ADORA2A	vs	CNR2
ADORA2A	vs	CXCL10
ADORA2A	vs	CXCR1
ADORA2A	vs	CXCR4
ADORA2A	vs	DRD1
ADORA2A	vs	DRD2
ADORA2A	vs	DRD3
ADORA2A	vs	DRD4
ADORA2A	vs	DRD5
ADORA2A	vs	FPR1
ADORA2A	vs	FPR2
ADORA2A	vs	FSHR
ADORA2A	vs	GABBR1
ADORA2A	vs	GABBR2
ADORA2A	vs	GCGR
ADORA2A	vs	GNAI1
ADORA2A	vs	GNAI3
ADORA2A	vs	GNB1
ADORA2A	vs	GNG2
ADORA2A	vs	GPBAR1
ADORA2A	vs	GPR17
ADORA2A	vs	GPR18
ADORA2A	vs	GRM2
ADORA2A	vs	GRM4
ADORA2A	vs	GRM6
ADORA2A	vs	GRM7
ADORA2A	vs	HCAR1
ADORA2A	vs	HCAR2
ADORA2A	vs	HCAR3
ADORA2A	vs	HRH2
ADORA2A	vs	HTR1A
ADORA2A	vs	HTR1B
ADORA2A	vs	HTR1D
ADORA2A	vs	HTR1E
ADORA2A	vs	HTR1F
ADORA2A	vs	HTR4
ADORA2A	vs	HTR5A
ADORA2A	vs	HTR6
ADORA2A	vs	HTR7
ADORA2A	vs	LHCGR
ADORA2A	vs	LPAR1
ADORA2A	vs	LPAR2
ADORA2A	vs	LPAR3
ADORA2A	vs	LPAR5
ADORA2A	vs	MC1R
ADORA2A	vs	MC3R
ADORA2A	vs	MC4R
ADORA2A	vs	MC5R
ADORA2A	vs	MTNR1A
ADORA2A	vs	MTNR1B
ADORA2A	vs	NMUR2
ADORA2A	vs	NPBWR1
ADORA2A	vs	NPSR1
ADORA2A	vs	NPY2R
ADORA2A	vs	NPY5R
ADORA2A	vs	OPRD1
ADORA2A	vs	OPRK1
ADORA2A	vs	OPRL1
ADORA2A	vs	OPRM1
ADORA2A	vs	OXER1
ADORA2A	vs	P2RY11
ADORA2A	vs	P2RY14
ADORA2A	vs	P2RY4
ADORA2A	vs	PIK3CG
ADORA2A	vs	PTGDR
ADORA2A	vs	PTGER2
ADORA2A	vs	PTGER3
ADORA2A	vs	PTGER4
ADORA2A	vs	PTGIR
ADORA2A	vs	S1PR1
ADORA2A	vs	S1PR2
ADORA2A	vs	S1PR3
ADORA2A	vs	S1PR4
ADORA2A	vs	S1PR5
ADORA2A	vs	SSTR1
ADORA2A	vs	SSTR2
ADORA2A	vs	SSTR3
ADORA2A	vs	SSTR4
ADORA2A	vs	SSTR5
ADORA2A	vs	SUCNR1
ADORA2A	vs	TAAR1
ADORA2A	vs	TAS2R14
ADORA2A	vs	TAS2R31
ADORA2A	vs	USP4
ADORA2B	vs	ADORA3
ADORA2B	vs	ADRA2A
ADORA2B	vs	ADRA2B
ADORA2B	vs	ADRA2C
ADORA2B	vs	ADRB1
ADORA2B	vs	ADRB2
ADORA2B	vs	ADRB3
ADORA2B	vs	APP
ADORA2B	vs	AVPR2
ADORA2B	vs	C5AR1
ADORA2B	vs	CCR4
ADORA2B	vs	CCR6
ADORA2B	vs	CHRM2
ADORA2B	vs	CHRM4
ADORA2B	vs	CNR1
ADORA2B	vs	CNR2
ADORA2B	vs	CXCL10
ADORA2B	vs	CXCR1
ADORA2B	vs	CXCR4
ADORA2B	vs	DRD1
ADORA2B	vs	DRD2
ADORA2B	vs	DRD3
ADORA2B	vs	DRD4
ADORA2B	vs	DRD5
ADORA2B	vs	EZR
ADORA2B	vs	FPR1
ADORA2B	vs	FPR2
ADORA2B	vs	FSHR
ADORA2B	vs	GABBR1
ADORA2B	vs	GABBR2
ADORA2B	vs	GCGR
ADORA2B	vs	GNAI1
ADORA2B	vs	GNAI3
ADORA2B	vs	GNB1
ADORA2B	vs	GNG2
ADORA2B	vs	GPBAR1
ADORA2B	vs	GPR17
ADORA2B	vs	GPR18
ADORA2B	vs	GRM2
ADORA2B	vs	GRM4
ADORA2B	vs	GRM6
ADORA2B	vs	GRM7
ADORA2B	vs	HCAR1
ADORA2B	vs	HCAR2
ADORA2B	vs	HCAR3
ADORA2B	vs	HRH2
ADORA2B	vs	HTR1A
ADORA2B	vs	HTR1B
ADORA2B	vs	HTR1D
ADORA2B	vs	HTR1E
ADORA2B	vs	HTR1F
ADORA2B	vs	HTR4
ADORA2B	vs	HTR5A
ADORA2B	vs	HTR6
ADORA2B	vs	HTR7
ADORA2B	vs	LHCGR
ADORA2B	vs	LPAR1
ADORA2B	vs	LPAR2
ADORA2B	vs	LPAR3
ADORA2B	vs	LPAR5
ADORA2B	vs	MC1R
ADORA2B	vs	MC3R
ADORA2B	vs	MC4R
ADORA2B	vs	MC5R
ADORA2B	vs	MTNR1A
ADORA2B	vs	MTNR1B
ADORA2B	vs	NMUR2
ADORA2B	vs	NPBWR1
ADORA2B	vs	NPSR1
ADORA2B	vs	NPY2R
ADORA2B	vs	NPY5R
ADORA2B	vs	OPRD1
ADORA2B	vs	OPRK1
ADORA2B	vs	OPRL1
ADORA2B	vs	OPRM1
ADORA2B	vs	OXER1
ADORA2B	vs	P2RY11
ADORA2B	vs	P2RY14
ADORA2B	vs	P2RY4
ADORA2B	vs	PIK3CG
ADORA2B	vs	PTGDR
ADORA2B	vs	PTGER2
ADORA2B	vs	PTGER3
ADORA2B	vs	PTGER4
ADORA2B	vs	PTGIR
ADORA2B	vs	S1PR1
ADORA2B	vs	S1PR2
ADORA2B	vs	S1PR3
ADORA2B	vs	S1PR4
ADORA2B	vs	S1PR5
ADORA2B	vs	SSTR1
ADORA2B	vs	SSTR2
ADORA2B	vs	SSTR3
ADORA2B	vs	SSTR4
ADORA2B	vs	SSTR5
ADORA2B	vs	SUCNR1
ADORA2B	vs	TAAR1
ADORA2B	vs	TAS2R14
ADORA2B	vs	TAS2R31
ADORA3	vs	ADRA2A
ADORA3	vs	ADRA2B
ADORA3	vs	ADRA2C
ADORA3	vs	APP
ADORA3	vs	C5AR1
ADORA3	vs	CCR4
ADORA3	vs	CCR6
ADORA3	vs	CHRM2
ADORA3	vs	CHRM4
ADORA3	vs	CNR1
ADORA3	vs	CNR2
ADORA3	vs	CXCL10
ADORA3	vs	CXCR1
ADORA3	vs	CXCR4
ADORA3	vs	DRD2
ADORA3	vs	DRD3
ADORA3	vs	DRD4
ADORA3	vs	FPR1
ADORA3	vs	FPR2
ADORA3	vs	GABBR1
ADORA3	vs	GABBR2
ADORA3	vs	GNAI1
ADORA3	vs	GNAI3
ADORA3	vs	GNB1
ADORA3	vs	GNG2
ADORA3	vs	GPR17
ADORA3	vs	GPR18
ADORA3	vs	GRM2
ADORA3	vs	GRM4
ADORA3	vs	GRM6
ADORA3	vs	GRM7
ADORA3	vs	HCAR1
ADORA3	vs	HCAR2
ADORA3	vs	HCAR3
ADORA3	vs	HTR1A
ADORA3	vs	HTR1B
ADORA3	vs	HTR1D
ADORA3	vs	HTR1E
ADORA3	vs	HTR1F
ADORA3	vs	HTR5A
ADORA3	vs	LPAR1
ADORA3	vs	LPAR2
ADORA3	vs	LPAR3
ADORA3	vs	LPAR5
ADORA3	vs	MTNR1A
ADORA3	vs	MTNR1B
ADORA3	vs	NMUR2
ADORA3	vs	NPBWR1
ADORA3	vs	NPY2R
ADORA3	vs	NPY5R
ADORA3	vs	OPRD1
ADORA3	vs	OPRK1
ADORA3	vs	OPRL1
ADORA3	vs	OPRM1
ADORA3	vs	OXER1
ADORA3	vs	P2RY14
ADORA3	vs	P2RY4
ADORA3	vs	PIK3CG
ADORA3	vs	PTGER3
ADORA3	vs	S1PR1
ADORA3	vs	S1PR2
ADORA3	vs	S1PR3
ADORA3	vs	S1PR4
ADORA3	vs	S1PR5
ADORA3	vs	SSTR1
ADORA3	vs	SSTR2
ADORA3	vs	SSTR3
ADORA3	vs	SSTR4
ADORA3	vs	SSTR5
ADORA3	vs	SUCNR1
ADORA3	vs	TAS2R14
ADORA3	vs	TAS2R31
ADRA1A	vs	ADRA1B
ADRA1A	vs	ADRA1D
ADRA1A	vs	APP
ADRA1A	vs	BMP1
ADRA1A	vs	CCKAR
ADRA1A	vs	CCKBR
ADRA1A	vs	CHRM1
ADRA1A	vs	CHRM3
ADRA1A	vs	CHRM5
ADRA1A	vs	CXCR1
ADRA1A	vs	CYSLTR1
ADRA1A	vs	EDNRA
ADRA1A	vs	EDNRB
ADRA1A	vs	F2
ADRA1A	vs	F2RL3
ADRA1A	vs	FFAR1
ADRA1A	vs	FPR2
ADRA1A	vs	GCGR
ADRA1A	vs	GHSR
ADRA1A	vs	GNB1
ADRA1A	vs	GNG2
ADRA1A	vs	GPR17
ADRA1A	vs	GRM2
ADRA1A	vs	GRM4
ADRA1A	vs	GRM6
ADRA1A	vs	GRM7
ADRA1A	vs	GRPR
ADRA1A	vs	HCRTR1
ADRA1A	vs	HRH1
ADRA1A	vs	HTR2A
ADRA1A	vs	HTR2B
ADRA1A	vs	HTR2C
ADRA1A	vs	KISS1R
ADRA1A	vs	LPAR1
ADRA1A	vs	LPAR2
ADRA1A	vs	LPAR3
ADRA1A	vs	LPAR4
ADRA1A	vs	LPAR5
ADRA1A	vs	LPAR6
ADRA1A	vs	LTB4R
ADRA1A	vs	MLNR
ADRA1A	vs	NMBR
ADRA1A	vs	NMUR2
ADRA1A	vs	NOS1
ADRA1A	vs	NOS3
ADRA1A	vs	NPSR1
ADRA1A	vs	P2RY1
ADRA1A	vs	P2RY10
ADRA1A	vs	P2RY11
ADRA1A	vs	P2RY2
ADRA1A	vs	P2RY6
ADRA1A	vs	PIK3CA
ADRA1A	vs	PIK3CG
ADRA1A	vs	PIK3R1
ADRA1A	vs	PTAFR
ADRA1A	vs	PTGER1
ADRA1A	vs	PTGFR
ADRA1A	vs	TACR1
ADRA1A	vs	TACR2
ADRA1A	vs	TACR3
ADRA1A	vs	TBXA2R
ADRA1A	vs	UTS2R
ADRA1B	vs	ADRA1D
ADRA1B	vs	ALB
ADRA1B	vs	APP
ADRA1B	vs	CCKAR
ADRA1B	vs	CCKBR
ADRA1B	vs	CHRM1
ADRA1B	vs	CHRM3
ADRA1B	vs	CHRM5
ADRA1B	vs	CYSLTR1
ADRA1B	vs	DRD4
ADRA1B	vs	EDNRA
ADRA1B	vs	EDNRB
ADRA1B	vs	EZR
ADRA1B	vs	F2
ADRA1B	vs	F2RL3
ADRA1B	vs	FFAR1
ADRA1B	vs	FPR2
ADRA1B	vs	GCGR
ADRA1B	vs	GHSR
ADRA1B	vs	GNB1
ADRA1B	vs	GNG2
ADRA1B	vs	GPR17
ADRA1B	vs	GRM2
ADRA1B	vs	GRM4
ADRA1B	vs	GRM6
ADRA1B	vs	GRM7
ADRA1B	vs	GRPR
ADRA1B	vs	HCRTR1
ADRA1B	vs	HRH1
ADRA1B	vs	HTR2A
ADRA1B	vs	HTR2B
ADRA1B	vs	HTR2C
ADRA1B	vs	KISS1R
ADRA1B	vs	LPAR1
ADRA1B	vs	LPAR2
ADRA1B	vs	LPAR3
ADRA1B	vs	LPAR4
ADRA1B	vs	LPAR5
ADRA1B	vs	LPAR6
ADRA1B	vs	LTB4R
ADRA1B	vs	MLNR
ADRA1B	vs	NMBR
ADRA1B	vs	NMUR2
ADRA1B	vs	NOS1
ADRA1B	vs	NOS3
ADRA1B	vs	NPSR1
ADRA1B	vs	P2RY1
ADRA1B	vs	P2RY10
ADRA1B	vs	P2RY11
ADRA1B	vs	P2RY2
ADRA1B	vs	P2RY6
ADRA1B	vs	PIK3CA
ADRA1B	vs	PIK3CG
ADRA1B	vs	PIK3R1
ADRA1B	vs	PRKCA
ADRA1B	vs	PTAFR
ADRA1B	vs	PTGER1
ADRA1B	vs	PTGFR
ADRA1B	vs	STAT1
ADRA1B	vs	TACR1
ADRA1B	vs	TACR2
ADRA1B	vs	TACR3
ADRA1B	vs	TBXA2R
ADRA1B	vs	UTS2R
ADRA1D	vs	APP
ADRA1D	vs	CCKAR
ADRA1D	vs	CCKBR
ADRA1D	vs	CHRM1
ADRA1D	vs	CHRM3
ADRA1D	vs	CHRM5
ADRA1D	vs	CYSLTR1
ADRA1D	vs	EDNRA
ADRA1D	vs	EDNRB
ADRA1D	vs	ELAVL1
ADRA1D	vs	F2
ADRA1D	vs	F2RL3
ADRA1D	vs	FFAR1
ADRA1D	vs	FPR2
ADRA1D	vs	GCGR
ADRA1D	vs	GHSR
ADRA1D	vs	GNB1
ADRA1D	vs	GNG2
ADRA1D	vs	GPR17
ADRA1D	vs	GRM2
ADRA1D	vs	GRM4
ADRA1D	vs	GRM6
ADRA1D	vs	GRM7
ADRA1D	vs	GRPR
ADRA1D	vs	HCRTR1
ADRA1D	vs	HRH1
ADRA1D	vs	HTR2A
ADRA1D	vs	HTR2B
ADRA1D	vs	HTR2C
ADRA1D	vs	KISS1R
ADRA1D	vs	LPAR1
ADRA1D	vs	LPAR2
ADRA1D	vs	LPAR3
ADRA1D	vs	LPAR4
ADRA1D	vs	LPAR5
ADRA1D	vs	LPAR6
ADRA1D	vs	LTB4R
ADRA1D	vs	MLNR
ADRA1D	vs	NMBR
ADRA1D	vs	NMUR2
ADRA1D	vs	NOS1
ADRA1D	vs	NOS3
ADRA1D	vs	NPSR1
ADRA1D	vs	P2RY1
ADRA1D	vs	P2RY10
ADRA1D	vs	P2RY11
ADRA1D	vs	P2RY2
ADRA1D	vs	P2RY6
ADRA1D	vs	PIK3CA
ADRA1D	vs	PIK3CG
ADRA1D	vs	PIK3R1
ADRA1D	vs	PTAFR
ADRA1D	vs	PTGER1
ADRA1D	vs	PTGFR
ADRA1D	vs	TACR1
ADRA1D	vs	TACR2
ADRA1D	vs	TACR3
ADRA1D	vs	TBXA2R
ADRA1D	vs	UTS2R
ADRA2A	vs	ADRA2B
ADRA2A	vs	ADRA2C
ADRA2A	vs	ADRB1
ADRA2A	vs	APP
ADRA2A	vs	C5AR1
ADRA2A	vs	CCR4
ADRA2A	vs	CCR6
ADRA2A	vs	CHRM2
ADRA2A	vs	CHRM4
ADRA2A	vs	CNR1
ADRA2A	vs	CNR2
ADRA2A	vs	CXCL10
ADRA2A	vs	CXCR1
ADRA2A	vs	CXCR4
ADRA2A	vs	DRD2
ADRA2A	vs	DRD3
ADRA2A	vs	DRD4
ADRA2A	vs	FPR1
ADRA2A	vs	FPR2
ADRA2A	vs	GABBR1
ADRA2A	vs	GABBR2
ADRA2A	vs	GNAI1
ADRA2A	vs	GNAI3
ADRA2A	vs	GNAO1
ADRA2A	vs	GNB1
ADRA2A	vs	GNG2
ADRA2A	vs	GPR17
ADRA2A	vs	GPR18
ADRA2A	vs	GRM2
ADRA2A	vs	GRM4
ADRA2A	vs	GRM6
ADRA2A	vs	GRM7
ADRA2A	vs	HCAR1
ADRA2A	vs	HCAR2
ADRA2A	vs	HCAR3
ADRA2A	vs	HTR1A
ADRA2A	vs	HTR1B
ADRA2A	vs	HTR1D
ADRA2A	vs	HTR1E
ADRA2A	vs	HTR1F
ADRA2A	vs	HTR5A
ADRA2A	vs	LPAR1
ADRA2A	vs	LPAR2
ADRA2A	vs	LPAR3
ADRA2A	vs	LPAR5
ADRA2A	vs	MTNR1A
ADRA2A	vs	MTNR1B
ADRA2A	vs	NMUR2
ADRA2A	vs	NPBWR1
ADRA2A	vs	NPY2R
ADRA2A	vs	NPY5R
ADRA2A	vs	OPRD1
ADRA2A	vs	OPRK1
ADRA2A	vs	OPRL1
ADRA2A	vs	OPRM1
ADRA2A	vs	OXER1
ADRA2A	vs	P2RY14
ADRA2A	vs	P2RY4
ADRA2A	vs	PIK3CG
ADRA2A	vs	PRKCD
ADRA2A	vs	PTGER3
ADRA2A	vs	S1PR1
ADRA2A	vs	S1PR2
ADRA2A	vs	S1PR3
ADRA2A	vs	S1PR4
ADRA2A	vs	S1PR5
ADRA2A	vs	SSTR1
ADRA2A	vs	SSTR2
ADRA2A	vs	SSTR3
ADRA2A	vs	SSTR4
ADRA2A	vs	SSTR5
ADRA2A	vs	SUCNR1
ADRA2A	vs	TAS2R14
ADRA2A	vs	TAS2R31
ADRA2A	vs	UCHL1
ADRA2B	vs	ADRA2C
ADRA2B	vs	APP
ADRA2B	vs	C5AR1
ADRA2B	vs	CCR4
ADRA2B	vs	CCR6
ADRA2B	vs	CHRM2
ADRA2B	vs	CHRM4
ADRA2B	vs	CNR1
ADRA2B	vs	CNR2
ADRA2B	vs	CXCL10
ADRA2B	vs	CXCR1
ADRA2B	vs	CXCR4
ADRA2B	vs	DRD2
ADRA2B	vs	DRD3
ADRA2B	vs	DRD4
ADRA2B	vs	FPR1
ADRA2B	vs	FPR2
ADRA2B	vs	GABBR1
ADRA2B	vs	GABBR2
ADRA2B	vs	GNAI1
ADRA2B	vs	GNAI3
ADRA2B	vs	GNB1
ADRA2B	vs	GNG2
ADRA2B	vs	GPR17
ADRA2B	vs	GPR18
ADRA2B	vs	GRM2
ADRA2B	vs	GRM4
ADRA2B	vs	GRM6
ADRA2B	vs	GRM7
ADRA2B	vs	HCAR1
ADRA2B	vs	HCAR2
ADRA2B	vs	HCAR3
ADRA2B	vs	HTR1A
ADRA2B	vs	HTR1B
ADRA2B	vs	HTR1D
ADRA2B	vs	HTR1E
ADRA2B	vs	HTR1F
ADRA2B	vs	HTR5A
ADRA2B	vs	LPAR1
ADRA2B	vs	LPAR2
ADRA2B	vs	LPAR3
ADRA2B	vs	LPAR5
ADRA2B	vs	MTNR1A
ADRA2B	vs	MTNR1B
ADRA2B	vs	NMUR2
ADRA2B	vs	NPBWR1
ADRA2B	vs	NPY2R
ADRA2B	vs	NPY5R
ADRA2B	vs	OPRD1
ADRA2B	vs	OPRK1
ADRA2B	vs	OPRL1
ADRA2B	vs	OPRM1
ADRA2B	vs	OXER1
ADRA2B	vs	P2RY14
ADRA2B	vs	P2RY4
ADRA2B	vs	PIK3CG
ADRA2B	vs	PTGER3
ADRA2B	vs	S1PR1
ADRA2B	vs	S1PR2
ADRA2B	vs	S1PR3
ADRA2B	vs	S1PR4
ADRA2B	vs	S1PR5
ADRA2B	vs	SSTR1
ADRA2B	vs	SSTR2
ADRA2B	vs	SSTR3
ADRA2B	vs	SSTR4
ADRA2B	vs	SSTR5
ADRA2B	vs	SUCNR1
ADRA2B	vs	TAS2R14
ADRA2B	vs	TAS2R31
ADRA2B	vs	UCHL1
ADRA2C	vs	APP
ADRA2C	vs	C5AR1
ADRA2C	vs	CCR4
ADRA2C	vs	CCR6
ADRA2C	vs	CHRM2
ADRA2C	vs	CHRM4
ADRA2C	vs	CNR1
ADRA2C	vs	CNR2
ADRA2C	vs	CXCL10
ADRA2C	vs	CXCR1
ADRA2C	vs	CXCR4
ADRA2C	vs	DRD2
ADRA2C	vs	DRD3
ADRA2C	vs	DRD4
ADRA2C	vs	FPR1
ADRA2C	vs	FPR2
ADRA2C	vs	GABBR1
ADRA2C	vs	GABBR2
ADRA2C	vs	GNAI1
ADRA2C	vs	GNAI3
ADRA2C	vs	GNAO1
ADRA2C	vs	GNB1
ADRA2C	vs	GNG2
ADRA2C	vs	GPR17
ADRA2C	vs	GPR18
ADRA2C	vs	GRM2
ADRA2C	vs	GRM4
ADRA2C	vs	GRM6
ADRA2C	vs	GRM7
ADRA2C	vs	HCAR1
ADRA2C	vs	HCAR2
ADRA2C	vs	HCAR3
ADRA2C	vs	HTR1A
ADRA2C	vs	HTR1B
ADRA2C	vs	HTR1D
ADRA2C	vs	HTR1E
ADRA2C	vs	HTR1F
ADRA2C	vs	HTR5A
ADRA2C	vs	LPAR1
ADRA2C	vs	LPAR2
ADRA2C	vs	LPAR3
ADRA2C	vs	LPAR5
ADRA2C	vs	MTNR1A
ADRA2C	vs	MTNR1B
ADRA2C	vs	NMUR2
ADRA2C	vs	NPBWR1
ADRA2C	vs	NPY2R
ADRA2C	vs	NPY5R
ADRA2C	vs	OPRD1
ADRA2C	vs	OPRK1
ADRA2C	vs	OPRL1
ADRA2C	vs	OPRM1
ADRA2C	vs	OXER1
ADRA2C	vs	P2RY14
ADRA2C	vs	P2RY4
ADRA2C	vs	PIK3CG
ADRA2C	vs	PTGER3
ADRA2C	vs	S1PR1
ADRA2C	vs	S1PR2
ADRA2C	vs	S1PR3
ADRA2C	vs	S1PR4
ADRA2C	vs	S1PR5
ADRA2C	vs	SSTR1
ADRA2C	vs	SSTR2
ADRA2C	vs	SSTR3
ADRA2C	vs	SSTR4
ADRA2C	vs	SSTR5
ADRA2C	vs	SUCNR1
ADRA2C	vs	TAS2R14
ADRA2C	vs	TAS2R31
ADRA2C	vs	UCHL1
ADRB1	vs	ADRB2
ADRB1	vs	ADRB3
ADRB1	vs	AVPR2
ADRB1	vs	DRD1
ADRB1	vs	DRD4
ADRB1	vs	DRD5
ADRB1	vs	FSHR
ADRB1	vs	GCGR
ADRB1	vs	GNB1
ADRB1	vs	GNG2
ADRB1	vs	GPBAR1
ADRB1	vs	GRIA1
ADRB1	vs	GRIA2
ADRB1	vs	HRH1
ADRB1	vs	HRH2
ADRB1	vs	HTR4
ADRB1	vs	HTR6
ADRB1	vs	HTR7
ADRB1	vs	KCNK2
ADRB1	vs	LHCGR
ADRB1	vs	MAGI3
ADRB1	vs	MC1R
ADRB1	vs	MC3R
ADRB1	vs	MC4R
ADRB1	vs	MC5R
ADRB1	vs	NOS1
ADRB1	vs	NPSR1
ADRB1	vs	P2RY11
ADRB1	vs	PDE4D
ADRB1	vs	PIK3CG
ADRB1	vs	PLCG1
ADRB1	vs	PRKACA
ADRB1	vs	PRKCA
ADRB1	vs	PTGDR
ADRB1	vs	PTGER2
ADRB1	vs	PTGER4
ADRB1	vs	PTGIR
ADRB1	vs	PTPN11
ADRB1	vs	TAAR1
ADRB2	vs	ADRB3
ADRB2	vs	AVPR2
ADRB2	vs	DRD1
ADRB2	vs	DRD2
ADRB2	vs	DRD3
ADRB2	vs	DRD5
ADRB2	vs	FSHR
ADRB2	vs	GCGR
ADRB2	vs	GNB1
ADRB2	vs	GNG2
ADRB2	vs	GPBAR1
ADRB2	vs	GRIA1
ADRB2	vs	GRIA2
ADRB2	vs	GRK6
ADRB2	vs	HRH2
ADRB2	vs	HTR4
ADRB2	vs	HTR6
ADRB2	vs	HTR7
ADRB2	vs	IL1B
ADRB2	vs	KCNK2
ADRB2	vs	LHCGR
ADRB2	vs	MAGI3
ADRB2	vs	MC1R
ADRB2	vs	MC3R
ADRB2	vs	MC4R
ADRB2	vs	MC5R
ADRB2	vs	NOS1
ADRB2	vs	NPSR1
ADRB2	vs	OPRD1
ADRB2	vs	P2RY11
ADRB2	vs	PDE4B
ADRB2	vs	PDE4D
ADRB2	vs	PIK3CG
ADRB2	vs	PLCG1
ADRB2	vs	PLCG2
ADRB2	vs	PRKACA
ADRB2	vs	PRKCA
ADRB2	vs	PRKCD
ADRB2	vs	PRKCG
ADRB2	vs	PTGDR
ADRB2	vs	PTGER2
ADRB2	vs	PTGER4
ADRB2	vs	PTGIR
ADRB2	vs	PTPN11
ADRB2	vs	SRC
ADRB2	vs	TAAR1
ADRB2	vs	UCHL1
ADRB3	vs	AVPR2
ADRB3	vs	DRD1
ADRB3	vs	DRD5
ADRB3	vs	FSHR
ADRB3	vs	GCGR
ADRB3	vs	GNB1
ADRB3	vs	GNG2
ADRB3	vs	GPBAR1
ADRB3	vs	HRH2
ADRB3	vs	HTR4
ADRB3	vs	HTR6
ADRB3	vs	HTR7
ADRB3	vs	LHCGR
ADRB3	vs	MC1R
ADRB3	vs	MC3R
ADRB3	vs	MC4R
ADRB3	vs	MC5R
ADRB3	vs	NPSR1
ADRB3	vs	P2RY11
ADRB3	vs	PIK3CG
ADRB3	vs	PTGDR
ADRB3	vs	PTGER2
ADRB3	vs	PTGER4
ADRB3	vs	PTGIR
ADRB3	vs	SRC
ADRB3	vs	TAAR1
AHCY	vs	ATIC
AHCY	vs	BHMT
AHCY	vs	CDK2
AHCY	vs	COMT
AHCY	vs	EEF1A2
AHCY	vs	HDAC5
AHCY	vs	HK1
AHCY	vs	MAPK13
AHCY	vs	MC1R
AHCY	vs	PYGL
AHCY	vs	TPMT
AHR	vs	AR
AHR	vs	CCNT1
AHR	vs	EP300
AHR	vs	ESR1
AHR	vs	FKBP4
AHR	vs	FKBP5
AHR	vs	HSP90AA1
AHR	vs	NCOA1
AHR	vs	NCOA2
AHR	vs	NCOA3
AHR	vs	NCOR2
AHR	vs	RB1
AHR	vs	RELA
AHR	vs	SRC
AHR	vs	STAT1
AHR	vs	XPO1
AKR1A1	vs	GLO1
AKR1A1	vs	HSD17B10
AKR1A1	vs	MDH2
AKR1A1	vs	PGD
AKR1A1	vs	PPIB
AKR1B1	vs	GJA1
AKR1B1	vs	GLO1
AKR1B1	vs	HSP90AA1
AKR1B1	vs	MDH2
AKR1B1	vs	PCNA
AKR1B1	vs	PGD
AKR1B1	vs	PPIB
AKR1B1	vs	SHBG
AKR1B10	vs	GLO1
AKR1B10	vs	NOS2
AKR1B10	vs	PGD
AKR1B15	vs	GLO1
AKR1B15	vs	PGD
AKR1C1	vs	GLO1
AKR1C2	vs	GLO1
AKR1C3	vs	GLO1
AKR1C3	vs	HPGDS
AKR1C4	vs	GLO1
AKR1C4	vs	MDH2
AKR1E2	vs	GLO1
AKT1	vs	AKT2
AKT1	vs	APP
AKT1	vs	AR
AKT1	vs	ATP1A1
AKT1	vs	BRAF
AKT1	vs	CALM1
AKT1	vs	CAMK2A
AKT1	vs	CAMKK1
AKT1	vs	CASP3
AKT1	vs	CHEK1
AKT1	vs	CHUK
AKT1	vs	CREB1
AKT1	vs	CREBBP
AKT1	vs	DNMT1
AKT1	vs	EP300
AKT1	vs	ERBB3
AKT1	vs	ESR1
AKT1	vs	ESR2
AKT1	vs	EZH2
AKT1	vs	FKBP5
AKT1	vs	FYN
AKT1	vs	GAPDH
AKT1	vs	GDA
AKT1	vs	GNB1
AKT1	vs	GNG2
AKT1	vs	GSK3A
AKT1	vs	GSK3B
AKT1	vs	HDAC3
AKT1	vs	HK1
AKT1	vs	HSP90AA1
AKT1	vs	HSPA5
AKT1	vs	HSPA8
AKT1	vs	HSPA9
AKT1	vs	IKBKB
AKT1	vs	IKBKG
AKT1	vs	IMPDH2
AKT1	vs	KAT2B
AKT1	vs	LCK
AKT1	vs	LDHA
AKT1	vs	LRRK2
AKT1	vs	LYN
AKT1	vs	MAP3K11
AKT1	vs	MAPK14
AKT1	vs	MAPKAPK2
AKT1	vs	MAPT
AKT1	vs	MARK2
AKT1	vs	MDH1
AKT1	vs	MTOR
AKT1	vs	NCOR2
AKT1	vs	NFE2L2
AKT1	vs	NFKB1
AKT1	vs	NOS3
AKT1	vs	NR4A1
AKT1	vs	PAK1
AKT1	vs	PDPK1
AKT1	vs	PHLPP2
AKT1	vs	PIK3CA
AKT1	vs	PIK3CB
AKT1	vs	PIK3CD
AKT1	vs	PIK3CG
AKT1	vs	PIK3R1
AKT1	vs	PKN1
AKT1	vs	PKN2
AKT1	vs	PLCG1
AKT1	vs	PPIA
AKT1	vs	PRKCE
AKT1	vs	PRKCQ
AKT1	vs	PRKCZ
AKT1	vs	PRKDC
AKT1	vs	PTPN1
AKT1	vs	PTPN2
AKT1	vs	RAC1
AKT1	vs	RAF1
AKT1	vs	REL
AKT1	vs	RELA
AKT1	vs	RPS6KB2
AKT1	vs	S1PR1
AKT1	vs	SETDB1
AKT1	vs	SLC2A1
AKT1	vs	SMAD3
AKT1	vs	SNCA
AKT1	vs	SRC
AKT1	vs	STAT1
AKT1	vs	TERT
AKT1	vs	UCHL1
AKT1	vs	USP4
AKT1	vs	VCP
AKT1	vs	VEGFA
AKT1	vs	YES1
AKT1	vs	YWHAG
AKT2	vs	APP
AKT2	vs	CASP3
AKT2	vs	CHEK1
AKT2	vs	CHUK
AKT2	vs	ESR1
AKT2	vs	FGF1
AKT2	vs	FGF2
AKT2	vs	FSHR
AKT2	vs	GAPDH
AKT2	vs	GSK3B
AKT2	vs	HSP90AA1
AKT2	vs	NFKB1
AKT2	vs	PDPK1
AKT2	vs	PIK3CA
AKT2	vs	PIK3CB
AKT2	vs	PIK3CD
AKT2	vs	PIK3CG
AKT2	vs	PIK3R1
AKT2	vs	PRKDC
AKT2	vs	PTPN11
AKT2	vs	PTPN2
AKT2	vs	REL
AKT2	vs	RELA
AKT2	vs	SETDB1
AKT2	vs	SLC2A1
AKT2	vs	TLR9
AKT3	vs	CASP3
AKT3	vs	GAPDH
AKT3	vs	GSK3B
AKT3	vs	NFKB1
AKT3	vs	PDPK1
AKT3	vs	PIK3CA
AKT3	vs	PIK3CB
AKT3	vs	PIK3CD
AKT3	vs	PIK3CG
AKT3	vs	PRKCD
AKT3	vs	PRKCZ
AKT3	vs	PTPN2
AKT3	vs	RELA
ALB	vs	APP
ALB	vs	CDC45
ALB	vs	CDK1
ALB	vs	EEF2K
ALB	vs	F2
ALB	vs	F7
ALB	vs	FABP6
ALB	vs	GABBR1
ALB	vs	KCNMA1
ALB	vs	NCOA3
ALB	vs	NFKB1
ALB	vs	NR3C1
ALB	vs	PDE4B
ALB	vs	PON1
ALB	vs	PRSS1
ALB	vs	RBP4
ALB	vs	RYR2
ALB	vs	SLC10A1
ALB	vs	SLC10A2
ALB	vs	SLC1A5
ALB	vs	SLCO1A2
ALB	vs	SLCO1B1
ALB	vs	TK1
ALB	vs	TTR
ALB	vs	YWHAG
ALDH1A1	vs	ALDH2
ALDH1A1	vs	G6PD
ALDH1A1	vs	NOS2
ALDH1A2	vs	G6PD
ALDH1A3	vs	ELAVL1
ALDH1A3	vs	G6PD
ALDH1B1	vs	CYP51A1
ALDH1B1	vs	FABP2
ALDH1B1	vs	G6PD
ALDH1B1	vs	MDH2
ALDH1B1	vs	MYC
ALDH2	vs	APP
ALDH2	vs	G6PD
ALDH2	vs	HSPD1
ALDH2	vs	MDH2
ALDH5A1	vs	NR3C1
ALK	vs	CDK13
ALK	vs	EPHA1
ALK	vs	EPHB2
ALK	vs	HSP90AA1
ALK	vs	HSPD1
ALK	vs	IKBKG
ALK	vs	JUN
ALK	vs	JUNB
ALK	vs	MYLK
ALK	vs	PIK3CB
ALK	vs	PIK3R1
ALK	vs	PLCG1
ALK	vs	STAT3
ALOX12	vs	ALOX5
ALOX12	vs	HPGD
ALOX12	vs	KAT5
ALOX12	vs	PLA2G2A
ALOX15	vs	ALOX5
ALOX15B	vs	ALOX5
ALOX5	vs	APP
ALOX5	vs	HPGD
ALOX5	vs	LTA4H
ALOX5	vs	MAPKAPK2
ALOX5	vs	PTGS2
ALPI	vs	ELAVL1
ALPI	vs	MTOR
ALPL	vs	MTOR
ALPL	vs	P4HB
ALPL	vs	RELA
ALPP	vs	ALPPL2
ALPP	vs	MTOR
ALPP	vs	P4HB
ALPPL2	vs	MTOR
ALPPL2	vs	P4HB
AMD1	vs	ELAVL1
AMD1	vs	ODC1
AMD1	vs	PNP
AMD1	vs	SMS
AMD1	vs	SRM
AMY1C	vs	CASP2
AMY1C	vs	PYGB
AMY1C	vs	PYGL
AMY1C	vs	PYGM
AMY2A	vs	CASP2
AMY2A	vs	IGF1R
AMY2A	vs	PYGB
AMY2A	vs	PYGL
AMY2A	vs	PYGM
AMY2A	vs	SI
AMY2B	vs	CASP2
AMY2B	vs	FOS
AMY2B	vs	PYGB
AMY2B	vs	PYGL
AMY2B	vs	PYGM
ANPEP	vs	ATP1A1
ANPEP	vs	ENPEP
ANPEP	vs	GAPDH
ANPEP	vs	MDH2
ANPEP	vs	PYGB
ANPEP	vs	PYGL
ANPEP	vs	PYGM
ANPEP	vs	SMAD3
ANPEP	vs	VCP
AOC2	vs	BRAF
AOC2	vs	NR2E3
AOC3	vs	BRAF
AOX1	vs	FEN1
AOX1	vs	XDH
APAF1	vs	BCL2L1
APAF1	vs	BCL2L2
APAF1	vs	BIRC8
APAF1	vs	CASP2
APAF1	vs	CASP3
APAF1	vs	CASP7
APAF1	vs	CASP8
APAF1	vs	CDK8
APAF1	vs	ELAVL1
APAF1	vs	FNTA
APAF1	vs	GSK3B
APAF1	vs	HSP90AA1
APAF1	vs	HSPA1A
APAF1	vs	MAPT
APAF1	vs	NLRP1
APAF1	vs	PTK2
APAF1	vs	RARA
APAF1	vs	TOP1
APEX1	vs	APP
APEX1	vs	CAPNS1
APEX1	vs	CHEK2
APEX1	vs	CSNK2A1
APEX1	vs	CTSB
APEX1	vs	EP300
APEX1	vs	ERCC1
APEX1	vs	ERCC4
APEX1	vs	ESR1
APEX1	vs	FEN1
APEX1	vs	HDAC1
APEX1	vs	HDAC2
APEX1	vs	HIF1A
APEX1	vs	HSPA1A
APEX1	vs	LGALS1
APEX1	vs	LIG1
APEX1	vs	MPG
APEX1	vs	NAE1
APEX1	vs	PABPC1
APEX1	vs	PCNA
APEX1	vs	POLA1
APEX1	vs	POLB
APEX1	vs	PRKDC
APEX1	vs	RAD51
APEX1	vs	RAD52
APEX1	vs	RNASEH1
APEX1	vs	STAT3
APEX1	vs	TDP1
APEX1	vs	UBE2I
APP	vs	ATP5A1
APP	vs	ATP5C1
APP	vs	AURKB
APP	vs	BACE1
APP	vs	BACE2
APP	vs	C5AR1
APP	vs	CAMK1
APP	vs	CAMKK1
APP	vs	CAMKK2
APP	vs	CASP3
APP	vs	CASP6
APP	vs	CASP8
APP	vs	CBFB
APP	vs	CCKAR
APP	vs	CCKBR
APP	vs	CCND3
APP	vs	CCNE2
APP	vs	CCR4
APP	vs	CCR6
APP	vs	CDC25A
APP	vs	CDK17
APP	vs	CDK18
APP	vs	CDK3
APP	vs	CDK4
APP	vs	CDK5
APP	vs	CDK5R1
APP	vs	CHEK1
APP	vs	CHEK2
APP	vs	CHRM1
APP	vs	CHRM2
APP	vs	CHRM3
APP	vs	CHRM4
APP	vs	CHRM5
APP	vs	CHRNA7
APP	vs	CLK3
APP	vs	CNOT7
APP	vs	CNR1
APP	vs	CNR2
APP	vs	CSNK1D
APP	vs	CSNK1E
APP	vs	CSNK1G2
APP	vs	CSNK2A1
APP	vs	CTBP2
APP	vs	CTSB
APP	vs	CTSD
APP	vs	CXCL10
APP	vs	CXCR1
APP	vs	CXCR4
APP	vs	CYSLTR1
APP	vs	DAPK2
APP	vs	DGUOK
APP	vs	DNM1
APP	vs	DRD2
APP	vs	DRD3
APP	vs	DRD4
APP	vs	DUSP3
APP	vs	DYRK1A
APP	vs	DYRK2
APP	vs	EBP
APP	vs	ECE1
APP	vs	EDNRA
APP	vs	EDNRB
APP	vs	EPHA2
APP	vs	EPHB4
APP	vs	ESRRG
APP	vs	F2
APP	vs	F2RL3
APP	vs	FEN1
APP	vs	FFAR1
APP	vs	FKBP1A
APP	vs	FKBP5
APP	vs	FOS
APP	vs	FPR1
APP	vs	FPR2
APP	vs	FUCA1
APP	vs	GABBR1
APP	vs	GABBR2
APP	vs	GAPDH
APP	vs	GAPDHS
APP	vs	GBA2
APP	vs	GCGR
APP	vs	GHSR
APP	vs	GNAI1
APP	vs	GNAI3
APP	vs	GNB1
APP	vs	GNG2
APP	vs	GPR17
APP	vs	GPR18
APP	vs	GRM2
APP	vs	GRM4
APP	vs	GRM6
APP	vs	GRM7
APP	vs	GRPR
APP	vs	GSK3A
APP	vs	GSK3B
APP	vs	GSTA1
APP	vs	HCAR1
APP	vs	HCAR2
APP	vs	HCAR3
APP	vs	HCK
APP	vs	HCRTR1
APP	vs	HDAC4
APP	vs	HK1
APP	vs	HPGD
APP	vs	HRH1
APP	vs	HSD17B10
APP	vs	HSP90AA1
APP	vs	HSPA2
APP	vs	HSPA8
APP	vs	HSPA9
APP	vs	HSPD1
APP	vs	HTR1A
APP	vs	HTR1B
APP	vs	HTR1D
APP	vs	HTR1E
APP	vs	HTR1F
APP	vs	HTR2A
APP	vs	HTR2B
APP	vs	HTR2C
APP	vs	HTR5A
APP	vs	IARS
APP	vs	ICK
APP	vs	IDE
APP	vs	IDO1
APP	vs	IGF1R
APP	vs	IL1B
APP	vs	IMPDH1
APP	vs	IMPDH2
APP	vs	JUN
APP	vs	KAT5
APP	vs	KCNA1
APP	vs	KCNA10
APP	vs	KCNA2
APP	vs	KCNA3
APP	vs	KCNA4
APP	vs	KCNA5
APP	vs	KCNA6
APP	vs	KCNA7
APP	vs	KCNN3
APP	vs	KISS1R
APP	vs	KLK2
APP	vs	KLK7
APP	vs	KRAS
APP	vs	LAP3
APP	vs	LGALS3
APP	vs	LIMK1
APP	vs	LPAR1
APP	vs	LPAR2
APP	vs	LPAR3
APP	vs	LPAR4
APP	vs	LPAR5
APP	vs	LPAR6
APP	vs	LSM6
APP	vs	LTB4R
APP	vs	LYPLA2
APP	vs	MAG
APP	vs	MAK
APP	vs	MAPK10
APP	vs	MAPK11
APP	vs	MAPK13
APP	vs	MAPK8
APP	vs	MAPT
APP	vs	MB
APP	vs	MBNL1
APP	vs	MITF
APP	vs	MLNR
APP	vs	MME
APP	vs	MMEL1
APP	vs	MMP12
APP	vs	MPG
APP	vs	MT-ND3
APP	vs	MTNR1A
APP	vs	MTNR1B
APP	vs	NAAA
APP	vs	NAE1
APP	vs	NDUFA2
APP	vs	NDUFA4
APP	vs	NDUFA5
APP	vs	NDUFB1
APP	vs	NDUFB3
APP	vs	NDUFB6
APP	vs	NDUFS2
APP	vs	NDUFS4
APP	vs	NLRP3
APP	vs	NMBR
APP	vs	NMUR2
APP	vs	NOS3
APP	vs	NPBWR1
APP	vs	NPSR1
APP	vs	NPY2R
APP	vs	NPY5R
APP	vs	NR1H3
APP	vs	NUAK1
APP	vs	OPRD1
APP	vs	OPRK1
APP	vs	OPRL1
APP	vs	OPRM1
APP	vs	OXER1
APP	vs	P2RY1
APP	vs	P2RY10
APP	vs	P2RY11
APP	vs	P2RY14
APP	vs	P2RY2
APP	vs	P2RY4
APP	vs	P2RY6
APP	vs	PAK1
APP	vs	PARP15
APP	vs	PBRM1
APP	vs	PDE1A
APP	vs	PDE4D
APP	vs	PDK3
APP	vs	PDPK1
APP	vs	PGM1
APP	vs	PHF8
APP	vs	PHGDH
APP	vs	PIK3CA
APP	vs	PIK3CG
APP	vs	PIK3R1
APP	vs	PIM1
APP	vs	PIN1
APP	vs	PLA2G4C
APP	vs	POLH
APP	vs	POLI
APP	vs	POLL
APP	vs	PPARG
APP	vs	PPIA
APP	vs	PPID
APP	vs	PRKCD
APP	vs	PRKCG
APP	vs	PTAFR
APP	vs	PTGDR
APP	vs	PTGER1
APP	vs	PTGER3
APP	vs	PTGFR
APP	vs	PTK2
APP	vs	PTK6
APP	vs	PTPN12
APP	vs	PTPN7
APP	vs	QARS
APP	vs	RASGRP3
APP	vs	RPS6KA5
APP	vs	S100B
APP	vs	S1PR1
APP	vs	S1PR2
APP	vs	S1PR3
APP	vs	S1PR4
APP	vs	S1PR5
APP	vs	SAE1
APP	vs	SENP1
APP	vs	SENP2
APP	vs	SGK2
APP	vs	SIRT5
APP	vs	SLC1A1
APP	vs	SLC22A6
APP	vs	SLCO2B1
APP	vs	SMAD3
APP	vs	SNCA
APP	vs	SRPK1
APP	vs	SSTR1
APP	vs	SSTR2
APP	vs	SSTR3
APP	vs	SSTR4
APP	vs	SSTR5
APP	vs	STK17B
APP	vs	SUCNR1
APP	vs	SYK
APP	vs	TACR1
APP	vs	TACR2
APP	vs	TACR3
APP	vs	TAS2R14
APP	vs	TAS2R31
APP	vs	TBXA2R
APP	vs	TK1
APP	vs	TNF
APP	vs	TNNT2
APP	vs	TOP1
APP	vs	TPH1
APP	vs	TPMT
APP	vs	TSSK2
APP	vs	TTR
APP	vs	UCHL1
APP	vs	UGCG
APP	vs	USP5
APP	vs	UTS2R
APP	vs	WARS
APP	vs	YWHAG
AR	vs	CALM1
AR	vs	CASP3
AR	vs	CASP7
AR	vs	CASP8
AR	vs	CCND1
AR	vs	CCNE1
AR	vs	CCNH
AR	vs	CDC25A
AR	vs	CDC25B
AR	vs	CDK1
AR	vs	CDK6
AR	vs	CDK9
AR	vs	CREBBP
AR	vs	DDC
AR	vs	EGFR
AR	vs	EP300
AR	vs	ERBB3
AR	vs	ESR1
AR	vs	FKBP4
AR	vs	FKBP5
AR	vs	FOS
AR	vs	GAPDH
AR	vs	GSK3A
AR	vs	GSK3B
AR	vs	HDAC1
AR	vs	HDAC3
AR	vs	HDAC4
AR	vs	HDAC7
AR	vs	HIF1A
AR	vs	HNF4A
AR	vs	HSP90AA1
AR	vs	HSPA1A
AR	vs	IARS
AR	vs	IDE
AR	vs	JUN
AR	vs	KAT2B
AR	vs	KAT5
AR	vs	KDM1A
AR	vs	KDM3A
AR	vs	KDM4A
AR	vs	KDM4C
AR	vs	KDM4D
AR	vs	KDM5B
AR	vs	KLK2
AR	vs	KMT2A
AR	vs	MAK
AR	vs	MAP3K7
AR	vs	NCOA1
AR	vs	NCOA2
AR	vs	NCOA3
AR	vs	NCOR1
AR	vs	NCOR2
AR	vs	NFKB1
AR	vs	NISCH
AR	vs	NR0B1
AR	vs	NR0B2
AR	vs	NR3C1
AR	vs	NR3C2
AR	vs	NR5A1
AR	vs	PPID
AR	vs	PRKCB
AR	vs	PRKDC
AR	vs	PRMT1
AR	vs	RAF1
AR	vs	RB1
AR	vs	RELA
AR	vs	RNASEL
AR	vs	RUVBL1
AR	vs	SETD7
AR	vs	SMAD3
AR	vs	SMARCA2
AR	vs	SRC
AR	vs	SREBF1
AR	vs	STAT3
AR	vs	TCF4
AR	vs	UBE2I
ASAH1	vs	GBA
ASAH1	vs	SETDB1
ATF1	vs	CAMK1
ATF1	vs	CAMK2A
ATF1	vs	CAMK2G
ATF1	vs	CREB1
ATF1	vs	CREBBP
ATF1	vs	CSNK2A1
ATF1	vs	CSNK2A2
ATF1	vs	CSNK2B
ATF1	vs	ESR1
ATF1	vs	JUN
ATF1	vs	MAPK11
ATF1	vs	MAPK14
ATF1	vs	PRKACA
ATF1	vs	RPS6KA5
ATG4B	vs	CAMKK2
ATG4B	vs	HSPD1
ATG4B	vs	NDUFS1
ATG4B	vs	SLC22A1
ATG4B	vs	SLC22A2
ATG4B	vs	SLC22A3
ATG4B	vs	STK3
ATIC	vs	CAPN2
ATIC	vs	CDK2
ATIC	vs	EGFR
ATIC	vs	ESR1
ATIC	vs	IMPDH1
ATIC	vs	IMPDH2
ATIC	vs	NAE1
ATIC	vs	NDUFAF1
ATIC	vs	RRM1
ATIC	vs	TYMS
ATIC	vs	YWHAG
ATP12A	vs	GNAI3
ATP12A	vs	MME
ATP12A	vs	PPIB
ATP12A	vs	SLC11A2
ATP12A	vs	SLC8A1
ATP1A1	vs	CDK2
ATP1A1	vs	CDK9
ATP1A1	vs	EGFR
ATP1A1	vs	ESR1
ATP1A1	vs	EZH2
ATP1A1	vs	GJA1
ATP1A1	vs	HDAC5
ATP1A1	vs	KCNMA1
ATP1A1	vs	LCT
ATP1A1	vs	MYC
ATP1A1	vs	PRKCA
ATP1A1	vs	SLC5A1
ATP1A1	vs	SLC8A1
ATP1A1	vs	SRC
ATP1A1	vs	TNFRSF1A
ATP5A1	vs	ATP5B
ATP5A1	vs	ATP5C1
ATP5A1	vs	CA9
ATP5A1	vs	CD4
ATP5A1	vs	CDK2
ATP5A1	vs	CSNK2A1
ATP5A1	vs	DHODH
ATP5A1	vs	HDAC5
ATP5A1	vs	HRAS
ATP5A1	vs	HSP90AA1
ATP5A1	vs	HSPA1A
ATP5A1	vs	HSPA1L
ATP5A1	vs	HSPA5
ATP5A1	vs	IMPDH2
ATP5A1	vs	LDHA
ATP5A1	vs	LDHB
ATP5A1	vs	MAPK13
ATP5A1	vs	MDH1
ATP5A1	vs	MDH2
ATP5A1	vs	MT-ND1
ATP5A1	vs	MT-ND2
ATP5A1	vs	MT-ND3
ATP5A1	vs	MT-ND4
ATP5A1	vs	MT-ND4L
ATP5A1	vs	MT-ND5
ATP5A1	vs	MT-ND6
ATP5A1	vs	NDUFA1
ATP5A1	vs	NDUFA10
ATP5A1	vs	NDUFA11
ATP5A1	vs	NDUFA12
ATP5A1	vs	NDUFA13
ATP5A1	vs	NDUFA2
ATP5A1	vs	NDUFA3
ATP5A1	vs	NDUFA4
ATP5A1	vs	NDUFA5
ATP5A1	vs	NDUFA6
ATP5A1	vs	NDUFA7
ATP5A1	vs	NDUFA8
ATP5A1	vs	NDUFA9
ATP5A1	vs	NDUFAB1
ATP5A1	vs	NDUFB1
ATP5A1	vs	NDUFB10
ATP5A1	vs	NDUFB11
ATP5A1	vs	NDUFB2
ATP5A1	vs	NDUFB3
ATP5A1	vs	NDUFB4
ATP5A1	vs	NDUFB5
ATP5A1	vs	NDUFB6
ATP5A1	vs	NDUFB7
ATP5A1	vs	NDUFB8
[truncated: 23,384 more rows]
